# Supplementary material for: Quantitative proteomic analyses of dynamic signalling events in cortical neurons undergoing excitotoxic cell death
Source: Cell Death Dis. 2019 Mar 1;10(3):213. doi: 10.1038/s41419-019-1445-0 (PMC6397184; doi:10.1038/s41419-019-1445-0)
Supplement: Supplementary file 2 — Suppemental Table S1 [file 41419_2019_1445_MOESM2_ESM.xlsx]

## Sheet: Supp-Table S1
Supplemental-Table S1: Analysed combined global proteome data exported from Perseus software
Raw global proteomics data were processed using Proteome Discoverer2.1 and exported in MS Excel as Protein Group data with corresponding (medium to light, M/L) ratios for all the treatments. For these global proteomic data, neuronal proteins identified with peptide ratios M/L with any missing quantification channel were avoided to minimise protein quantitation error. These data were furhter impor…
Accession	Gene names	Uniprot entry	Master	Description	Modifications	Protein FDR Confidence	R1_5min (normalised log2 M/L ratio)	R2_5min (normalised log2 M/L ratio)	R3_5min (normalised log2 M/L ratio)	R1_15min (normalised log2 M/L ratio)	R2_15min (normalised log2 M/L ratio)	R3_15min (normalised log2 M/L ratio)	R1_30min (normalised log2 M/L ratio)	R2_30min (normalised log2 M/L ratio)	R3_30min (normalised log2 M/L ratio)	R1_60min (normalised log2 M/L ratio)	R2_60min (normalised log2 M/L ratio)	R3_60min (normalised log2 M/L ratio)	R1_240min (normalised log2 M/L ratio)	R2_240min (normalised log2 M/L ratio)	R3_240min (normalised log2 M/L ratio)	R4_240min (normalised log2 M/L ratio)	R5_240min (normalised log2 M/L ratio)	R6_240min (normalised log2 M/L ratio)	T-test Significant_5min	T-test Significant_15min	T-test Significant_30min	T-test Significant_60min	T-test Significant_240min	Exp. q-value	Sum PEP Score	Coverage	# Protein Groups	# Peptides Mascot	# Unique Peptides	# Razor Peptides	# PSMs	emPAI	Score Mascot	# AAs	MW [kDa]	calc. pI	Abundance Ratio: (Medium) / (Light)	Abundances (Grouped) Count: Medium	Abundances (Grouped) Count: Light	Abundances (Grouped) Standard Error [%]: Medium	Abundances (Grouped) Standard Error [%]: Light	Abundances (Grouped): Medium	Abundances (Grouped): Light
AACS_MOUSE	Aacs	Q9D2R0	Master Protein	RecName: Full=Acetoacetyl-CoA synthetase;EC=6.2.1.16 OS=Mus musculus (Mouse)		High			0.627424		0.736678					0.329101		0.174915						0.229363						0	7.47	5.50595	1	2	2	0	6	0.189	45	672	75.2	6.71	0.812	6	6	71.4	68.07	431362	531142
SYAC_MOUSE	Aars	Q8BGQ7	Master Protein	EC=6.1.1.7 {ECO:0000255|HAMAP-Rule:MF_03133};AltName: Full=Alanyl-tRNA synthetase {ECO:0000255|HAMAP-Rule:MF_03133};Short=AlaRS {ECO:0000255|HAMAP-Rule:MF_03133} OS=Mus musculus (Mouse)	Dimethyl [K432;K584;K747;K812;K869]	High	0.29379	0.326695	0.291174	0.118023	0.380929	0.202982	0.683255	0.285318	0.118179	0.395013	0.133829	0.123184	0.221202	0.0191413	-0.0142236	0.385574	-0.0903562	-0.104333	+					0	106.09	22.1074	1	12	12	0	207	1.593	2303	968	106.8	5.67	0.992	18	18	104.51	115.95	14418500	14530800
AASD1_MOUSE	Aarsd1	Q3THG9	Master Protein	RecName: Full=Alanyl-tRNA editing protein Aarsd1;AltName: Full=Alanyl-tRNA deacylase alaX;Short=AlaX;Short=AlaXp-II;AltName: Full=Alanyl-tRNA synthetase domain-containing protein 1 OS=Mus musculus (Mouse)	Dimethyl [K161]	High	0.506219	0.272644		0.0433462			0.258552						-0.380872			0.0262052		-0.350305						0	15.819	10.9223	1	2	2	0	14	0.445	74	412	44.9	6.42	0.973	7	7	79.37	101.71	1345730	1382680
GABT_MOUSE	Abat	P61922	Master Protein	RecName: Full=4-aminobutyrate aminotransferase, mitochondrial;EC=2.6.1.19;AltName: Full=(S)-3-amino-2-methylpropionate transaminase;EC=2.6.1.22;AltName: Full=GABA aminotransferase;Short=GABA-AT;AltName: Full=Gamma-amino-N-butyrate transaminase;Short=GABA transaminase;Short=GABA-T;AltName: Full=L-AIBAT;Flags: Precursor OS=Mus musculus (Mouse)	Dimethyl [K114;K252;K400]	High	-0.62742	-0.540463	0.185643	-0.752524	0.218428	-0.633334	-1.02442	-0.23165	-0.113328	-0.22273	0.286477	0.335237	-1.08233	0.056122	-0.178249		-0.0696921	0.205111						0	69.476	33.6	1	10	10	0	84	2.398	1280	500	56.4	8.09	0.838	17	17	77.39	75.07	3969140	4736810
THIKA_MOUSE	Acaa1a	Q921H8	Master Protein	RecName: Full=3-ketoacyl-CoA thiolase A, peroxisomal;EC=2.3.1.16;AltName: Full=Acetyl-CoA acyltransferase A;AltName: Full=Beta-ketothiolase A;AltName: Full=Peroxisomal 3-oxoacyl-CoA thiolase A;Flags: Precursor OS=Mus musculus (Mouse)		High											-0.416517	0.0888858		0.256344	0.0935183	0.346644	0.540861	-0.15645						0	17.627	15.0943	1	3	3	0	12	0.874	135	424	43.9	8.44	0.984	9	9	137.78	152.9	981146	996685
THIM_MOUSE	Acaa2	Q8BWT1	Master Protein	RecName: Full=3-ketoacyl-CoA thiolase, mitochondrial;EC=2.3.1.16;AltName: Full=Acetyl-CoA acyltransferase;AltName: Full=Beta-ketothiolase;AltName: Full=Mitochondrial 3-oxoacyl-CoA thiolase OS=Mus musculus (Mouse)	Dimethyl [K13]	High					-1.05165			0.226602		0.413618														0	11.06	13.8539	1	4	4	0	4	0.468	75	397	41.8	8.09	0.744	4	4	71.36	85.88	654198	879696
ACAD9_MOUSE	Acad9	Q8JZN5	Master Protein	RecName: Full=Acyl-CoA dehydrogenase family member 9, mitochondrial;Short=ACAD-9;EC=1.3.99.-;Flags: Precursor OS=Mus musculus (Mouse)	Dimethyl [K80]	High		0.139746	0.0827007	0.555537	0.922646	0.716141	0.408942	0.05112		0.635667	0.764883	0.193227		0.501143	0.148097			-0.441724		+				0	20.646	10.4	1	3	3	0	37	0.343	244	625	68.7	7.46	1.136	13	13	49.84	52.61	2103180	1851740
ACDSB_MOUSE	Acadsb	Q9DBL1	Master Protein	RecName: Full=Short/branched chain specific acyl-CoA dehydrogenase, mitochondrial;Short=SBCAD;EC=1.3.8.5;AltName: Full=2-methyl branched chain acyl-CoA dehydrogenase;Short=2-MEBCAD;AltName: Full=2-methylbutyryl-coenzyme A dehydrogenase;Short=2-methylbutyryl-CoA dehydrogenase;Flags: Precursor OS=Mus musculus (Mouse)	Dimethyl [K269;K278;K384]	High	0.37061	0.922268	0.281626		0.838763	0.400364	-0.0982699	-0.0110966	0.414426			0.614482		1.11444	0.381021	0.372359	0.54044	-0.0210677						0	31.062	18.0556	1	4	4	0	44	0.778	607	432	47.8	7.87	1.07	15	15	83.92	98.49	4966160	4640350
THIL_MOUSE	Acat1	Q8QZT1	Master Protein	RecName: Full=Acetyl-CoA acetyltransferase, mitochondrial;EC=2.3.1.9;AltName: Full=Acetoacetyl-CoA thiolase;Flags: Precursor OS=Mus musculus (Mouse)	Dimethyl [K63;K75;K121;K240;K332]	High	0.0405083	0.127944	0.113298	0.0869887	0.143694	0.0959726	-0.0210043	0.265549	-0.0336075	0.0839464	0.170243	0.164692	0.139444	0.225848	0.148228	0.225144	0.074936	-0.0118403		+		+	+	0	78.909	31.8396	1	8	8	0	234	4.754	3504	424	44.8	8.51	0.999	18	18	79.49	83.99	58267600	58328000
THIC_MOUSE	Acat2	Q8CAY6	Master Protein	RecName: Full=Acetyl-CoA acetyltransferase, cytosolic;EC=2.3.1.9;AltName: Full=Cytosolic acetoacetyl-CoA thiolase OS=Mus musculus (Mouse)	Dimethyl [K39;K46;K169;K200;K235;K265;K302;K333;K341]	High	-0.306897	-0.377994	-0.196194	-0.594389	-0.359027	-0.227103	-0.462387	-0.57517	0.0455707	-0.7382	-0.467657	-0.222691	-1.01342	-0.184142	-0.148567	0.0382448	0.253167	-0.0165871	+					0	147.083	58.4383	1	13	13	0	303	24.65	4227	397	41.3	7.5	0.796	18	18	74.42	63.29	55182100	69348300
ACINU_MOUSE	Acin1	Q9JIX8	Master Protein	RecName: Full=Apoptotic chromatin condensation inducer in the nucleus;Short=Acinus OS=Mus musculus (Mouse)	Dimethyl [K1236]	High	-0.0350583	-0.516418		-0.427006	-0.59378		-0.371868	-1.07412			-1.83699			-0.72154		-0.514059	0.204268	-0.230322						0	10.307	2.46637	1	2	2	0	19	0.093	34	1338	150.6	5.91	0.683	12	12	101.63	88.09	829607	1215390
ACLY_MOUSE	Acly	Q91V92	Master Protein	RecName: Full=ATP-citrate synthase;EC=2.3.3.8;AltName: Full=ATP-citrate (pro-S-)-lyase;AltName: Full=Citrate cleavage enzyme OS=Mus musculus (Mouse)	Dimethyl [K58;K64;K82;K148;K220;K259;K544;K552;K640;K797;K908;K952;K1002]	High	-0.0533578	-0.0578307	-0.234043	-0.118288	0.210053	-0.219826	-0.0710132	0.186947	-0.155609	-0.0869724	0.0561603	-0.132159	-0.470186	0.00067803	-0.123863	-0.569091	-0.499312	-0.111624					+	0	139.14	28.9643	1	19	19	0	232	2.511	3572	1091	119.7	7.44	0.83	18	18	86.77	83.88	14279900	17195200
ACOC_MOUSE	Aco1	P28271	Master Protein	RecName: Full=Cytoplasmic aconitate hydratase;Short=Aconitase;EC=4.2.1.3;AltName: Full=Citrate hydro-lyase;AltName: Full=Iron regulatory protein 1;Short=IRP1;AltName: Full=Iron-responsive element-binding protein 1;Short=IRE-BP 1 OS=Mus musculus (Mouse)		High					-0.262269				-2.30775		-0.470335			-0.433559				0.57257						0	19.144	7.9865	1	3	3	0	16	0.248	107	889	98.1	7.5	0.712	8	8	118.21	57.93	1329990	1869110
ACON_MOUSE	Aco2	Q99KI0	Master Protein	RecName: Full=Aconitate hydratase, mitochondrial;Short=Aconitase;EC=4.2.1.3;AltName: Full=Citrate hydro-lyase;Flags: Precursor OS=Mus musculus (Mouse)	Dimethyl [K138;K144;K160;K245;K458;K506;K517;K523;K549;K628;K717]	High	-0.104041	-0.0759756	-0.00987968	-0.048665	-0.0337459	-0.10338	-0.154284	-0.176298	-0.0653351	-0.0693884	-0.231694	-0.0215334	0.094076	-0.0831096	0.044349	-0.0344087	-0.13911	-0.0975002						0	227.525	46.0256	1	25	25	0	544	16.302	8716	780	85.4	7.93	0.872	18	18	64.65	63.73	108549000	124489000
ACOT1_MOUSE	Acot1	O55137	Master Protein Candidate	RecName: Full=Acyl-coenzyme A thioesterase 1;Short=Acyl-CoA thioesterase 1;EC=3.1.2.2;AltName: Full=CTE-I;AltName: Full=Inducible cytosolic acyl-coenzyme A thioester hydrolase;AltName: Full=Long chain acyl-CoA thioester hydrolase;Short=Long chain acyl-CoA hydrolase OS=Mus musculus (Mouse)		High	0.07331	0.538275				0.49191	0.599509	0.992969		1.68361	-0.583651			0.101974				0.16284						0	7.598	9.54654	1	2	2	0	14	0.35	63	419	46.1	6.58	1.338	10	10	51.53	68.49	1026670	767332
ACOT2_MOUSE	Acot2	Q9QYR9	Master Protein	RecName: Full=Acyl-coenzyme A thioesterase 2, mitochondrial;Short=Acyl-CoA thioesterase 2;EC=3.1.2.2;AltName: Full=Acyl coenzyme A thioester hydrolase;AltName: Full=MTE-I;AltName: Full=Very-long-chain acyl-CoA thioesterase;Flags: Precursor OS=Mus musculus (Mouse)		High	0.07331	0.538275				0.49191	0.599509	0.992969		1.68361	-0.583651			0.101974				0.16284						0	7.598	8.83002	1	2	2	0	14	0.292	63	453	49.6	7.36	1.338	10	10	51.53	68.49	1026670	767332
BACH_MOUSE	Acot7	Q91V12	Master Protein	RecName: Full=Cytosolic acyl coenzyme A thioester hydrolase;EC=3.1.2.2;AltName: Full=Acyl-CoA thioesterase 7;AltName: Full=Brain acyl-CoA hydrolase;Short=BACH;AltName: Full=CTE-IIa;Short=CTE-II;AltName: Full=Long chain acyl-CoA thioester hydrolase OS=Mus musculus (Mouse)	Dimethyl [K79;K169;K173;K284;K322]	High	0.173029	0.758904	0.104643	0.168315	0.0982763	0.249118	-0.305813	0.186121	0.1652	0.233231	0.130565	0.185946	0.271073	0.0967035	0.497401	-0.245447	-0.123385	0.110209				+		0	57.458	28.3465	1	9	9	0	118	4.337	1582	381	42.5	8.68	1.038	18	18	70.59	70.89	28364400	27336300
ACOX1_MOUSE	Acox1	Q9R0H0	Master Protein	RecName: Full=Peroxisomal acyl-coenzyme A oxidase 1;Short=AOX;EC=1.3.3.6;AltName: Full=Palmitoyl-CoA oxidase OS=Mus musculus (Mouse)	Dimethyl [K378;K570;K637]	High		-0.999181			-0.0217658			-0.668722			-0.0343306			0.243126		-0.0398588								0	27.55	14.6747	1	6	6	0	24	0.585	304	661	74.6	8.48	0.895	6	6	62.45	43.98	6126180	6843340
ACSL4_MOUSE	Acsl4	Q9QUJ7	Master Protein	RecName: Full=Long-chain-fatty-acid--CoA ligase 4;EC=6.2.1.3;AltName: Full=Long-chain acyl-CoA synthetase 4;Short=LACS 4;Short=mACS4 OS=Mus musculus (Mouse)	Dimethyl [K690]	High			0.495291																					0	4.871	5.48523	1	2	2	0	4	0.122	35	711	79	8.28	0.571	3	3	172.93	73.12	673730	1179940
ACTS_MOUSE	Acta1	P68134	Master Protein Candidate	RecName: Full=Actin, alpha skeletal muscle;AltName: Full=Alpha-actin-1;Flags: Precursor OS=Mus musculus (Mouse)	Dimethyl [K52;K63;K86;K193;K217;K240;K328]	High		-1.73297	-2.11173			-1.85878		-2.14274	-1.79416		-1.77482	-1.66305		-1.68652	-1.60287	-2.55501	-1.80722					+	+	0	146.175	34.4828	1	15	5	0	523	66.002	6856	377	42	5.39	0.23	15	15	71.45	63.73	40488600	175768000
ACTA_MOUSE	Acta2	P62737	None	RecName: Full=Actin, aortic smooth muscle;AltName: Full=Alpha-actin-2;Flags: Precursor OS=Mus musculus (Mouse)	Dimethyl [K52;K63;K86;K193;K217;K240;K328]	High		-1.73297	-2.11173			-2.08543		-2.14274	-1.96321		-1.77482	-1.86895		-1.68652	-1.60287	-2.55501	-1.80722				+	+	+	0	128.377	31.565	1	13	4	0	451	39.616	6304	377	42	5.39	0.222	15	15	72.28	63.72	38940200	175392000
ACTB_MOUSE	Actb	P60710	Master Protein	RecName: Full=Actin, cytoplasmic 1;AltName: Full=Beta-actin;Contains: RecName: Full=Actin, cytoplasmic 1, N-terminally processed OS=Mus musculus (Mouse)	Dimethyl [K50;K61;K113;K191;K215;K238;K284;K291;K326;K373]	High	-0.0856497	0.417106	0.246918	-0.0391625	0.210234	0.12677	-0.0884527	0.412189	0.21775	-0.0433494	0.271942	0.369685	-0.187212	0.0328735	0.12494	-0.247354	-0.163435	-0.101014						0	422.712	64.5333	1	23	12	25	1364	14924	18457	375	41.7	5.48	0.978	18	18	59.83	66.27	3293960000	3366840000
ACTBL_MOUSE	Actbl2	Q8BFZ3	Master Protein	RecName: Full=Beta-actin-like protein 2;AltName: Full=Kappa-actin OS=Mus musculus (Mouse)	Dimethyl [K51;K192]	High	0.309344		0.362009				0.476036								0.233822				+					0	137.099	26.5957	1	7	2	0	394	18.573	5816	376	42	5.49	0.816	4	4	172.55	183.28	165732000	203129000
ACTC_MOUSE	Actc1	P68033	Master Protein	RecName: Full=Actin, alpha cardiac muscle 1;AltName: Full=Alpha-cardiac actin;Flags: Precursor OS=Mus musculus (Mouse)	Dimethyl [K52;K63;K86;K193;K217;K240;K328]	High		-1.73297	-2.11173			-1.85878		-2.14274	-1.79416		-1.77482	-1.66305		-1.68652	-1.60287	-2.55501	-1.80722					+	+	0	146.175	34.4828	1	15	5	0	523	66.002	6856	377	42	5.39	0.23	15	15	71.45	63.73	40488600	175768000
ACTG_MOUSE	Actg1	P63260	Master Protein Candidate	RecName: Full=Actin, cytoplasmic 2;AltName: Full=Gamma-actin;Contains: RecName: Full=Actin, cytoplasmic 2, N-terminally processed OS=Mus musculus (Mouse)	Dimethyl [K50;K61;K113;K191;K215;K238;K284;K291;K326;K373]	High	-0.0856497	0.417106	0.246918	-0.0391625	0.210234	0.12677	-0.0884527	0.412189	0.21775	-0.0433494	0.271942	0.369685	-0.187212	0.0328735	0.12494	-0.247354	-0.163435	-0.101014						0	422.712	64.5333	1	23	12	0	1364	14924	18457	375	41.8	5.48	0.978	18	18	59.83	66.27	3293960000	3366840000
ACTH_MOUSE	Actg2	P63268	None	RecName: Full=Actin, gamma-enteric smooth muscle;AltName: Full=Alpha-actin-3;AltName: Full=Gamma-2-actin;AltName: Full=Smooth muscle gamma-actin;Flags: Precursor OS=Mus musculus (Mouse)	Dimethyl [K51;K62;K85;K192;K216;K239;K327]	High		-1.73297	-2.11173			-2.08543		-2.14274	-1.96321		-1.77482	-1.86895		-1.68652	-1.60287	-2.55501	-1.80722				+	+	+	0	128.377	31.6489	1	13	4	0	451	47.064	6304	376	41.9	5.48	0.222	15	15	72.28	63.72	38940200	175392000
ACTN1_MOUSE	Actn1	Q7TPR4	Master Protein	RecName: Full=Alpha-actinin-1;AltName: Full=Alpha-actinin cytoskeletal isoform;AltName: Full=F-actin cross-linking protein;AltName: Full=Non-muscle alpha-actinin-1 OS=Mus musculus (Mouse)	Dimethyl [K147;K704]	High									-0.196359															0	50.666	10.7623	1	8	1	0	103	0.696	1453	892	103	5.38	0.279	3	3	171.66	14.35	139849	500770
ACTN2_MOUSE	Actn2	Q9JI91	None	RecName: Full=Alpha-actinin-2;AltName: Full=Alpha-actinin skeletal muscle isoform 2;AltName: Full=F-actin cross-linking protein OS=Mus musculus (Mouse)	Dimethyl [K154]	High		-0.734368	-0.624247		-0.184149	-0.583797		-0.430129	-0.508645	-0.494516	-0.376925	-0.638362		-0.622945	-0.0836543			0.434125				+		0	18.395	3.80313	2	3	0	0	29	0.245	240	894	103.8	5.45	0.8	12	12	108.41	57.68	2731920	3416930
ACTN3_MOUSE	Actn3	O88990	None	RecName: Full=Alpha-actinin-3;AltName: Full=Alpha-actinin skeletal muscle isoform 3;AltName: Full=F-actin cross-linking protein OS=Mus musculus (Mouse)	Dimethyl [K160]	High	-0.87342	-0.327085	-0.624247	0.337574	-0.184149	-0.583797		-0.430129	-0.508645	-0.494516	-0.376925	-0.638362		-0.250257	-0.0836543			0.204346				+		0	15.402	3.44444	2	3	0	0	30	0.204	200	900	103	5.45	0.838	14	14	149.89	107.58	2937820	3504270
ACTN4_MOUSE	Actn4	P57780	Master Protein	RecName: Full=Alpha-actinin-4 {ECO:0000305};AltName: Full=Non-muscle alpha-actinin 4 {ECO:0000305} OS=Mus musculus (Mouse)	Dimethyl [K167;K702;K724;K854]	High	-0.200425	-0.345406	-0.32775	-0.0113202	-0.243131	-0.241903	0.0258984	-0.512935	-0.430884	0.258627	-0.248763	-0.288832	-0.103113	-0.170297	-0.123729	0.479215	0.308535	-0.0724246	+					0	81.152	15.8991	1	11	4	10	137	1.077	2165	912	104.9	5.41	0.835	18	18	106.51	97.43	10582400	12673900
ARP10_MOUSE	Actr10	Q9QZB7	Master Protein	RecName: Full=Actin-related protein 10;AltName: Full=Actin-related protein 11 OS=Mus musculus (Mouse)	Dimethyl [K254]	High								-0.179567																0	7.469	10.0719	1	2	2	0	7	0.179	96	417	46.2	7.61	0.402	6	6	243.99	91.06	266094	661677
ACTZ_MOUSE	Actr1a	P61164	Master Protein	RecName: Full=Alpha-centractin;Short=Centractin;AltName: Full=ARP1;AltName: Full=Actin-RPV;AltName: Full=Centrosome-associated actin homolog OS=Mus musculus (Mouse)	Dimethyl [K32;K61;K215;K230;K238;K285;K308;K354;K355]	High	-0.384907	-0.102295	-0.295448	-0.173254	-0.165426	-0.450503	-0.26426	-0.164286	-0.431979	-0.0692177	-0.164477	-0.331258	-0.11422	-0.00279253	-0.340662	0.0715158	0.0840597	0.0014305						0	108.791	56.117	1	13	7	11	263	9	4358	376	42.6	6.64	0.823	18	18	64.83	56.18	34731400	42182200
ACTY_MOUSE	Actr1b	Q8R5C5	Master Protein	RecName: Full=Beta-centractin;AltName: Full=Actin-related protein 1B;Short=ARP1B OS=Mus musculus (Mouse)	Dimethyl [K32;K61;K119;K308;K354;K355]	High																		-0.0799586						0	70.881	32.9787	1	7	1	0	156	3.062	3600	376	42.3	6.4	0.916	1	1			6384620	6968380
ARP2_MOUSE	Actr2	P61161	Master Protein	RecName: Full=Actin-related protein 2;AltName: Full=Actin-like protein 2 OS=Mus musculus (Mouse)	Dimethyl [K53;K97]	High		0.810115	0.186134		0.990347	0.412344	-0.352763	0.0139202	0.459572	1.68681	0.581281	0.406657		1.24154	0.385614			0.169573						0	34.59	26.1421	1	6	6	0	41	1.848	234	394	44.7	6.74	1.203	14	14	107.59	119.19	5975180	4965470
ARP3_MOUSE	Actr3	Q99JY9	Master Protein	RecName: Full=Actin-related protein 3;AltName: Full=Actin-like protein 3 OS=Mus musculus (Mouse)	Dimethyl [K18;K38;K69;K75;K99;K191;K225;K240;K397]	High	-0.139281	-0.411127	-0.0217874	-0.023042	-0.00145759	-0.268837	-0.123948	-0.0282901	-0.36237	0.23496	-0.320591	-0.232353	0.356888	-0.10426	0.0387851	-0.0844909	0.0385746	0.058973						0	95.687	58.6124	1	14	13	2	241	12.503	3701	418	47.3	5.88	0.86	18	18	72.31	66.5	30231200	35141400
ADDA_MOUSE	Add1	Q9QYC0	Master Protein	RecName: Full=Alpha-adducin;AltName: Full=Erythrocyte adducin subunit alpha OS=Mus musculus (Mouse)	Dimethyl [K199;K235;K283;K348;K497;K543]	High	0.247674	0.538573	0.258963	0.01306	0.0639926	0.20961	0.203968	0.470243	0.245743	-0.404993	0.58514	-0.232608	-0.478541	-0.0319079	-0.351671	0.545953	-0.00232926	-0.378783						0	79.794	28.1633	1	11	11	0	166	2.268	2810	735	80.6	5.9	0.955	18	18	63.7	75.41	9979620	10450400
ADDB_MOUSE	Add2	Q9QYB8	Master Protein	RecName: Full=Beta-adducin;AltName: Full=Add97;AltName: Full=Erythrocyte adducin subunit beta OS=Mus musculus (Mouse)	Dimethyl [K187;K197]	High	-0.602541		-0.766104			-0.474178		-0.375949	-0.637631			-0.480892	-1.3006	-0.359002	-0.827525									0	10.241	4.82759	1	3	3	0	24	0.233	585	725	80.6	6.21	0.542	9	9	51.1	60.64	1643650	3034170
ADHX_MOUSE	Adh5	P28474	Master Protein	RecName: Full=Alcohol dehydrogenase class-3;EC=1.1.1.1;AltName: Full=Alcohol dehydrogenase 2;AltName: Full=Alcohol dehydrogenase 5;AltName: Full=Alcohol dehydrogenase B2;Short=ADH-B2;AltName: Full=Alcohol dehydrogenase class-III;AltName: Full=Glutathione-dependent formaldehyde dehydrogenase;Short=FALDH;Short=FDH;Short=GSH-FDH;EC=1.1.1.-;AltName: Full=S-(hydroxymethyl)glutathione dehydrogenase;EC=…	Dimethyl [K18;K31;K82;K168;K188;K212;K233;K248;K341]	High	0.162378	0.512899	-0.0171849	0.350544	0.240851	0.0538096	0.721642	-0.0456109	0.0837186	0.00645304	-0.0191356	-0.00712538	-1.42424	0.405816	0.428736	-0.237832	-0.694921	-0.130117						0	80.011	56.1497	1	11	11	0	132	7.962	1436	374	39.5	7.25	0.988	18	18	102.02	101.15	13226200	13391200
ADPRH_MOUSE	Adprh	P54923	Master Protein	RecName: Full=[Protein ADP-ribosylarginine] hydrolase;Short=ADP-ribosylarginine hydrolase;EC=3.2.2.19;AltName: Full=ADP-ribose-L-arginine cleaving enzyme OS=Mus musculus (Mouse)	Dimethyl [K257]	High				0.358353	-0.0863139							-0.886228		0.00568093	-0.511686									0	4.314	12.1547	1	2	2	0	5	0.233	0	362	40	5.76	0.818	5	5	74.15	50.27	403180	493167
PURA2_MOUSE	Adss	P46664	Master Protein	Short=AMPSase 2 {ECO:0000255|HAMAP-Rule:MF_03127};Short=AdSS 2 {ECO:0000255|HAMAP-Rule:MF_03127};EC=6.3.4.4 {ECO:0000255|HAMAP-Rule:MF_03127};AltName: Full=Adenylosuccinate synthetase, acidic isozyme {ECO:0000255|HAMAP-Rule:MF_03127};AltName: Full=Adenylosuccinate synthetase, liver isozyme {ECO:0000255|HAMAP-Rule:MF_03127};Short=L-type adenylosuccinate synthetase {ECO:0000255|HAMAP-Rule:MF_03127}…		High	-0.319072				-0.0264716		0.677994	-0.0507824	-0.312379		-0.177961			0.330652		0.56877		-0.215374						0	17.43	7.67544	1	2	2	0	19	0.407	626	456	50	6.38	0.943	11	11	112.91	120.8	1470300	1559670
AGAP3_MOUSE	Agap3	Q8VHH5	Master Protein	RecName: Full=Arf-GAP with GTPase, ANK repeat and PH domain-containing protein 3;Short=AGAP-3;AltName: Full=CRAM-associated GTPase;Short=CRAG;AltName: Full=Centaurin-gamma-3;Short=Cnt-g3;AltName: Full=MR1-interacting protein;Short=MRIP-1 OS=Mus musculus (Mouse)		High		-2.61558	-0.681086	-1.75585	-1.22491	-1.03772		-2.00818		-2.41814	-2.18564		-2.74893	-2.67661			-0.120119	-1.32215		+		+		0	13.009	3.07692	1	2	2	0	25	0.179	222	910	97.9	7.75	0.324	17	17	161.69	107.95	430736	1331310
AGFG1_MOUSE	Agfg1	Q8K2K6	Master Protein	RecName: Full=Arf-GAP domain and FG repeat-containing protein 1;AltName: Full=HIV-1 Rev-binding protein homolog;AltName: Full=Nucleoporin-like protein RIP OS=Mus musculus (Mouse)	Dimethyl [K313]	High				0.331352			0.00548233			1.0279			1.51273			0.214099		0.310202						0	6.315	5.88235	1	2	2	0	7	0.274	80	561	58	8.63	1.157	7	7	138.49	133.5	1079640	932933
AGK_MOUSE	Agk	Q9ESW4	Master Protein	RecName: Full=Acylglycerol kinase, mitochondrial;EC=2.7.1.107;EC=2.7.1.94;AltName: Full=Multiple substrate lipid kinase;Short=MuLK;Short=Multi-substrate lipid kinase;Flags: Precursor OS=Mus musculus (Mouse)	Dimethyl [K171]	High		-0.0347752			-0.19469			-0.166656	0.159172		-1.98004			0.306821	-0.0372008			-0.130127						0	11.525	9.26366	1	2	2	0	13	0.318	276	421	46.9	8.4	0.825	8	8	89.4	79.37	1713740	2077440
SAHH_MOUSE	Ahcy	P50247	Master Protein	RecName: Full=Adenosylhomocysteinase;Short=AdoHcyase;EC=3.3.1.1;AltName: Full=CUBP;AltName: Full=Liver copper-binding protein;AltName: Full=S-adenosyl-L-homocysteine hydrolase OS=Mus musculus (Mouse)	Dimethyl [K94;K121;K142;K226]	High	-0.64821	-2.35813	-0.279981	-0.772439		0.621069	-0.513906	0.601024	0.346597					-0.956362	0.780316	-0.368862	0.337766	-0.0618873						0	35.533	22.2222	1	6	6	0	37	1.096	280	432	47.7	6.54	0.894	15	15	115.37	104.12	2561720	2865610
AHSA1_MOUSE	Ahsa1	Q8BK64	Master Protein	RecName: Full=Activator of 90 kDa heat shock protein ATPase homolog 1;Short=AHA1 OS=Mus musculus (Mouse)		High	0.547219	-0.623242	-1.19431	0.230079	-0.755107	-2.08174		-1.31107	1.36883	-0.800112	-1.615	-0.569939			-1.14676	-0.581812		-0.251459						0	20.346	14.2012	1	5	5	0	30	0.778	196	338	38.1	5.53	0.626	15	15	135.89	107.76	2938970	4692030
AIMP1_MOUSE	Aimp1	P31230	Master Protein	RecName: Full=Aminoacyl tRNA synthase complex-interacting multifunctional protein 1;AltName: Full=Multisynthase complex auxiliary component p43;Contains: RecName: Full=Endothelial monocyte-activating polypeptide 2;Short=EMAP-2;AltName: Full=Endothelial monocyte-activating polypeptide II;Short=EMAP-II;AltName: Full=Small inducible cytokine subfamily E member 1 OS=Mus musculus (Mouse)	Dimethyl [K26;K260;K265;K287]	High			-0.736093	-0.0732537		-0.681553					-2.58492	0.629909			0.427856			0.0041736						0	18.28	21.6129	1	4	4	0	12	0.896	188	310	34	8.35	0.699	7	7	124.4	92.53	2251200	3218520
KAD1_MOUSE	Ak1	Q9R0Y5	Master Protein	Short=AK 1 {ECO:0000255|HAMAP-Rule:MF_03171};EC=2.7.4.3 {ECO:0000255|HAMAP-Rule:MF_03171};EC=2.7.4.6 {ECO:0000255|HAMAP-Rule:MF_03171};AltName: Full=ATP-AMP transphosphorylase 1 {ECO:0000255|HAMAP-Rule:MF_03171};AltName: Full=ATP:AMP phosphotransferase {ECO:0000255|HAMAP-Rule:MF_03171};AltName: Full=Adenylate monophosphate kinase {ECO:0000255|HAMAP-Rule:MF_03171};AltName: Full=Myokinase {ECO:0000…	Dimethyl [K21;K172;K194]	High	-0.727389	-0.13644	-0.0532875	-0.231293		0.145035	-0.857593	0.0394103	0.212061	-0.526746	-0.542883	0.11329	-0.965712	-0.863506	-0.402841	-0.660769	-0.265825	-0.0702248					+	0	44.233	49.4845	1	7	7	0	72	6.197	795	194	21.5	5.81	0.804	17	17	102.32	87.31	5985220	7448510
AK1A1_MOUSE	Akr1a1	Q9JII6	Master Protein	RecName: Full=Alcohol dehydrogenase [NADP(+)];EC=1.1.1.2;AltName: Full=Aldehyde reductase;AltName: Full=Aldo-keto reductase family 1 member A1 OS=Mus musculus (Mouse)	Dimethyl [K240;K287]	High	0.2415	0.330072	0.317124	0.173783	0.492595	-0.352213	0.183618	1.10626	0.109688	0.516709	0.314697	0.0188451	0.169894	-1.77592	-0.0830027	0.0589034		-0.135885	+					0	21.637	22.4615	1	6	6	0	30	1.154	249	325	36.6	7.39	1.027	17	17	70.6	72.08	2552240	2484680
ALDR_MOUSE	Akr1b1	P45376	Master Protein	RecName: Full=Aldose reductase;Short=AR;EC=1.1.1.21;AltName: Full=Aldehyde reductase OS=Mus musculus (Mouse)	Dimethyl [K53;K62]	High	0.295535	0.0872421	0.0597374	0.495145	0.28566	0.0253657	0.353848	0.187924	0.20484	0.389744	0.194269	0.106692	0.256652	0.322637	0.0496057	0.00751692	0.000986755	0.0605252			+			0	24.746	34.8101	1	6	6	0	55	1.512	1325	316	35.7	7.18	1.028	18	18	85.81	88.81	8570750	8338900
ALBU_MOUSE	Alb	P07724	Master Protein	RecName: Full=Serum albumin;Flags: Precursor OS=Mus musculus (Mouse)	Dimethyl [K57;K65;K524]	High	-0.176162	-0.13581	-0.122726	-0.11479	0.150646	-0.321557	-0.390897	0.00668579	-0.0389217	-0.0550285	-0.355568	0.20029	0.45454	0.0997357	-0.470774	0.606676	0.988057	2.00725	+					0	72.626	13.4868	1	6	6	0	387	1.622	6645	608	68.6	6.07	1.03	18	18	44.62	38.87	6774930000	6574830000
CD166_MOUSE	Alcam	Q61490	Master Protein	RecName: Full=CD166 antigen;AltName: Full=Activated leukocyte cell adhesion molecule;AltName: Full=Protein DM-GRASP;AltName: CD_antigen=CD166;Flags: Precursor OS=Mus musculus (Mouse)	Dimethyl [K129;K208;K403]	High	0.358772	-0.102363	0.202856	0.244828	0.127971	0.240453	0.0163742	-0.0425979	-0.190935	0.279408	0.23318	0.481261	0.720048	0.35294	0.204609			-0.0762461		+		+		0	43.396	14.0652	1	4	4	0	64	0.911	1541	583	65.1	6.15	1.002	16	16	56.34	67.67	5912630	5898830
AL1L1_MOUSE	Aldh1l1	Q8R0Y6	Master Protein	RecName: Full=Cytosolic 10-formyltetrahydrofolate dehydrogenase;Short=10-FTHFDH;Short=FDH;EC=1.5.1.6;AltName: Full=Aldehyde dehydrogenase family 1 member L1 OS=Mus musculus (Mouse)	Dimethyl [K174;K274;K349;K463;K469;K690;K726;K802]	High	0.230005	0.115536	-0.0249259	0.621779	0.222174	0.217424	-0.0709031	0.040943	0.134032	0.217359	0.190716	0.202758	0.426806	0.237869	0.0348837	-0.0638175		0.0814483				+		0	125.28	35.1441	1	18	16	3	214	2.346	2371	902	98.6	5.91	1.033	17	17	64.65	61.45	18977900	18380000
AL1L2_MOUSE	Aldh1l2	Q8K009	Master Protein	RecName: Full=Mitochondrial 10-formyltetrahydrofolate dehydrogenase;Short=Mitochondrial 10-FTHFDH;Short=mtFDH;EC=1.5.1.6;AltName: Full=Aldehyde dehydrogenase family 1 member L2 OS=Mus musculus (Mouse)	Dimethyl [K43;K196]	High	0.534017	0.251422		0.324199	-0.490488	0.375437	0.956922	-0.65223		0.297156	-0.170462	-0.773994	-0.0773452	0.0636545	-0.230125			0.355842						0	20.939	6.60888	1	4	2	0	47	0.25	348	923	101.5	6.29	1.021	14	14	114.07	96.86	479849	469815
ALDH2_MOUSE	Aldh2	P47738	Master Protein	RecName: Full=Aldehyde dehydrogenase, mitochondrial;EC=1.2.1.3;AltName: Full=AHD-M1;AltName: Full=ALDH class 2;AltName: Full=ALDH-E2;AltName: Full=ALDHI;Flags: Precursor OS=Mus musculus (Mouse)	Dimethyl [K228;K409;K508]	High	-0.312881	0.284504	-0.501565	-0.110701	0.0745701	-0.157266	-0.12181	0.0441425	-0.506321	0.0596105	0.0358469	-0.589787	-0.138051	0.0502154	-0.354763			0.480778						0	40.883	15.6069	1	6	6	0	73	1.154	995	519	56.5	7.62	0.942	17	17	80.4	62.27	4167680	4424340
SSDH_MOUSE	Aldh5a1	Q8BWF0	Master Protein	RecName: Full=Succinate-semialdehyde dehydrogenase, mitochondrial;EC=1.2.1.24;AltName: Full=Aldehyde dehydrogenase family 5 member A1;AltName: Full=NAD(+)-dependent succinic semialdehyde dehydrogenase;Flags: Precursor OS=Mus musculus (Mouse)	Dimethyl [K74;K267]	High	0.975833								1.12353	0.972466		0.136809	1.74699											0	15.403	8.79541	1	3	3	0	11	0.682	87	523	55.9	8.25	1.303	7	7	58.74	104.01	501416	384689
ALDOA_MOUSE	Aldoa	P05064	Master Protein	RecName: Full=Fructose-bisphosphate aldolase A;EC=4.1.2.13;AltName: Full=Aldolase 1;AltName: Full=Muscle-type aldolase OS=Mus musculus (Mouse)	Dimethyl [K42;K87;K99;K111;K200;K289;K342]	High	0.00368202	-0.041807	-0.205727	-0.262504	-0.151937	0.199074	-0.04563	-0.187075	0.114102	-0.121319	-0.0507025	0.303697	-0.416547	0.167658	0.0279303	0.00523725	-0.260414	-0.225252						0	163.888	56.8681	1	14	13	2	353	32.246	5711	364	39.3	8.09	0.889	18	18	59.66	63.14	97810500	110019000
ALDOC_MOUSE	Aldoc	P05063	Master Protein	RecName: Full=Fructose-bisphosphate aldolase C;EC=4.1.2.13;AltName: Full=Aldolase 3;AltName: Full=Brain-type aldolase;AltName: Full=Scrapie-responsive protein 2;AltName: Full=Zebrin II OS=Mus musculus (Mouse)	Dimethyl [K111;K200;K330]	High	0.462593	0.550391	0.0168156	0.585767	0.521324	0.335083	0.384716	0.485206	-0.171782	0.354012	0.477212	0.196425	0.536226	0.404398	0.65237	0.395409	0.241313	0.0623901		+			+	0	105.429	44.9036	1	10	9	0	189	7.185	3087	363	39.4	7.12	1.166	18	18	50.26	54.17	26488200	22708700
ALG2_MOUSE	Alg2	Q9DBE8	Master Protein	RecName: Full=Alpha-1,3/1,6-mannosyltransferase ALG2;EC=2.4.1.132;EC=2.4.1.257;AltName: Full=Asparagine-linked glycosylation protein 2 homolog;AltName: Full=GDP-Man:Man(1)GlcNAc(2)-PP-Dol alpha-1,3-mannosyltransferase;AltName: Full=GDP-Man:Man(1)GlcNAc(2)-PP-dolichol mannosyltransferase;AltName: Full=GDP-Man:Man(2)GlcNAc(2)-PP-Dol alpha-1,6-mannosyltransferase OS=Mus musculus (Mouse)	Dimethyl [K48;K215;K222;K375;K413]	High	0.485408		0.177769	0.0461409		0.167358	-0.50049		-0.0910676	0.934938	-0.968293	0.188333	-0.731575	-0.6654	-0.421315	-0.206976	0.17534	0.187978						0	35.904	23.8554	1	6	6	0	48	1.512	430	415	47.4	7.97	0.896	15	15	139.68	116.96	2586860	2887620
THOC4_MOUSE	Alyref	O08583	Master Protein	RecName: Full=THO complex subunit 4;Short=Tho4;AltName: Full=Ally of AML-1 and LEF-1;AltName: Full=Aly/REF export factor;AltName: Full=REF1-I;AltName: Full=RNA and export factor-binding protein 1;AltName: Full=Transcriptional coactivator Aly/REF OS=Mus musculus (Mouse)	Dimethyl [K85;K106;K132;K133]	High	0.759812	0.13809	-0.250802	0.739807	0.158739	0.38808	1.15845	0.184366	-0.779301	0.331689				0.580233	0.164689	0.0596403	-0.731535	0.0016425						0	51.751	41.9608	1	5	5	0	34	5.31	867	255	26.9	11.15	0.948	15	15	177.72	178.79	3655190	3857450
ALRF2_MOUSE	Alyref2	Q9JJW6	None	RecName: Full=Aly/REF export factor 2;AltName: Full=Alyref;AltName: Full=RNA and export factor-binding protein 2 OS=Mus musculus (Mouse)	Dimethyl [K102;K103]	High				0.739807		0.38808	1.15845	0.710448	-0.779301	0.331689				0.580233		0.523811		0.0195714						0	15.589	17.4312	1	2	2	0	15	1.31	247	218	23.7	10.04	1.172	10	10	133.67	159.95	2210120	1885970
AMPH_MOUSE	Amph	Q7TQF7	Master Protein	RecName: Full=Amphiphysin OS=Mus musculus (Mouse)	Dimethyl [K35;K47;K112;K132;K241;K660]	High	-0.868534	-1.04792	-0.515093	-1.19286	-1.05961	-0.182461	-1.77316	-0.468783	-1.13477	-1.45756	-1.26458	-0.803	-1.223	-1.32704	-1.41384	-0.161129	0.141203	-0.150845	+			+		0	61.539	20.8455	1	9	9	0	111	2.282	1407	686	75	4.63	0.568	18	18	97.56	69.62	5711990	10050800
ANK2_MOUSE	Ank2	Q8C8R3	Master Protein	UniProtKB:Q01484};Short=ANK-2;AltName: Full=Brain ankyrin {ECO:0000250|UniProtKB:Q01484, ECO:0000312|EMBL:AAH59251.1} OS=Mus musculus (Mouse)	Dimethyl [K223;K561;K1619;K3291;K3296;K3298;K3643]	High	-0.0674915	-0.197389	0.370473	0.408743	0.658206	-0.041762	0.271327	2.03524	0.170925	0.228141		-0.0693184	0.000920847	-1.42608	0.100632			-0.357339						0	64.664	7.59364	1	15	15	0	62	0.25	325	3898	426	5.17	0.96	15	15	57.04	65.71	4090570	4261240
AN32A_MOUSE	Anp32a	O35381	Master Protein	RecName: Full=Acidic leucine-rich nuclear phosphoprotein 32 family member A;AltName: Full=Acidic nuclear phosphoprotein pp32;AltName: Full=Leucine-rich acidic nuclear protein;Short=LANP;AltName: Full=Potent heat-stable protein phosphatase 2A inhibitor I1PP2A OS=Mus musculus (Mouse)	Dimethyl [K86;K101;K110;K137]	High	-0.878809	-0.0409749		-1.12263	0.716856	-1.28092	-0.71749	-0.172474	2.03815	-0.851238	-0.837224	1.18436	-0.730515	-0.480175	1.79389	0.107901	-0.0286994	0.11632						0	41.929	17.4089	1	4	4	0	62	7.111	844	247	28.5	4.07	0.982	17	17	90.68	83.74	12029200	12255600
AN32B_MOUSE	Anp32b	Q9EST5	Master Protein	RecName: Full=Acidic leucine-rich nuclear phosphoprotein 32 family member B;AltName: Full=Proliferation-related acidic leucine-rich protein PAL31 OS=Mus musculus (Mouse)	Dimethyl [K101]	High					-0.303581	0.327528		1.03791	0.185016		-0.263872			-0.453218	0.386961		-0.978527	0.250546						0	15.454	11.3971	1	2	2	0	19	1.154	125	272	31.1	4.01	0.955	10	10	94.04	72.67	2128140	2228730
AN32E_MOUSE	Anp32e	P97822	Master Protein	RecName: Full=Acidic leucine-rich nuclear phosphoprotein 32 family member E;AltName: Full=Cerebellar postnatal development protein 1;AltName: Full=LANP-like protein;Short=LANP-L OS=Mus musculus (Mouse)	Dimethyl [K68;K86;K101;K113]	High	0.185746	0.662691					-0.129411		-0.579357	0.402118	-0.391675	-0.966544		-0.150107	-0.857019	0.0363609	0.207418	0.0292087						0	14.891	12.6923	1	2	2	0	26	1.512	416	260	29.6	3.88	0.931	12	12	128.64	129.98	2889710	3105160
ANXA6_MOUSE	Anxa6	P14824	Master Protein	RecName: Full=Annexin A6;AltName: Full=67 kDa calelectrin;AltName: Full=Annexin VI;AltName: Full=Annexin-6;AltName: Full=Calphobindin-II;Short=CPB-II;AltName: Full=Chromobindin-20;AltName: Full=Lipocortin VI;AltName: Full=Protein III;AltName: Full=p68;AltName: Full=p70 OS=Mus musculus (Mouse)	Dimethyl [K34;K40]	High	0.336197	-0.405587		0.180215	0.271087		0.181943	-0.23475	-0.242494	0.400228	-0.162408	-1.0781				0.290859		-0.631792						0	30.434	15.0074	1	5	5	0	25	0.445	121	673	75.8	5.5	0.924	13	13	66.24	76.95	1407460	1523450
ANXA7_MOUSE	Anxa7	Q07076	Master Protein	RecName: Full=Annexin A7;AltName: Full=Annexin VII;AltName: Full=Annexin-7;AltName: Full=Synexin OS=Mus musculus (Mouse)		High		-0.130839	0.562607		-0.104848				0.214231					0.607652										0	6.411	7.77538	1	3	3	0	8	0.492	18	463	49.9	6.18	1.09	6	6	69.29	77.51	1362970	1251000
AP1B1_MOUSE	Ap1b1	O35643	Master Protein	RecName: Full=AP-1 complex subunit beta-1;AltName: Full=Adaptor protein complex AP-1 subunit beta-1;AltName: Full=Adaptor-related protein complex 1 subunit beta-1;AltName: Full=Beta-1-adaptin;AltName: Full=Beta-adaptin 1;AltName: Full=Clathrin assembly protein complex 1 beta large chain;AltName: Full=Golgi adaptor HA1/AP1 adaptin beta subunit OS=Mus musculus (Mouse)	Dimethyl [K66;K128;K312;K359;K402;K898]	High	0.640261			0.68153	0.437335		0.361027																	0	53.838	14.9523	1	10	3	0	80	0.968	1039	943	103.9	5.17	1.465	4	4	16.09	30.6	1661490	1133820
AP1G1_MOUSE	Ap1g1	P22892	Master Protein	RecName: Full=AP-1 complex subunit gamma-1;AltName: Full=Adaptor protein complex AP-1 subunit gamma-1;AltName: Full=Adaptor-related protein complex 1 subunit gamma-1;AltName: Full=Clathrin assembly protein complex 1 gamma-1 large chain;AltName: Full=Gamma-adaptin;AltName: Full=Gamma1-adaptin;AltName: Full=Golgi adaptor HA1/AP1 adaptin subunit gamma-1 OS=Mus musculus (Mouse)	Dimethyl [K783]	High			-0.276313		0.156273			0.0867737				-0.606659			-0.55473			-0.57612					+	0	9.273	6.20438	1	2	2	0	11	0.166	69	822	91.3	6.8	0.715	8	8	103.16	122.06	849204	1188030
AP1M1_MOUSE	Ap1m1	P35585	Master Protein	RecName: Full=AP-1 complex subunit mu-1;AltName: Full=AP-mu chain family member mu1A;AltName: Full=Adaptor protein complex AP-1 subunit mu-1;AltName: Full=Adaptor-related protein complex 1 subunit mu-1;AltName: Full=Clathrin assembly protein complex 1 mu-1 medium chain 1;AltName: Full=Clathrin coat assembly protein AP47;AltName: Full=Clathrin coat-associated protein AP47;AltName: Full=Golgi adapt…		High		-1.32353													-0.350127			-0.269688						0	4.509	5.67376	1	2	2	0	4	0.172	0	423	48.5	7.3	0.723	3	3	135.78	114.34	1384020	1914950
AP2A1_MOUSE	Ap2a1	P17426	Master Protein	RecName: Full=AP-2 complex subunit alpha-1;AltName: Full=100 kDa coated vesicle protein A;AltName: Full=Adaptor protein complex AP-2 subunit alpha-1;AltName: Full=Adaptor-related protein complex 2 subunit alpha-1;AltName: Full=Alpha-adaptin A;AltName: Full=Alpha1-adaptin;AltName: Full=Clathrin assembly protein complex 2 alpha-A large chain;AltName: Full=Plasma membrane adaptor HA2/AP2 adaptin alp…	Dimethyl [K367;K547;K766;K810;K935]	High	-0.380426	-0.191844	0.371032	0.377068	0.116492	0.464124		-0.351316	-0.269229	0.401341	-0.196476	-0.0167019		0.184077	0.134083	0.503397		0.117341						0	93.842	19.9591	1	12	6	0	178	1.294	3269	977	107.6	7.03	0.944	16	16	102.82	97.83	5611280	5946780
AP2A2_MOUSE	Ap2a2	P17427	Master Protein	RecName: Full=AP-2 complex subunit alpha-2;AltName: Full=100 kDa coated vesicle protein C;AltName: Full=Adaptor protein complex AP-2 subunit alpha-2;AltName: Full=Adaptor-related protein complex 2 subunit alpha-2;AltName: Full=Alpha-adaptin C;AltName: Full=Alpha2-adaptin;AltName: Full=Clathrin assembly protein complex 2 alpha-C large chain;AltName: Full=Plasma membrane adaptor HA2/AP2 adaptin alp…	Dimethyl [K153;K217;K289;K366;K497;K528;K546;K555;K817;K855;K896]	High	-0.0445532	0.0634699	-0.119092	-0.015811	0.325792	-0.114819	0.226997	-0.108485	-0.245137	0.195936	0.226239	-0.167631	0.0159751	0.142782	-0.0170259	-0.0824013	-0.151208	0.0720677						0	160.345	34.1151	1	23	17	11	332	4.092	4712	938	104	6.93	0.876	18	18	75.23	78.28	23007500	26254500
AP2B1_MOUSE	Ap2b1	Q9DBG3	Master Protein	RecName: Full=AP-2 complex subunit beta;AltName: Full=AP105B;AltName: Full=Adaptor protein complex AP-2 subunit beta;AltName: Full=Adaptor-related protein complex 2 subunit beta;AltName: Full=Beta-2-adaptin;AltName: Full=Beta-adaptin;AltName: Full=Clathrin assembly protein complex 2 beta large chain;AltName: Full=Plasma membrane adaptor HA2/AP2 adaptin beta subunit OS=Mus musculus (Mouse)	Dimethyl [K128;K272;K312;K359;K402;K495;K538;K719;K759;K842;K855;K892]	High	-0.443881	-0.606321	0.77157	-0.152137	-0.317902	-0.595526	-0.294571	-0.493149	-0.392112	-0.297818	-0.551036	-0.775304	-0.718361	-0.138456	0.350814	0.463411	-0.0464056	0.0988779			+			0	92.7	21.0245	1	17	10	10	177	2.311	1870	937	104.5	5.38	0.847	18	18	86.91	68.88	17161400	20272400
AP2M1_MOUSE	Ap2m1	P84091	Master Protein	RecName: Full=AP-2 complex subunit mu;AltName: Full=AP-2 mu chain;AltName: Full=Adaptor protein complex AP-2 subunit mu;AltName: Full=Adaptor-related protein complex 2 subunit mu;AltName: Full=Clathrin assembly protein complex 2 mu medium chain;AltName: Full=Clathrin coat assembly protein AP50;AltName: Full=Clathrin coat-associated protein AP50;AltName: Full=Mu2-adaptin;AltName: Full=Plasma membr…	Dimethyl [K70;K139;K213;K400]	High	-0.88071	-1.06831	-0.773498	-1.05785	0.126745	-0.76729	-0.169784	-0.875325	-0.708222	-0.769127	-0.900663	-0.162812		-0.549345	-0.718958		-0.337977	-0.107928	+				+	0	29.372	19.7701	1	7	7	0	48	1.212	140	435	49.6	9.54	0.68	17	17	146.2	110.78	4265140	6275450
AP3D1_MOUSE	Ap3d1	O54774	Master Protein	RecName: Full=AP-3 complex subunit delta-1;AltName: Full=AP-3 complex subunit delta;AltName: Full=Adaptor-related protein complex 3 subunit delta-1;AltName: Full=Delta-adaptin;Short=mBLVR1 OS=Mus musculus (Mouse)	Dimethyl [K610;K1193]	High	0.371067	0.932383		0.0375947	0.650628			0.860297	-0.639123	0.165181	1.57625		0.0256243	0.597489				-0.358373						0	11.805	3.0859	1	2	2	0	27	0.112	278	1199	135	7.37	1.05	14	14	78.98	94.18	721062	686715
APEX1_MOUSE	Apex1	P28352	Master Protein	RecName: Full=DNA-(apurinic or apyrimidinic site) lyase;EC=3.1.-.-;EC=4.2.99.18;AltName: Full=APEX nuclease;Short=APEN;AltName: Full=Apurinic-apyrimidinic endonuclease 1;Short=AP endonuclease 1;AltName: Full=REF-1;AltName: Full=Redox factor-1;Contains: RecName: Full=DNA-(apurinic or apyrimidinic site) lyase, mitochondrial OS=Mus musculus (Mouse)	Dimethyl [K84;K97;K298]	High	0.788105	0.131205	-0.0739489	0.537484	0.511512	0.140518	0.403305	0.424928	0.27479	0.177487	0.0129091	0.00377154	0.686931	0.0924965	0.25881	0.432909	0.144851	0.0345895			+		+	0	33.438	17.0347	1	3	3	0	77	1.448	1537	317	35.5	7.91	1.062	18	18	71.82	75.97	4833330	4550240
API5_MOUSE	Api5	O35841	Master Protein	RecName: Full=Apoptosis inhibitor 5;Short=API-5;AltName: Full=AAC-11 OS=Mus musculus (Mouse)		High	0.162802	0.0381923	-0.0769123	0.317973	0.615218	0.180503	-0.0078184	-0.444425	-0.259356	0.225238	-0.115092	0.0617232	0.250886	0.323153	0.15425	0.0320677	0.0480025	0.270044					+	0	29.639	7.93651	1	3	3	0	51	0.389	1970	504	56.8	5.92	0.996	18	18	76.33	66.86	1728850	1735330
APLP2_MOUSE	Aplp2	Q06335	Master Protein	RecName: Full=Amyloid-like protein 2;Short=APLP-2;AltName: Full=CDEI box-binding protein;Short=CDEBP;Flags: Precursor OS=Mus musculus (Mouse)		High	0.171233	0.771023		0.204547	-0.262207			-0.410947		1.23334	0.356141		0.420334	0.72319			-0.503909							0	16.261	6.22348	1	2	2	0	20	0.259	150	707	80.4	4.7	1.074	11	11	67.09	92.11	522505	486637
APOE_MOUSE	Apoe	P08226	Master Protein	RecName: Full=Apolipoprotein E;Short=Apo-E;Flags: Precursor OS=Mus musculus (Mouse)	Dimethyl [K272]	High	-0.307317	-0.459361		-0.945462	-0.912248			-0.726146		-0.804296	-0.53827		-0.0869109	-0.271587	-0.604338					+				0	24.764	18.0064	1	5	5	0	30	2.162	93	311	35.8	5.68	0.717	10	10	97.76	90.39	5476870	7639810
APOO_MOUSE	Apoo	Q9DCZ4	Master Protein	RecName: Full=Apolipoprotein O;AltName: Full=Protein FAM121B OS=Mus musculus (Mouse)		High			0.299648															0.225846						0.001	3.336	16.9811	1	2	2	0	3	0.389	0	212	24.1	8.92	1.107	2	2	97.26	91.8	1422460	1285370
A4_MOUSE	App	P12023	Master Protein	RecName: Full=Amyloid beta A4 protein;AltName: Full=ABPP;Short=APP;AltName: Full=Alzheimer disease amyloid A4 protein homolog;AltName: Full=Amyloidogenic glycoprotein;Short=AG;Contains: RecName: Full=N-APP;Contains: RecName: Full=Soluble APP-alpha;Short=S-APP-alpha;Contains: RecName: Full=Soluble APP-beta;Short=S-APP-beta;Contains: RecName: Full=C99;AltName: Full=APP-C99;Contains: RecName: Full=B…	Dimethyl [K132]	High					0.00386627						0.543319			4.04581										0	15.253	5.06494	1	3	3	0	15	0.252	144	770	86.7	4.79	2.447	9	9	85.38	189.95	706082	288593
APT_MOUSE	Aprt	P08030	Master Protein	RecName: Full=Adenine phosphoribosyltransferase;Short=APRT;EC=2.4.2.7 OS=Mus musculus (Mouse)		High	0.322319	0.757275	1.04826	0.52189	-0.570074	0.797315	0.598948	0.70108	0.584163	0.147125	0.799572	0.737557	-0.189083	0.326223	0.401279	0.257443	-0.0744196	-0.333331			+			0	23.822	25.5556	1	3	3	0	47	2.162	531	180	19.7	6.79	0.971	18	18	110.55	142.6	3341240	3439600
APT_MUSPA	Aprt	P47956	Master Protein Candidate	RecName: Full=Adenine phosphoribosyltransferase;Short=APRT;EC=2.4.2.7 OS=Mus pahari (Gairdner's shrew-mouse) (Coelomys pahari)		High	0.322319	0.757275	1.04826	0.52189	-0.570074	0.797315	0.598948	0.70108	0.584163	0.147125	0.799572	0.737557	-0.189083	0.326223	0.401279	0.257443	-0.0744196	-0.333331			+			0	23.822	25.5556	1	3	3	0	47	2.162	531	180	19.7	6.79	0.971	18	18	110.55	142.6	3341240	3439600
COPD_MOUSE	Arcn1	Q5XJY5	Master Protein	RecName: Full=Coatomer subunit delta;AltName: Full=Archain;AltName: Full=Delta-coat protein;Short=Delta-COP OS=Mus musculus (Mouse)	Dimethyl [K507]	High			0.198729		0.0298867			0.440592					0.332344			0.222049		-0.239329						0	10.704	5.28376	1	2	2	0	10	0.259	72	511	57.2	6.21	0.924	6	6	108.14	127.34	2877930	3114830
ARF2_MOUSE	Arf2	Q8BSL7	Master Protein	RecName: Full=ADP-ribosylation factor 2 OS=Mus musculus (Mouse)	Dimethyl [K30;K38;K59;K73;K142;K178]	High	-1.88512	-0.586287	-0.983237	-1.77379	-1.22735	-2.4596	-0.692426	-1.26866	-1.37835	-1.83902	-0.850022	-1.13023	-2.02673	-1.29447	-1.27792	-0.815275	-0.143085	-0.620812		+	+	+	+	0	78.634	74.5856	1	10	3	12	199	30.623	2815	181	20.7	6.58	0.45	18	18	72.6	53.56	21631800	48072600
ARF3_MOUSE	Arf3	P61205	Master Protein	RecName: Full=ADP-ribosylation factor 3 OS=Mus musculus (Mouse)	Dimethyl [K30;K38;K59;K73;K127;K142]	High	-1.02503	-1.5281	-1.59617	-1.59897	-2.24492	-1.55756	-1.79215	-1.35295	-1.61227	-1.38986	-1.29177	-1.58886	-1.82424	-1.17949	-1.24578	-0.737796	-0.788615	-0.737512	+	+	+	+	+	0	96.461	74.5856	1	10	2	2	259	81.54	3882	181	20.6	7.43	0.38	18	18	66.65	47.52	4205270	11062700
ARF4_MOUSE	Arf4	P61750	Master Protein	RecName: Full=ADP-ribosylation factor 4 OS=Mus musculus (Mouse)	Dimethyl [K30;K38;K59;K73;K127;K179]	High			1.15976	-0.992309		1.61244	-0.662452	-1.3313	1.52862			-1.21362				-1.14664	-0.944912	-0.469184						0	62.584	63.8889	1	7	2	0	137	25.102	1279	180	20.4	7.14	1.447	12	12	151.89	94.46	1017130	702814
ARF5_MOUSE	Arf5	P84084	Master Protein	RecName: Full=ADP-ribosylation factor 5 OS=Mus musculus (Mouse)	Dimethyl [K30;K38;K59;K73;K127;K179]	High	-1.06263	-1.20619	-1.26591	-1.01676	-1.96488	-1.35007	-1.77164	-1.45652	-1.57047	-1.26707	-1.99701	-1.13414	-1.59307	-1.26904	-1.16527	-1.0123	-1.50852	-1.14093	+	+	+	+	+	0	72.961	63.3333	1	8	2	1	190	19.309	2232	180	20.5	6.79	0.339	18	18	82.82	92.46	1548140	4560730
RHG01_MOUSE	Arhgap1	Q5FWK3	Master Protein	RecName: Full=Rho GTPase-activating protein 1;AltName: Full=Rho-type GTPase-activating protein 1 OS=Mus musculus (Mouse)	Dimethyl [K319]	High	0.0935797	-0.273003	-0.275563	-0.0865559	0.25385	0.241409	0.291357	0.118747	-0.172692		0.0573523	-0.519661	0.191677	0.644345	0.0422943	-0.312153	-0.0399865	-0.0863591						0	25.237	19.3622	1	4	4	0	39	0.701	496	439	50.4	6.44	0.903	17	17	58.33	54.72	2439570	2700740
GDIR1_MOUSE	Arhgdia	Q99PT1	Master Protein	RecName: Full=Rho GDP-dissociation inhibitor 1;Short=Rho GDI 1;AltName: Full=GDI-1;AltName: Full=Rho-GDI alpha OS=Mus musculus (Mouse)	Dimethyl [K43;K98;K99;K141;K167;K186;K199]	High	-8.22e-05	0.036014	-0.0612116	-0.0539631	0.0237428	-0.0286393	-0.0250191	0.045547	-0.0589461	-0.0819811	-0.0338058	-0.0790078	-0.224229	-0.0691436	0.0196351	0.0868653	-0.0761468	-0.0802571						0	69.029	51.4706	1	7	7	0	158	14.849	3562	204	23.4	5.2	0.9	18	18	63.41	62.17	59132500	65730300
ARHG7_MOUSE	Arhgef7	Q9ES28	Master Protein	RecName: Full=Rho guanine nucleotide exchange factor 7;AltName: Full=Beta-Pix;AltName: Full=PAK-interacting exchange factor beta;AltName: Full=p85SPR OS=Mus musculus (Mouse)	Dimethyl [K267]	High											0.18261													0	6.822	4.52436	1	2	2	0	4	0.087	30	862	97	6.8	0.839	2	2	141.32	78.38	1222910	1458290
ARL3_MOUSE	Arl3	Q9WUL7	Master Protein	RecName: Full=ADP-ribosylation factor-like protein 3 OS=Mus musculus (Mouse)	Dimethyl [K30;K54;K98]	High	0.0774161	0.337288	0.392015	0.168095	0.326957	0.166981	0.0885545	0.899467	0.14807	-0.537252	-0.0925674	0.277409	0.052826	-0.509186	0.141976	-0.0622864	-0.116799	-0.280674						0	37.343	42.8571	1	5	5	0	78	4.623	855	182	20.5	7.24	0.919	18	18	90.76	107.63	9182940	9996150
PRAF3_MOUSE	Arl6ip5	Q8R5J9	Master Protein	RecName: Full=PRA1 family protein 3;AltName: Full=ADP-ribosylation factor-like protein 6-interacting protein 5;Short=ARL-6-interacting protein 5;Short=Aip-5;AltName: Full=Addicsin;AltName: Full=GTRAP3-18;AltName: Full=Glutamate transporter EAAC1-interacting protein;AltName: Full=Prenylated Rab acceptor protein 2;AltName: Full=Protein JWa OS=Mus musculus (Mouse)	Dimethyl [K159;K178]	High	-1.17168	-1.86055	-1.34483	-1.0715	-0.905224		-0.962889				-0.890913	-1.52453							+					0	6.882	16.4894	1	2	2	0	13	1.154	64	188	21.5	9.61	0.329	10	10	80.79	58.08	479268	1455830
ARL8A_MOUSE	Arl8a	Q8VEH3	Master Protein	RecName: Full=ADP-ribosylation factor-like protein 8A;AltName: Full=ADP-ribosylation factor-like protein 10B;AltName: Full=Novel small G protein indispensable for equal chromosome segregation 2 OS=Mus musculus (Mouse)	Dimethyl [K141;K146;K167;K182]	High	0.360527	0.381402	0.197043	0.366322	0.921341	0.118277	0.269845	0.154016	0.209932	0.299667	0.379432	0.14074		-0.149009	-0.594708	-1.55853	-0.446923	-0.463324	+		+			0	41.418	26.8817	1	5	5	0	106	7.254	1035	186	21.4	7.77	0.912	17	17	54.63	62.15	8153110	8936140
ARL8B_MOUSE	Arl8b	Q9CQW2	None	RecName: Full=ADP-ribosylation factor-like protein 8B;AltName: Full=ADP-ribosylation factor-like protein 10C;AltName: Full=Novel small G protein indispensable for equal chromosome segregation 1 OS=Mus musculus (Mouse)	Dimethyl [K167;K182]	High	0.778834	0.58385	0.376334	0.0790523	0.9284	0.0627223		0.493359	0.182025	1.26712	0.29778	0.135932		-0.0641923	-0.410026	-1.24674	-0.620893	-0.586287	+				+	0	28.199	19.3548	1	4	4	0	65	2.831	725	186	21.5	8.43	0.894	17	17	69.07	79.89	4803230	5370860
ARMC1_MOUSE	Armc1	Q9D7A8	Master Protein	RecName: Full=Armadillo repeat-containing protein 1 OS=Mus musculus (Mouse)		High						0.339035			1.16668															0	5.782	18.7943	1	2	2	0	2	0.359	29	282	31.2	5.57	1.237	2	2	50.46	80.57	833807	674135
ARMC6_MOUSE	Armc6	Q8BNU0	Master Protein	RecName: Full=Armadillo repeat-containing protein 6 OS=Mus musculus (Mouse)	Dimethyl [K417]	High		-1.35355	0.0194669	0.812632		0.00387383	0.644512		0.47238	0.573824		0.386597		0.117959	-0.109749	-0.245847	0.00831693	-0.114616						0	26.899	10.4701	1	2	2	0	24	0.425	438	468	50.7	6	0.899	13	13	100.98	108.03	3007710	3345650
ARC1A_MOUSE	Arpc1a	Q9R0Q6	Master Protein	RecName: Full=Actin-related protein 2/3 complex subunit 1A;AltName: Full=SOP2-like protein;AltName: Full=Sid 329 OS=Mus musculus (Mouse)	Dimethyl [K87;K110;K135;K165;K235;K285]	High	-0.00348049	0.18864	0.00325817	0.142188	0.223099	0.114977	0.0924229	0.105472	-0.173651	0.0425545	-0.060584	-0.156241	0.170578	0.037481	-0.016498	0.0725524	0.326016	-0.210031		+				0	59.021	38.1081	1	9	9	0	126	3.642	833	370	41.6	8.18	0.943	18	18	48.27	57.11	19711200	20910400
ARPC2_MOUSE	Arpc2	Q9CVB6	Master Protein	RecName: Full=Actin-related protein 2/3 complex subunit 2;AltName: Full=Arp2/3 complex 34 kDa subunit;Short=p34-ARC OS=Mus musculus (Mouse)	Dimethyl [K106;K127;K210]	High	-0.11199	-0.62817	0.69689	-0.238895	0.175984		-0.181165	-0.897944	0.801052	-0.424777	-0.738178	0.547283	-0.312802	-0.792402	-0.94357	-0.0549267	0.0906825	0.137189						0	32.947	33	1	7	7	0	49	2.008	343	300	34.3	7.36	0.903	17	17	133.15	112.94	7166250	7940350
ARPC3_MOUSE	Arpc3	Q9JM76	Master Protein	RecName: Full=Actin-related protein 2/3 complex subunit 3;AltName: Full=Arp2/3 complex 21 kDa subunit;Short=p21-ARC OS=Mus musculus (Mouse)	Dimethyl [K37;K50]	High	0.769491	0.180006	-0.680772	0.76058	-0.0962539	-0.657079	0.444481	0.153595	0.313773	0.745078	-0.102934	-0.583354	0.736717	-0.597429	-0.30856	-0.372023	-0.54949	0.041682						0	21.825	15.1685	1	3	3	0	80	1.61	1465	178	20.5	8.59	0.836	18	18	62.69	63.59	6563830	7855000
ARPC4_MOUSE	Arpc4	P59999	Master Protein	RecName: Full=Actin-related protein 2/3 complex subunit 4;AltName: Full=Arp2/3 complex 20 kDa subunit;Short=p20-ARC OS=Mus musculus (Mouse)		High	0.457227	0.238887	0.288008	0.412499	0.495954	-0.17176	0.122974	0.216326	-0.509232	0.406964	0.0569708	-0.125645	0.384393	-0.193459	0.313448	0.190484	0.240504	0.562948	+					0	26.423	29.1667	1	4	4	0	88	3.125	586	168	19.7	8.43	1.101	18	18	48.69	38	12168700	11056400
ARPC5_MOUSE	Arpc5	Q9CPW4	Master Protein	RecName: Full=Actin-related protein 2/3 complex subunit 5;AltName: Full=Arp2/3 complex 16 kDa subunit;Short=p16-ARC OS=Mus musculus (Mouse)	Dimethyl [K131]	High		-0.0197089	-0.20565	0.043183	-0.29986	0.19442		-0.0347732	-0.99971		0.0362343	-0.0838205		0.0227227	-0.460006	0.464364	-0.0497304	0.174673						0	21.822	20.5298	1	2	2	0	50	1.154	764	151	16.3	5.67	0.925	14	14	91.45	71.37	13114600	14179800
ARRB1_MOUSE	Arrb1	Q8BWG8	Master Protein	RecName: Full=Beta-arrestin-1;AltName: Full=Arrestin beta-1 OS=Mus musculus (Mouse)	Dimethyl [K49]	High	0.50753	0.448023			0.100369			-0.196042	-0.476172	0.628039	-0.106148			-0.423515	-0.0751193			-0.0743949	+					0	10.434	16.2679	1	3	3	0	17	0.52	22	418	46.9	6.28	0.946	10	10	122.86	127.5	2124490	2245520
ASNA_MOUSE	Asna1	O54984	Master Protein	EC=3.6.-.- {ECO:0000255|HAMAP-Rule:MF_03112};AltName: Full=Arsenical pump-driving ATPase {ECO:0000255|HAMAP-Rule:MF_03112};AltName: Full=Arsenite-stimulated ATPase {ECO:0000255|HAMAP-Rule:MF_03112} OS=Mus musculus (Mouse)	Dimethyl [K86;K317]	High	1.03921	0.163447	0.683278						-1.04714							-0.531651		-0.110633						0	15.731	16.092	1	3	3	0	17	0.719	175	348	38.8	4.91	0.739	10	10	132.68	106.42	934132	1264810
ASNS_MOUSE	Asns	Q61024	Master Protein	RecName: Full=Asparagine synthetase [glutamine-hydrolyzing];EC=6.3.5.4;AltName: Full=Glutamine-dependent asparagine synthetase OS=Mus musculus (Mouse)	Dimethyl [K272;K478]	High	-0.408687	-0.199235	0.338237		-1.09776	-0.189187				-0.202729		0.19613			-0.00172102			0.183793						0	40.285	10.1604	1	5	5	0	27	0.896	581	561	64.2	6.58	0.957	12	12	262.89	224.87	1689630	1764890
ASGL1_MOUSE	Asrgl1	Q8C0M9	Master Protein	RecName: Full=Isoaspartyl peptidase/L-asparaginase;EC=3.4.19.5;EC=3.5.1.1;AltName: Full=Asparaginase-like protein 1;AltName: Full=Beta-aspartyl-peptidase;AltName: Full=Isoaspartyl dipeptidase;AltName: Full=L-asparagine amidohydrolase;Contains: RecName: Full=Isoaspartyl peptidase/L-asparaginase alpha chain;Contains: RecName: Full=Isoaspartyl peptidase/L-asparaginase beta chain;Flags: Precursor OS=…	Dimethyl [K209;K244;K287]	High		0.266694	0.25104		-0.396984	-0.414641	-0.983683	0.19113	0.0410562		-0.149938	-0.0207676		-0.437786	0.398398				+	+				0	27.943	17.1779	1	3	3	0	29	0.896	938	326	33.9	7.65	0.882	12	12	59.5	54.84	1851830	2098710
ATAT_MOUSE	Atat1	Q8K341	Master Protein	Short=Alpha-TAT {ECO:0000255|HAMAP-Rule:MF_03130};Short=Alpha-TAT1 {ECO:0000255|HAMAP-Rule:MF_03130};Short=TAT {ECO:0000255|HAMAP-Rule:MF_03130};EC=2.3.1.108 {ECO:0000255|HAMAP-Rule:MF_03130};AltName: Full=Acetyltransferase mec-17 homolog {ECO:0000255|HAMAP-Rule:MF_03130} OS=Mus musculus (Mouse)	Dimethyl [K52]	High	0.139608	0.793169	0.0545733	0.205853		0.314498	0.230924	0.519626	-0.259038	-0.119654	-0.00894856	-0.0217354				-1.04435	-0.972662	-0.637879					+	0	20.144	7.12589	1	2	2	0	35	0.532	655	421	47.1	9.98	0.76	17	17	77.8	99.66	2569830	3383520
PUR9_MOUSE	Atic	Q9CWJ9	Master Protein	RecName: Full=Bifunctional purine biosynthesis protein PURH;Includes: RecName: Full=Phosphoribosylaminoimidazolecarboxamide formyltransferase;EC=2.1.2.3;AltName: Full=5-aminoimidazole-4-carboxamide ribonucleotide formyltransferase;AltName: Full=AICAR transformylase;Includes: RecName: Full=IMP cyclohydrolase;EC=3.5.4.10;AltName: Full=ATIC;AltName: Full=IMP synthase;AltName: Full=Inosinicase OS=Mus…		High											-0.349773	-0.599939												0	12.323	10.3041	1	3	3	0	5	0.301	76	592	64.2	6.76	0.492	3	3	86.33	69.21	241990	491566
ATOX1_MOUSE	Atox1	O08997	Master Protein	RecName: Full=Copper transport protein ATOX1;AltName: Full=Metal transport protein ATX1 OS=Mus musculus (Mouse)	Dimethyl [K38;K39;K57]	High	0.423425	-0.176808	-0.0769537	0.150954	-0.112501	-0.339317	0.163538	0.0466631	-0.276356	0.0575464	-0.345789	-0.166294	0.215778	-0.034051	-0.0346867	0.245169	0.261745	0.038428						0	21.017	47.0588	1	2	2	0	83	9	857	68	7.3	6.51	0.889	18	18	47.56	50.47	11407700	12831300
AT1A1_MOUSE	Atp1a1	Q8VDN2	Master Protein	RecName: Full=Sodium/potassium-transporting ATPase subunit alpha-1;Short=Na(+)/K(+) ATPase alpha-1 subunit;EC=3.6.3.9;AltName: Full=Sodium pump subunit alpha-1;Flags: Precursor OS=Mus musculus (Mouse)	Dimethyl [K91;K194;K377;K458;K487;K535;K625;K726;K727]	High	0.247296	-0.142956	-0.0125741	0.108247	0.025174	-0.14278	0.182033	-0.287259	-0.136385	0.02413	0.115024	-0.113119	0.424693	0.250575	-0.284335	0.2989	-0.0808555	0.235916						0	221.749	27.3705	1	19	9	0	486	5.579	11647	1023	112.9	5.45	0.962	18	18	92.68	81.2	13010100	13518900
AT1A2_MOUSE	Atp1a2	Q6PIE5	Master Protein	RecName: Full=Sodium/potassium-transporting ATPase subunit alpha-2;Short=Na(+)/K(+) ATPase alpha-2 subunit;EC=3.6.3.9;AltName: Full=Na(+)/K(+) ATPase alpha(+) subunit;AltName: Full=Sodium pump subunit alpha-2;Flags: Precursor OS=Mus musculus (Mouse)	Dimethyl [K89;K375;K485;K529;K622;K723;K724]	High	0.617485		-0.692922			-0.0255247			-0.967662	0.776839	0.515304	-0.124995	0.380892	0.28867	0.37658								+	0	182.428	19.902	1	14	2	0	426	3.578	9950	1020	112.1	5.55	1.098	11	11	94.66	82.14	1116130	1016160
AT1A3_MOUSE	Atp1a3	Q6PIC6	Master Protein	RecName: Full=Sodium/potassium-transporting ATPase subunit alpha-3;Short=Na(+)/K(+) ATPase alpha-3 subunit;EC=3.6.3.9;AltName: Full=Na(+)/K(+) ATPase alpha(III) subunit;AltName: Full=Sodium pump subunit alpha-3 OS=Mus musculus (Mouse)	Dimethyl [K57;K81;K184;K367;K403;K424;K434;K448;K458;K477;K498;K516;K525;K557;K615;K661;K716;K717;K733]	High	-0.00125182	-0.308617	0.0112557	0.0305649	-0.0187742	0.109824	-0.0556782	-0.388774	0.0737031	0.00123703	-0.14536	-0.0060491	0.263083	0.241293	0.105694	-0.217908	-0.285601	0.158508						0	406.163	48.4699	1	37	25	24	918	65.608	15766	1013	111.6	5.41	0.925	18	18	55.26	51.6	245521000	265288000
AT1A4_MOUSE	Atp1a4	Q9WV27	None	RecName: Full=Sodium/potassium-transporting ATPase subunit alpha-4;Short=Na(+)/K(+) ATPase alpha-4 subunit;EC=3.6.3.9;AltName: Full=Sodium pump subunit alpha-4 OS=Mus musculus (Mouse)	Dimethyl [K387;K498;K634]	High	-0.5539	-0.646978	0.112677	-0.292096	-0.175513	0.281695	-0.399875	-0.604287	0.219084	-0.351552	-0.191055	0.30167	0.366979	0.380547	0.316364	-0.593656		0.197883						0	68.121	7.94574	2	6	0	0	171	1.037	2808	1032	114.8	5.71	0.897	17	17	59.63	59.77	38931000	43392200
AT1B1_MOUSE	Atp1b1	P14094	Master Protein	RecName: Full=Sodium/potassium-transporting ATPase subunit beta-1;AltName: Full=Sodium/potassium-dependent ATPase subunit beta-1 OS=Mus musculus (Mouse)	Dimethyl [K85;K217;K249;K289]	High	0.153929	-0.077537	-0.0298132	-0.0794443	0.0710476	-0.00745545	0.247085	-0.0707393	0.0472563	0.307361	0.0197231	0.0432907	0.445053	0.273563	0.0612179	-0.0236378	0.212048	0.162515					+	0	46.315	25.3289	1	7	7	0	167	4.817	1609	304	35.2	8.65	0.987	18	18	46.73	46.57	62629300	63435400
AT1B2_MOUSE	Atp1b2	P14231	Master Protein	RecName: Full=Sodium/potassium-transporting ATPase subunit beta-2;AltName: Full=Adhesion molecule in glia;Short=AMOG;AltName: Full=Sodium/potassium-dependent ATPase subunit beta-2 OS=Mus musculus (Mouse)	Dimethyl [K181]	High	0.367302	0.2967	-0.0687892	0.501336	0.793219	0.231808		0.209816	0.270471		0.266755	0.178625		0.454827	0.374986	0.308022							+	0	14.275	14.4828	1	2	2	0	34	0.54	336	290	33.3	8.31	1.075	13	13	35.95	41.41	6397800	5951330
AT2A1_MOUSE	Atp2a1	Q8R429	None	RecName: Full=Sarcoplasmic/endoplasmic reticulum calcium ATPase 1;Short=SERCA1;Short=SR Ca(2+)-ATPase 1;EC=3.6.3.8;AltName: Full=Calcium pump 1;AltName: Full=Calcium-transporting ATPase sarcoplasmic reticulum type, fast twitch skeletal muscle isoform;AltName: Full=Endoplasmic reticulum class 1/2 Ca(2+) ATPase OS=Mus musculus (Mouse)	Dimethyl [K189]	High	-0.41087	-1.30808		-0.4814			-1.15592							-0.596409				0.080587						0	12.161	3.82294	1	2	2	0	15	0.139	236	994	109.4	5.22	0.701	10	10	181.01	119.45	1209510	1724370
AT2A2_MOUSE	Atp2a2	O55143	Master Protein	RecName: Full=Sarcoplasmic/endoplasmic reticulum calcium ATPase 2;Short=SERCA2;Short=SR Ca(2+)-ATPase 2;EC=3.6.3.8;AltName: Full=Calcium pump 2;AltName: Full=Calcium-transporting ATPase sarcoplasmic reticulum type, slow twitch skeletal muscle isoform;AltName: Full=Endoplasmic reticulum class 1/2 Ca(2+) ATPase OS=Mus musculus (Mouse)	Dimethyl [K30;K189;K431;K451;K650]	High	-0.0400624	-1.30808	-0.582326	-0.291529	0.461999	0.150632	-0.139856		-0.548231	-0.13477			0.412097	-0.848427	-0.273166			-0.298554						0	49.901	12.2605	1	7	7	0	51	0.797	768	1044	114.8	5.34	0.78	15	15	97.27	90.38	2723100	3490620
AT2B1_MOUSE	Atp2b1	G5E829	Master Protein	PubMed:12209837};Short=PMCA1 {ECO:0000303|PubMed:12209837};EC=3.6.3.8 {ECO:0000255|RuleBase:RU361146};AltName: Full=Plasma membrane calcium ATPase isoform 1 {ECO:0000303|PubMed:12209837};AltName: Full=Plasma membrane calcium pump isoform 1 {ECO:0000305} OS=Mus musculus (Mouse)	Dimethyl [K219;K499;K527;K557;K806;K840;K1078]	High	-0.076916	-0.400914	-0.184672	0.0922242	0.368248	-0.0962209	0.308679	0.171717	0.242934	-0.188059	-0.237032	0.0804955	0.441194	-0.759291	-0.0692836	0.591705		0.364471			+			0	82.667	14.4262	1	10	9	1	126	0.903	2140	1220	134.7	5.91	1.009	17	17	132	108.91	7258960	7193750
AT2B2_MOUSE	Atp2b2	Q9R0K7	Master Protein	RecName: Full=Plasma membrane calcium-transporting ATPase 2;Short=PMCA2;EC=3.6.3.8;AltName: Full=Plasma membrane calcium ATPase isoform 2;AltName: Full=Plasma membrane calcium pump isoform 2 OS=Mus musculus (Mouse)	Dimethyl [K217;K784;K818;K1056]	High	0.990112		0.112971	0.706421		-0.720502	-0.0820842	0.130063	0.791475			1.3963	1.06143	-0.286569	0.748111			-0.132691						0	24.911	6.59432	1	4	3	0	47	0.277	826	1198	132.5	5.96	1.143	13	13	90.13	100.41	1020850	893028
ATPA_MOUSE	Atp5a1	Q03265	Master Protein	RecName: Full=ATP synthase subunit alpha, mitochondrial;Flags: Precursor OS=Mus musculus (Mouse)	Dimethyl [K103;K123;K161;K167;K230;K252;K261;K316;K506;K541]	High	0.115451	0.157203	0.196002	0.0781568	0.00761257	0.0747099	0.076848	0.0704337	-0.216408	0.105244	0.13269	-0.118639	0.411744	0.0328177	-0.0786282	0.267353	0.107478	0.0311619	+					0	350.546	58.5895	1	28	28	0	947	92.966	17186	553	59.7	9.19	0.975	18	18	58.44	57.74	590247000	605580000
ATPB_MOUSE	Atp5b	P56480	Master Protein	RecName: Full=ATP synthase subunit beta, mitochondrial;EC=3.6.3.14;Flags: Precursor OS=Mus musculus (Mouse)	Dimethyl [K133;K159;K188;K198;K212;K225;K259;K351;K451;K480;K519]	High	-0.258672	0.0871343	0.227356	-0.175387	-0.326835	0.163512	-0.0242099	-0.00773441	0.261577	-0.00628448	0.116999	0.274094	0.134502	0.391545	0.144267	0.0799679	-0.088995	-0.0303334						0	414.174	71.8336	1	23	23	0	1133	409.113	21487	529	56.3	5.34	0.973	18	18	55.05	53.46	641563000	659356000
ATPG_MOUSE	Atp5c1	Q91VR2	Master Protein	RecName: Full=ATP synthase subunit gamma, mitochondrial;AltName: Full=F-ATPase gamma subunit;Flags: Precursor OS=Mus musculus (Mouse)	Dimethyl [K79;K126;K136;K154;K270]	High	-0.00787812	0.0579922	-0.270185	-0.0948192	-0.437538	0.129266	-0.230004	-0.114782	0.28248	-0.231024	0.0201521	0.158023	0.480989	0.438081	-0.144701	0.0030732	0.128684	0.0235436						0	42.571	27.5168	1	7	7	0	142	4.275	1066	298	32.9	9.01	0.937	18	18	53.96	50.41	23557000	25143500
ATPD_MOUSE	Atp5d	Q9D3D9	Master Protein	RecName: Full=ATP synthase subunit delta, mitochondrial;AltName: Full=F-ATPase delta subunit;Flags: Precursor OS=Mus musculus (Mouse)	Dimethyl [K96]	High	-0.0175123	-0.686825	-0.367178	-0.10373	-0.32339	-0.00551283	-0.668956	-0.690617	-0.47347	-0.450497	-0.361848	-0.415754		0.111468	0.0514626	-1.22704	-0.961077	-0.243041			+	+		0	26.323	32.1429	1	2	2	0	41	4.623	927	168	17.6	5.08	0.68	17	17	57.58	57.07	10019200	14737100
AT5F1_MOUSE	Atp5f1	Q9CQQ7	Master Protein	RecName: Full=ATP synthase F(0) complex subunit B1, mitochondrial;AltName: Full=ATP synthase subunit b;Short=ATPase subunit b;Flags: Precursor OS=Mus musculus (Mouse)	Dimethyl [K70;K154]	High	-0.0326604	0.0467512	-0.151952	-0.00103948	0.0535298	-0.196341	-0.193572	-0.0714986	-0.296425	-0.0206333	0.0706119	-0.247	0.0998086	0.345382	-0.143067	0.294602	0.308091	-0.232196						0	38.555	12.8906	1	3	3	0	105	1.783	1832	256	28.9	9.06	0.885	18	18	46.67	53.46	10892400	12314000
ATP5H_MOUSE	Atp5h	Q9DCX2	Master Protein	RecName: Full=ATP synthase subunit d, mitochondrial;Short=ATPase subunit d OS=Mus musculus (Mouse)	Dimethyl [K25;K48;K144]	High	0.114919	0.326116	0.438547	-1.33689	-0.0523428	0.467205	0.350084	0.261718	0.293313	-1.04214	0.317072	0.486907	0.456517	0.484418	0.407017	0.287341	0.526489	0.205607			+		+	0	54.866	51.5528	1	6	6	0	118	14.199	1532	161	18.7	5.69	1.134	18	18	64.2	60.99	42746700	37697800
ATP5I_MOUSE	Atp5i	Q06185	Master Protein	RecName: Full=ATP synthase subunit e, mitochondrial;Short=ATPase subunit e OS=Mus musculus (Mouse)	Dimethyl [K28;K71]	High	0.0386025	0.0304541	0.219547	0.208491	-0.0527168	0.00158614	0.339837	0.0489982	0.216033	0.0587099	0.0136264	0.312887	0.324379	0.311052	0.331591	0.000893697	-0.0538713	0.0741581						0	23.97	39.4366	1	3	3	0	74	9	866	71	8.2	9.35	1.013	18	18	49.3	50.69	18093400	17860200
ATP5J_MOUSE	Atp5j	P97450	Master Protein	RecName: Full=ATP synthase-coupling factor 6, mitochondrial;Short=ATPase subunit F6;Flags: Precursor OS=Mus musculus (Mouse)	Dimethyl [K77]	High	1.15191	-0.204662	1.30105		0.0992065	1.21698	0.898863	0.874835	0.448344	0.897428	-0.0958684	0.728628	1.07664	0.367425	0.719478	1.55793		0.560521			+		+	0	13.64	34.2593	1	2	2	0	47	2.728	475	108	12.5	9.36	1.321	17	17	57.2	79.15	23269100	17611000
ATPK_MOUSE	Atp5j2	P56135	Master Protein	RecName: Full=ATP synthase subunit f, mitochondrial OS=Mus musculus (Mouse)		High	-0.478402	-0.840725	-0.569723	-0.615925	-0.71492	-0.670876	-2.45888	-0.790349	-0.709426	-0.569048	-0.951521	-0.60058		-0.243458	-0.350839	0.288978	0.251172	0.0652214	+	+		+		0	8.869	26.1364	1	2	2	0	42	9	501	88	10.3	9.95	0.68	18	18	70.1	50.87	7561160	11124900
ATP5L_MOUSE	Atp5l	Q9CPQ8	Master Protein	RecName: Full=ATP synthase subunit g, mitochondrial;Short=ATPase subunit g OS=Mus musculus (Mouse)	Dimethyl [K54]	High	-0.257864	0.0754206	0.843748	-0.0110357	0.0647739		-0.411243	0.0824042	-0.800681	0.634997	-0.216338			0.223826	-1.16942									0	11.511	27.1845	1	2	2	0	34	3.642	95	103	11.4	9.74	0.99	13	13	68.16	55.73	2815110	2844950
ATPO_MOUSE	Atp5o	Q9DB20	Master Protein	RecName: Full=ATP synthase subunit O, mitochondrial;AltName: Full=Oligomycin sensitivity conferral protein;Short=OSCP;Flags: Precursor OS=Mus musculus (Mouse)	Dimethyl [K51;K84;K100;K158;K172]	High	-0.338057	-0.30901	-0.269981	-0.282299	-0.18609	0.047993	-0.260002	-0.559376	-0.279597	-0.139462	-0.205863	-0.649228	-0.0241807	-0.144396	-0.18602	-0.0122442	0.017966	0.16176	+					0	83.351	55.3991	1	10	10	0	166	25.827	2755	213	23.3	9.99	0.855	18	18	106.1	81.68	36319700	42468100
VPP1_MOUSE	Atp6v0a1	Q9Z1G4	Master Protein	RecName: Full=V-type proton ATPase 116 kDa subunit a isoform 1;Short=V-ATPase 116 kDa isoform a1;AltName: Full=Clathrin-coated vesicle/synaptic vesicle proton pump 116 kDa subunit;AltName: Full=Vacuolar adenosine triphosphatase subunit Ac116;AltName: Full=Vacuolar proton pump subunit 1;AltName: Full=Vacuolar proton translocating ATPase 116 kDa subunit a isoform 1 OS=Mus musculus (Mouse)	Dimethyl [K34;K129;K224]	High	0.208046	-0.239875	-0.0631535	0.0880104	0.00581011	0.0804819	0.184145	-0.198861	0.0742542	0.559405	-0.0623247	0.382616	0.785869	0.366324	-0.138636			0.242765						0	76.982	18.7128	1	10	10	0	169	1.598	2190	839	96.4	6.76	0.982	17	17	39.41	44.94	12927400	13166500
VA0D1_MOUSE	Atp6v0d1	P51863	Master Protein	RecName: Full=V-type proton ATPase subunit d 1;Short=V-ATPase subunit d 1;AltName: Full=P39;AltName: Full=Physophilin;AltName: Full=V-ATPase 40 kDa accessory protein;AltName: Full=V-ATPase AC39 subunit;AltName: Full=Vacuolar proton pump subunit d 1 OS=Mus musculus (Mouse)	Dimethyl [K46;K128;K275;K288]	High	-0.262356	0.167097	0.176898	0.0576517	-0.201222	0.460569	0.0955048	0.11297	1.01925	0.380169		-0.505537	0.771032	-1.75471	0.267443									0	22.451	18.5185	1	5	5	0	46	1.448	402	351	40.3	5	1.051	15	15	89.28	76.56	2099670	1996900
VATA_MOUSE	Atp6v1a	P50516	Master Protein	RecName: Full=V-type proton ATPase catalytic subunit A;Short=V-ATPase subunit A;EC=3.6.3.14;AltName: Full=V-ATPase 69 kDa subunit;AltName: Full=Vacuolar proton pump subunit alpha OS=Mus musculus (Mouse)	Dimethyl [K132;K139;K163;K200;K202;K256;K265;K467;K480;K498;K506;K513;K516;K598]	High	0.0271067	0.20942	0.247083	-0.166593	-0.0729523	0.342728	0.0922949	0.188039	0.216435	-0.0105687	0.138981	0.219256	0.20972	0.385813	0.0813794	0.0430968	-0.0192455	0.0374301			+			0	198.639	52.5122	1	23	23	0	485	13.251	7894	617	68.3	5.58	1.016	18	18	63.73	64.29	83723600	82412000
VATB2_MOUSE	Atp6v1b2	P62814	Master Protein	RecName: Full=V-type proton ATPase subunit B, brain isoform;Short=V-ATPase subunit B 2;AltName: Full=Endomembrane proton pump 58 kDa subunit;AltName: Full=Vacuolar proton pump subunit B 2 OS=Mus musculus (Mouse)	Dimethyl [K64;K81;K93;K108;K109;K291;K413;K430;K457;K460]	High	0.127618	-0.260199	0.00861269	-0.0492469	-0.0704164	-0.057857	0.213353	-0.203702	1.41197	0.0418188	-0.292154	0.316236	0.516354	0.159823	0.938871	0.169682	-0.0288854	1.69913		+				0	182.863	68.4932	1	24	24	0	394	28.286	6294	511	56.5	5.81	1.457	18	18	166.63	73.6	97639200	67005000
VATC1_MOUSE	Atp6v1c1	Q9Z1G3	Master Protein	RecName: Full=V-type proton ATPase subunit C 1;Short=V-ATPase subunit C 1;AltName: Full=Vacuolar proton pump subunit C 1 OS=Mus musculus (Mouse)	Dimethyl [K137]	High				-0.0642677			-0.825094																	0.001	3.419	7.8534	1	2	2	0	7	0.172	40	382	43.9	7.46	0.363	4	4	116.21	12.02	195550	539404
VATD_MOUSE	Atp6v1d	P57746	Master Protein	RecName: Full=V-type proton ATPase subunit D;Short=V-ATPase subunit D;AltName: Full=V-ATPase 28 kDa accessory protein;AltName: Full=Vacuolar proton pump subunit D OS=Mus musculus (Mouse)	Dimethyl [K73;K89]	High		-0.618345	0.431531	0.401687	-0.511779	-0.22025		-0.697311		-0.478439	0.0677293	-0.635654	-0.0660892	-0.0940183				-0.197606						0	31.987	26.3158	1	4	4	0	33	4.179	204	247	28.4	9.45	0.754	13	13	82.91	86.37	2452610	3251680
VATE1_MOUSE	Atp6v1e1	P50518	Master Protein	RecName: Full=V-type proton ATPase subunit E 1;Short=V-ATPase subunit E 1;AltName: Full=V-ATPase 31 kDa subunit;Short=p31;AltName: Full=Vacuolar proton pump subunit E 1 OS=Mus musculus (Mouse)	Dimethyl [K99;K189]	High	0.517121	0.141502	0.0223244	0.0350861	0.00674731	0.350833	0.0387161	0.231646	0.183451	-0.0754567	0.0176325	0.517623	-0.254174	0.236748	-0.103797	0.481787	0.325328	0.16267						0	50.934	37.6106	1	5	5	0	100	4.623	1690	226	26.1	8.43	1.049	18	18	51.98	49.02	11729600	11186700
VATF_MOUSE	Atp6v1f	Q9D1K2	Master Protein	RecName: Full=V-type proton ATPase subunit F;Short=V-ATPase subunit F;AltName: Full=V-ATPase 14 kDa subunit;AltName: Full=Vacuolar proton pump subunit F OS=Mus musculus (Mouse)	Dimethyl [K30]	High		-0.355361	-0.623979	-0.121012	-0.701486	-0.914702	-0.575666	-1.79659	-0.0922613	-0.258382	-0.318262	-0.0511674		-0.357063	-0.275742	-0.127695	0.0281245	0.361497						0	27.34	38.6555	1	3	3	0	42	3.217	1111	119	13.4	5.82	0.792	16	16	95.84	66.18	1888410	2384150
VATH_MOUSE	Atp6v1h	Q8BVE3	Master Protein	RecName: Full=V-type proton ATPase subunit H;Short=V-ATPase subunit H;AltName: Full=Vacuolar proton pump subunit H OS=Mus musculus (Mouse)	Dimethyl [K22;K86;K325;K336;K360]	High	0.279425	0.0695646	0.150327	0.313475	0.211844	0.062382	0.204191	0.16491	-0.400381	0.432903	0.298273	-0.034064	0.43862	0.279407	-0.0149179	-0.0758139	-0.350165	-0.128471						0	40.58	18.2195	1	5	5	0	101	1.096	2075	483	55.8	6.61	0.964	18	18	59.86	62.41	11546900	11978800
ATX10_MOUSE	Atxn10	P28658	Master Protein	RecName: Full=Ataxin-10;AltName: Full=Brain protein E46;AltName: Full=Spinocerebellar ataxia type 10 protein homolog OS=Mus musculus (Mouse)	Dimethyl [K34;K253;K438]	High	-0.741656		-0.848885	-0.552206		-0.99944	-0.245079		-0.719468	-1.21346				-0.99389	-1.80409	0.0784429	-0.903991	0.168358	+					0	22.947	13.2632	1	5	5	0	31	0.54	563	475	53.7	5.25	0.581	13	13	72.95	58.77	1033740	1778460
BASP1_MOUSE	Basp1	Q91XV3	Master Protein	RecName: Full=Brain acid soluble protein 1;AltName: Full=22 kDa neuronal tissue-enriched acidic protein;AltName: Full=Neuronal axonal membrane protein NAP-22 OS=Mus musculus (Mouse)	Dimethyl [K38;K52;K58;K60;K91;K123;K146;K170;K181;K195;K225]	High	-0.253222	-0.292656	-0.372693	-0.254557	-0.43993	-0.000944823	-0.570226	-0.482401	-0.602069	-0.232417	-0.621642	-0.481691	-0.332039	-0.579728	-0.568856	-0.237722	-0.107895	-0.0945328	+		+		+	0	84.969	71.6814	1	8	8	0	194	34.112	2644	226	22.1	4.51	0.742	18	18	39.82	34.39	118611000	159788000
BCAT1_MOUSE	Bcat1	P24288	Master Protein	RecName: Full=Branched-chain-amino-acid aminotransferase, cytosolic;Short=BCAT(c);EC=2.6.1.42;AltName: Full=Protein ECA39 OS=Mus musculus (Mouse)	Dimethyl [K39;K305]	High	-0.383313	-0.908365	0.292612		-0.274522	-0.820108		0.602789			-0.763213	0.218209		0.0287961	-0.113174									0	15.021	6.47668	1	2	2	0	15	0.778	404	386	42.8	5.39	0.784	11	11	42.45	57.68	967760	1233680
BDH_MOUSE	Bdh1	Q80XN0	Master Protein	RecName: Full=D-beta-hydroxybutyrate dehydrogenase, mitochondrial;Short=BDH;EC=1.1.1.30;AltName: Full=3-hydroxybutyrate dehydrogenase;Flags: Precursor OS=Mus musculus (Mouse)	Dimethyl [K73;K89;K122]	High	-0.105471	0.254504	0.359237	-0.11244	-0.350485	0.351459	0.263587	0.795179	0.404093	0.0340811	0.194956	0.573642	1.02526		0.159131	-0.38187	-0.1439	0.151526						0	101.232	37.0262	1	9	9	0	158	7.185	3095	343	38.3	9.01	1.024	18	18	92.32	95.62	19809700	19350100
BIN1_MOUSE	Bin1	O08539	Master Protein	RecName: Full=Myc box-dependent-interacting protein 1;AltName: Full=Amphiphysin II;AltName: Full=Amphiphysin-like protein;AltName: Full=Bridging integrator 1;AltName: Full=SH3 domain-containing protein 9 OS=Mus musculus (Mouse)	Dimethyl [K40;K53;K137;K211;K254;K272;K537;K562]	High	0.0509726	-0.297124	-0.496332	-0.695493	-0.305003	-0.8986	-0.707138	-0.664542	-0.393943	-0.465514	-0.938635	-0.563432	-0.399434	-0.600279	-0.504897	-0.697618		0.116526			+	+	+	0	45.304	22.7891	1	8	8	0	98	1.712	493	588	64.4	5.03	0.699	17	17	71.45	56.01	5594060	8000060
BLMH_MOUSE	Blmh	Q8R016	Master Protein	RecName: Full=Bleomycin hydrolase;Short=BH;Short=BLM hydrolase;Short=BMH;EC=3.4.22.40 OS=Mus musculus (Mouse)	Dimethyl [K156;K355]	High			0.424428			0.175582						-0.665304												0	13.469	15.3846	1	3	3	0	11	0.509	31	455	52.5	6.48	0.148	6	6	59.66	129.75	758461	5122120
BROX_MOUSE	Brox	Q8K2Q7	Master Protein	RecName: Full=BRO1 domain-containing protein BROX;AltName: Full=BRO1 domain- and CAAX motif-containing protein;Flags: Precursor OS=Mus musculus (Mouse)	Dimethyl [K83;K222]	High		-0.022606	-0.129045		0.113352	-0.263523		-0.808508	-1.39436		0.0658458	-0.384493		-0.101437	0.0720437	0.189564	0.59937	0.381605						0	12.194	10.7056	1	2	2	0	24	0.292	304	411	46.2	7.69	0.889	13	13	72.68	44.24	874127	983800
BASI_MOUSE	Bsg	P18572	Master Protein	RecName: Full=Basigin;AltName: Full=Basic immunoglobulin superfamily;AltName: Full=HT7 antigen;AltName: Full=Membrane glycoprotein gp42;AltName: CD_antigen=CD147;Flags: Precursor OS=Mus musculus (Mouse)	Dimethyl [K189;K258]	High	0.789001	0.488204	0.694971	0.23024	0.680942	0.411409	0.955793	0.513188	0.635664	0.667924	0.663274	0.515376	0.835718	0.79043	0.594593	0.565761	0.399629	0.19563	+		+	+	+	0	21.161	13.1105	1	3	3	0	62	0.874	413	389	42.4	5.85	1.362	18	18	46	52.91	15683500	11518500
BTF3_MOUSE	Btf3	Q64152	Master Protein	RecName: Full=Transcription factor BTF3;AltName: Full=Nascent polypeptide-associated complex subunit beta;Short=NAC-beta;AltName: Full=RNA polymerase B transcription factor 3 OS=Mus musculus (Mouse)	Dimethyl [K120;K139;K200]	High		0.144665	0.108087	-0.654398	-0.212555	0.139004		0.0939479	0.0347842		0.124579	0.435008		0.245691	0.199363	-0.287957	0.151978	0.0159976						0	35.566	48.5294	1	5	5	0	50	5.813	745	204	22	9.52	0.91	14	14	75	73.33	8061470	8859420
BUB3_MOUSE	Bub3	Q9WVA3	Master Protein	RecName: Full=Mitotic checkpoint protein BUB3;AltName: Full=WD repeat type I transmembrane protein A72.5 OS=Mus musculus (Mouse)		High	-0.123226	1.26092			0.423018			0.543547			-0.214732	-0.581778		-0.0654147			-2.4686	-0.215186						0	13.985	7.97546	1	2	2	0	13	0.668	124	326	36.9	6.84	0.582	10	10	83.05	164.14	661068	1136300
BZW2_MOUSE	Bzw2	Q91VK1	Master Protein	RecName: Full=Basic leucine zipper and W2 domain-containing protein 2 OS=Mus musculus (Mouse)	Dimethyl [K50]	High	-0.194964		-0.445562	-0.542615	-0.122082	0.252953	0.532919	0.234047	0.0977491	0.154641	-0.223165	0.0597365	0.441193	-0.154543	0.381423	-0.311912		-1.16647						0	11.281	6.68258	1	2	2	0	31	0.25	138	419	48	6.68	0.763	16	16	64.65	113.62	1563920	2049390
C1QBP_MOUSE	C1qbp	O35658	Master Protein	RecName: Full=Complement component 1 Q subcomponent-binding protein, mitochondrial;AltName: Full=GC1q-R protein;AltName: Full=Glycoprotein gC1qBP;Short=C1qBP;Flags: Precursor OS=Mus musculus (Mouse)	Dimethyl [K203;K272]	High		-0.959997	-1.14629	-1.1466	-1.26255	-1.25258		-0.975749	-0.963888	-1.08858	-0.8161	-1.38799		-0.703279	-1.2443	0.559436	0.398228	0.228627		+	+	+		0	48.331	39.9281	1	5	5	0	60	2.728	1133	278	31	4.92	0.659	16	16	104.12	62.63	11017000	16728800
CAB39_MOUSE	Cab39	Q06138	Master Protein	RecName: Full=Calcium-binding protein 39;AltName: Full=MO25alpha;AltName: Full=Protein Mo25 OS=Mus musculus (Mouse)	Dimethyl [K297]	High																								0	5.338	6.15836	1	2	2	0	2	0.186	41	341	39.8	6.89	0.01	1	1			1016.72	393234
CA2D1_MOUSE	Cacna2d1	O08532	Master Protein	RecName: Full=Voltage-dependent calcium channel subunit alpha-2/delta-1;AltName: Full=Voltage-gated calcium channel subunit alpha-2/delta-1;Contains: RecName: Full=Voltage-dependent calcium channel subunit alpha-2-1;Contains: RecName: Full=Voltage-dependent calcium channel subunit delta-1;Flags: Precursor OS=Mus musculus (Mouse)	Dimethyl [K146;K722]	High	0.759802	-0.20143		0.683143	0.166262		0.643098	-0.00376351	0.372129	0.877174	0.230198		1.16773	0.413915	0.459275	-1.06646		-0.00246476						0	21.059	5.80236	1	4	4	0	40	0.254	352	1103	124.6	5.3	1.113	15	15	81.43	97.14	3048380	2738390
CYBP_MOUSE	Cacybp	Q9CXW3	Master Protein	RecName: Full=Calcyclin-binding protein;Short=CacyBP;AltName: Full=Siah-interacting protein OS=Mus musculus (Mouse)	Dimethyl [K119;K172]	High		0.678131		0.348239		-0.0435411	-0.0963464		0.340916			0.0752012		0.146247										0	8.639	23.1441	1	4	4	0	13	0.931	22	229	26.5	7.87	1.033	7	7	69.31	72.71	2674150	2589580
CADM1_MOUSE	Cadm1	Q8R5M8	Master Protein	RecName: Full=Cell adhesion molecule 1;AltName: Full=Immunoglobulin superfamily member 4;Short=IgSF4;AltName: Full=Nectin-like protein 2;Short=NECL-2;AltName: Full=Spermatogenic immunoglobulin superfamily;Short=SgIgSF;AltName: Full=Synaptic cell adhesion molecule;Short=SynCAM;AltName: Full=Tumor suppressor in lung cancer 1;Short=TSLC-1;Flags: Precursor OS=Mus musculus (Mouse)	Dimethyl [K214]	High		-0.348508																						0	5.287	11.1842	1	2	2	0	2	0.245	0	456	49.8	5.03	0.777	2	2	141.36	119.03	2285500	2942670
CADM2_MOUSE	Cadm2	Q8BLQ9	Master Protein	RecName: Full=Cell adhesion molecule 2;AltName: Full=Immunoglobulin superfamily member 4D;Short=IgSF4D;AltName: Full=Nectin-like protein 3;Short=NECL-3;AltName: Full=Synaptic cell adhesion molecule 2;Short=SynCAM 2;Flags: Precursor OS=Mus musculus (Mouse)	Dimethyl [K251]	High	0.600254	-0.0851786	0.706179	0.773113	0.396786	0.930358		-0.176732	0.448339	-0.00490135	0.302713	0.279861	1.28465	0.826812	0.468985			0.0703987		+				0	12.006	7.58621	1	2	2	0	31	0.468	421	435	47.5	5.41	1.18	15	15	73.86	90.28	4139390	3508580
CADM3_MOUSE	Cadm3	Q99N28	Master Protein	RecName: Full=Cell adhesion molecule 3;AltName: Full=Immunoglobulin superfamily member 4B;Short=IgSF4B;AltName: Full=Nectin-like protein 1;Short=NECL-1;AltName: Full=Synaptic cell adhesion molecule 3;AltName: Full=TSLC1-like protein 1;Flags: Precursor OS=Mus musculus (Mouse)	Dimethyl [K130;K137;K215;K267]	High	-0.0142787	-0.158827	0.0595764	-0.243043	0.473337	-0.200342		0.142773	-0.884024	0.347376	0.455346	-0.996634		0.454434	-0.315518			-0.116007						0	13.409	11.8687	1	3	3	0	32	0.778	257	396	42.9	5.8	0.962	14	14	63.9	53.76	4094710	4256520
CADM4_MOUSE	Cadm4	Q8R464	Master Protein	RecName: Full=Cell adhesion molecule 4;AltName: Full=Immunoglobulin superfamily member 4C;Short=IgSF4C;AltName: Full=Nectin-like protein 4;Short=NECL-4;AltName: Full=TSLC1-like protein 2;Flags: Precursor OS=Mus musculus (Mouse)	Dimethyl [K212]	High																								0	7.763	13.6598	1	3	3	0	3	0.501	25	388	42.7	6.3	0.01	1	1			1483.88	264100
CAPS1_MOUSE	Cadps	Q80TJ1	Master Protein	RecName: Full=Calcium-dependent secretion activator 1;AltName: Full=Calcium-dependent activator protein for secretion 1;Short=CAPS-1 OS=Mus musculus (Mouse)	Dimethyl [K282;K561]	High																		0.911501						0	11.966	3.91144	1	3	3	0	4	0.091	70	1355	153	5.74	1.252	3	3	173.05	92	1406780	1123910
CALB1_MOUSE	Calb1	P12658	Master Protein	RecName: Full=Calbindin;AltName: Full=Calbindin D28;AltName: Full=D-28K;AltName: Full=PCD-29;AltName: Full=Spot 35 protein;AltName: Full=Vitamin D-dependent calcium-binding protein, avian-type OS=Mus musculus (Mouse)	Dimethyl [K180;K216;K221]	High			-0.0417388				-1.074		-0.72791		0.692272	-1.81174				0.492257		0.445293					+	0	32.251	27.9693	1	4	3	0	38	2.652	270	261	30	4.83	0.71	10	10	114.99	84.47	657080	925012
CALB2_MOUSE	Calb2	Q08331	Master Protein	RecName: Full=Calretinin;Short=CR OS=Mus musculus (Mouse)	Dimethyl [K50;K141;K189]	High		-0.0325621	-0.068098		-0.263027	0.0338892		0.0528789	0.201271		-0.46501	0.132766		0.0842915	-0.000467658									0	16.148	18.4502	1	5	4	2	27	1.069	65	271	31.4	5.02	0.865	10	10	46.01	40.76	9505450	10984900
CALM_MOUSE	Calm1	P0DP26	Master Protein	RecName: Full=Calmodulin;Short=CaM OS=Mus musculus (Mouse)	Dimethyl [K22;K31;K95;K149]	High	-0.712011	-1.05396	-0.653934	0.334622	-1.04498	-0.766713	-0.842262	-1.0331	-0.701878	0.223407	-1.06818	-0.767799	-0.0095942	-0.96354	-0.653259	-0.203442	0.237304	0.150989	+		+			0	77.33	70.4698	1	5	5	0	210	49.119	4188	149	16.8	4.22	0.631	18	18	73.65	53.63	247968000	392879000
CALR_MOUSE	Calr	P14211	Master Protein	RecName: Full=Calreticulin;AltName: Full=CRP55;AltName: Full=Calregulin;AltName: Full=Endoplasmic reticulum resident protein 60;Short=ERp60;AltName: Full=HACBP;Flags: Precursor OS=Mus musculus (Mouse)	Dimethyl [K80;K98;K142;K143;K151;K164;K185;K206;K207;K209;K215;K249;K272;K351]	High	-0.168065	0.326184	0.134587	0.546854	0.0968952	0.120897	0.497695	0.0813349	0.0546672	0.337375	-0.202598	-0.249811	-0.0441443	0.100195	0.315562	0.187391	0.0265572	0.114206						0	77.91	41.8269	1	10	10	0	238	5.105	3023	416	48	4.49	0.991	18	18	73.2	70.9	83516800	84292100
KCC2A_MOUSE	Camk2a	P11798	Master Protein	RecName: Full=Calcium/calmodulin-dependent protein kinase type II subunit alpha;Short=CaM kinase II subunit alpha;Short=CaMK-II subunit alpha;EC=2.7.11.17 OS=Mus musculus (Mouse)	Dimethyl [K21;K137;K146;K245;K300;K371]	High	-0.200546		-0.0869819	-0.371232		-0.346734	-0.159786		-0.406143	-0.300521		-0.717932	-2.68634		-2.4629			-0.824901		+				0	66.276	31.7992	1	10	5	0	138	4.179	1926	478	54.1	7.08	0.725	11	11	70.99	65.6	3564230	4914590
KCC2B_MOUSE	Camk2b	P28652	Master Protein	RecName: Full=Calcium/calmodulin-dependent protein kinase type II subunit beta;Short=CaM kinase II subunit beta;Short=CaMK-II subunit beta;EC=2.7.11.17 OS=Mus musculus (Mouse)	Dimethyl [K22;K138;K147;K246;K259;K301;K392;K469]	High	-0.200222	0.263285	-0.130603	-0.123092	0.0737943	-0.102516	-0.490756	0	-0.105296	-0.600774	-0.119575	-0.100133	-1.43757	-0.834933	-1.2608	-0.889616	-0.369689	-0.930149					+	0	94.872	32.6568	1	13	5	14	212	5.404	3324	542	60.4	7.28	0.674	18	18	71.47	93.9	34627900	51370600
KCC2D_MOUSE	Camk2d	Q6PHZ2	Master Protein	RecName: Full=Calcium/calmodulin-dependent protein kinase type II subunit delta;Short=CaM kinase II subunit delta;Short=CaMK-II subunit delta;EC=2.7.11.17 OS=Mus musculus (Mouse)	Dimethyl [K22;K138;K147;K246;K301]	High	-0.848632	0.640078	-0.378343	-0.214525		0.0328448	-0.450866		0.0074878	-0.690523			-0.940481											0	53.566	16.4329	1	6	2	0	120	1.929	2025	499	56.3	7.25	0.888	10	10	80.73	61.16	1076110	1212000
KCC2G_MOUSE	Camk2g	Q923T9	Master Protein	RecName: Full=Calcium/calmodulin-dependent protein kinase type II subunit gamma;Short=CaM kinase II subunit gamma;Short=CaMK-II subunit gamma;EC=2.7.11.17 OS=Mus musculus (Mouse)	Dimethyl [K22;K138;K147;K246;K259;K422;K447]	High	-1.62398		0.796532		0.265577		-0.639146		-0.828227	-0.0642596	0.364941	-0.785367	-1.22341		-0.485149									0	56.998	21.5501	1	8	3	0	103	1.929	1570	529	59.6	7.58	0.745	10	10	52.87	45.6	1239230	1662860
CAMKV_MOUSE	Camkv	Q3UHL1	Master Protein	RecName: Full=CaM kinase-like vesicle-associated protein OS=Mus musculus (Mouse)	Dimethyl [K31;K140;K171;K239;K260;K294]	High	-0.380426	-0.665939	-0.662533	-0.669168	-0.0914062	-0.487737	0.531429	-0.189286	-0.965691	-0.790091	-0.518473	-0.845212	-1.1494	-1.00531	-1.83225	-1.53297	-0.426846	-0.775524	+			+	+	0	40.659	23.6328	1	8	8	0	84	1.555	745	512	54.8	5.54	0.565	18	18	76.34	80.43	3060110	5415440
CAND1_MOUSE	Cand1	Q6ZQ38	Master Protein	RecName: Full=Cullin-associated NEDD8-dissociated protein 1;AltName: Full=Cullin-associated and neddylation-dissociated protein 1;AltName: Full=p120 CAND1 OS=Mus musculus (Mouse)	Dimethyl [K403;K548;K566;K679;K826;K873;K904;K1037;K1057]	High	-1.11237	-1.09492	-0.457723	-0.422046	-0.3574	-0.557338	-0.787808	-1.96631	-0.422998	-1.61659	-1.60136	-0.822512	-1.24092	-1.35895	-0.0792177	-0.85684	0.102597	0.029221		+		+		0	87.123	22.6829	1	15	15	0	133	1.154	1190	1230	136.2	5.78	0.601	18	18	96.67	72.03	5365280	8921240
CALX_MOUSE	Canx	P35564	Master Protein	RecName: Full=Calnexin;Flags: Precursor OS=Mus musculus (Mouse)	Dimethyl [K88;K183;K194;K381;K402;K416;K459;K460]	High	-0.60049	-0.962416	-0.424739	-0.36479	-0.468626	-0.411193	-0.188385	-0.925469	-0.634454	0.0787868	-0.561571	-0.2442	0.888416	-0.121033	-0.217245	-0.165128	-0.0938669	-0.0534405		+				0	78.878	27.0728	1	13	13	0	207	4.412	2346	591	67.2	4.64	0.729	18	18	75.38	62.25	36561500	50134900
CAP1_MOUSE	Cap1	P40124	Master Protein	RecName: Full=Adenylyl cyclase-associated protein 1;Short=CAP 1 OS=Mus musculus (Mouse)	Dimethyl [K59;K99;K271;K347;K363;K376;K432]	High	0.360749	-0.071923	-0.338257	0.304866	0.168166	-0.0490485	0.251644	-0.00454378	-0.34287	0.20536	-0.136059	-0.102824	0.209245	-0.00772779	0.0213246	0.144652	0.180648	0.0417981					+	0	116.587	29.7468	1	11	11	0	201	4.52	4543	474	51.5	7.52	0.959	18	18	70.32	68.58	19658300	20493300
CAPR1_MOUSE	Caprin1	Q60865	Master Protein	RecName: Full=Caprin-1;AltName: Full=Cytoplasmic activation- and proliferation-associated protein 1;AltName: Full=GPI-anchored membrane protein 1;AltName: Full=GPI-anchored protein p137;Short=GPI-p137;Short=p137GPI;AltName: Full=Membrane component chromosome 11 surface marker 1;AltName: Full=RNA granule protein 105 OS=Mus musculus (Mouse)	Dimethyl [K96;K108;K123;K156;K189;K219]	High	-0.208952	-0.550529	-0.211251	0.060222	-0.117221	-0.300357	-0.116457	-0.096906	-0.240784	-0.0402698	-0.478954	-0.377077	0.127754	-0.81493	-0.346636	0.0887806	0.0875786	0.0605021						0	51.426	13.1542	1	7	7	0	131	2.455	1520	707	78.1	5.25	0.85	18	18	126.91	106.57	10860200	12777000
CAZA1_MOUSE	Capza1	P47753	Master Protein	RecName: Full=F-actin-capping protein subunit alpha-1;AltName: Full=CapZ alpha-1 OS=Mus musculus (Mouse)	Dimethyl [K166;K210]	High	0.0678551	0.0270627	0.116445		0.0489022	0.241558	-0.495255	0.146731	0.463104		0.0884837	0.268969		0.0913051	0.537919	-1.79924		0.363078						0	36.805	31.8182	1	5	3	0	82	1.955	742	286	32.9	5.55	1.002	14	14	92.35	71.51	9694820	9678090
CAZA2_MOUSE	Capza2	P47754	Master Protein	RecName: Full=F-actin-capping protein subunit alpha-2;AltName: Full=CapZ alpha-2 OS=Mus musculus (Mouse)	Dimethyl [K147;K166;K193;K210;K256]	High	0.274587	0.226831	0.111094	0.165102	0.0372756	0.137735	0.328643	0.155149	0.120552	0.234596	0.132197	0.201003	0.439399	0.188527	0.215924	0.106358	-0.055832	-0.0280955				+		0	73.276	43.3566	1	8	6	3	172	14.849	2129	286	32.9	5.85	1.004	18	18	61.96	65.81	41359900	41205100
CAPZB_MOUSE	Capzb	P47757	Master Protein	RecName: Full=F-actin-capping protein subunit beta;AltName: Full=CapZ beta OS=Mus musculus (Mouse)	Dimethyl [K48;K78;K159;K235]	High		0.0157378	0.234282		-0.0186866	0.335524	0.227548	0.0163053	-0.128372	0.457468	-0.51888	0.0590598		0.445741	-0.595041	0.176675	0.539481	0.411052						0	27.538	24.9097	1	4	4	0	62	0.995	450	277	31.3	5.74	0.951	15	15	46.4	54.23	5078480	5342910
SYCC_MOUSE	Cars	Q9ER72	Master Protein	RecName: Full=Cysteine--tRNA ligase, cytoplasmic;EC=6.1.1.16;AltName: Full=Cysteinyl-tRNA synthetase;Short=CysRS OS=Mus musculus (Mouse)		High			-0.321721											-0.871385		0.1713	-0.071814	0.255218						0	8.506	6.49819	1	2	2	0	7	0.139	58	831	94.8	6.76	0.928	5	5	92.91	65.58	2461470	2653430
CSKP_MOUSE	Cask	O70589	Master Protein	RecName: Full=Peripheral plasma membrane protein CASK;EC=2.7.11.1;AltName: Full=Calcium/calmodulin-dependent serine protein kinase OS=Mus musculus (Mouse)	Dimethyl [K277;K410;K426]	High	0.228893					-0.249792			-1.00699	0.0232869		0.0879889		-0.123475	-0.179724			0.0617727						0	19.392	8.53132	1	4	4	0	24	0.269	103	926	105	6.43	0.859	10	10	145	124.28	1630890	1898860
CASP3_MOUSE	Casp3	P70677	Master Protein	RecName: Full=Caspase-3;Short=CASP-3;EC=3.4.22.56;AltName: Full=Apopain;AltName: Full=Cysteine protease CPP32;Short=CPP-32;AltName: Full=LICE;AltName: Full=Protein Yama;AltName: Full=SREBP cleavage activity 1;Short=SCA-1;Contains: RecName: Full=Caspase-3 subunit p17;Contains: RecName: Full=Caspase-3 subunit p12;Flags: Precursor OS=Mus musculus (Mouse)	Dimethyl [K38;K82;K224]	High	-0.0322543	1.23007	-0.377249	0.11971	0.0597209	-0.187726	-0.155905	-0.164656	-0.467136	-0.172703	0.0156424	-0.0600737	0.288011	0.0500491	0.436792	-0.000560984	-0.0121636	0.168382						0	39.603	35.3791	1	9	9	0	86	2.981	761	277	31.5	6.92	1.062	18	18	120.93	105.62	13248700	12472100
CATA_MOUSE	Cat	P24270	Master Protein	RecName: Full=Catalase;EC=1.11.1.6 OS=Mus musculus (Mouse)	Dimethyl [K169]	High	0.760774	0.316093	0.0930852	-1.27893	0.638115	0.404778	-0.69085	0.580887	0.239502	0.866809	0.161051	0.411074		0.944063	0.133224	-0.585437	-0.348879	0.0992205						0	34.517	16.3188	1	5	5	0	50	0.808	476	527	59.8	7.88	0.986	17	17	86.52	83.1	4265140	4324160
CBR1_MOUSE	Cbr1	P48758	Master Protein	RecName: Full=Carbonyl reductase [NADPH] 1;EC=1.1.1.184;AltName: Full=15-hydroxyprostaglandin dehydrogenase [NADP(+)];EC=1.1.1.197;AltName: Full=NADPH-dependent carbonyl reductase 1;AltName: Full=Prostaglandin 9-ketoreductase;AltName: Full=Prostaglandin-E(2) 9-reductase;EC=1.1.1.189 OS=Mus musculus (Mouse)	Dimethyl [K96;K174;K198;K272]	High	0.392149	0.145692	0.13894	0.279551	0.458896	0.234952	0.027935	0.696162	0.135734	-0.166005	0.211218	0.184158	0.0221107	-0.27324	-0.044326	-0.0978484	-0.0980196	-0.157781		+			+	0	52.357	41.1552	1	7	7	0	71	3.281	1075	277	30.6	8.31	0.953	18	18	114.2	129.98	7394630	7759590
CBX3_MOUSE	Cbx3	P23198	Master Protein	RecName: Full=Chromobox protein homolog 3;AltName: Full=Heterochromatin protein 1 homolog gamma;Short=HP1 gamma;AltName: Full=M32;AltName: Full=Modifier 2 protein OS=Mus musculus (Mouse)	Dimethyl [K50;K141]	High		1.29908	0.430178			0.371354	0.277199	2.16793	0.744541			0.711697		0.408085	0.348732	-0.118303	0.433839	0.255092						0	29.353	32.7869	1	5	5	0	51	6.943	386	183	20.8	5.22	1.285	15	15	79.44	97.05	5950180	4631230
CCAR2_MOUSE	Ccar2	Q8VDP4	Master Protein	RecName: Full=Cell cycle and apoptosis regulator protein 2;AltName: Full=Cell division cycle and apoptosis regulator protein 2 OS=Mus musculus (Mouse)	Dimethyl [K353]	High		0.404374	0.0512486		0.367206	0.13247		0.0150195		0.0982904	-0.0182155	-0.105207		-0.0696254	-0.275317	-0.706239	-0.517803	-0.059384						0	23.838	8.35141	1	4	4	0	31	0.381	408	922	102.9	5.25	0.873	13	13	48.87	43.58	2213370	2535060
TCPB_MOUSE	Cct2	P80314	Master Protein	RecName: Full=T-complex protein 1 subunit beta;Short=TCP-1-beta;AltName: Full=CCT-beta OS=Mus musculus (Mouse)	Dimethyl [K40;K72;K120;K170;K222;K223;K248;K250;K342;K402;K500]	High	0.0120615	0.014038	-0.964278	-0.0866002	-0.129177	-0.724432	-0.42241	-1.26814	0.0339888	0.0107645	-0.568839	0.203923	-0.0258535	0.172889	0.138513	0.0544639	-0.23705	-0.238398						0	201.776	58.3178	1	18	18	0	384	10.365	7957	535	57.4	6.4	0.744	18	18	67.08	71.56	48323300	64944100
TCPG_MOUSE	Cct3	P80318	Master Protein	RecName: Full=T-complex protein 1 subunit gamma;Short=TCP-1-gamma;AltName: Full=CCT-gamma;AltName: Full=Matricin;AltName: Full=mTRiC-P5 OS=Mus musculus (Mouse)	Dimethyl [K163;K181;K203;K248;K286;K294;K353;K425;K502]	High	-0.105755	0.0896549	0.128936	-0.224286	-0.09968	-0.0406554	-0.105293	-0.0151817	0.185812	-0.0577534	0.116719	0.102135	0.265114	0.126753	0.302672	-0.00383209	-0.337975	-0.080447						0	118.906	42.0183	1	17	17	0	270	5.236	3753	545	60.6	6.7	0.928	18	18	88.27	90.08	44838400	48309400
TCPD_MOUSE	Cct4	P80315	Master Protein	RecName: Full=T-complex protein 1 subunit delta;Short=TCP-1-delta;AltName: Full=A45;AltName: Full=CCT-delta OS=Mus musculus (Mouse)	Dimethyl [K65;K79;K122;K139;K174;K213;K232;K288;K319;K338]	High	-0.141939	0.128431	0.00147671	0.0329466	0.136216	-0.0530234	0.122102	0.136105	0.0128288	-0.0441228	0.171173	-0.0495844	-0.227474	0.186409	0.137421	-0.0181428	0.0927443	0.0798066						0	121.731	43.5993	1	16	15	0	299	4.456	3933	539	58	8.02	0.948	18	18	71.09	68.09	38427400	40536400
TCPE_MOUSE	Cct5	P80316	Master Protein	RecName: Full=T-complex protein 1 subunit epsilon;Short=TCP-1-epsilon;AltName: Full=CCT-epsilon OS=Mus musculus (Mouse)	Dimethyl [K154;K170;K210;K259;K261;K368;K439;K496;K513]	High	-0.161666	-0.0367438	0.247416	0.0638703	0.142951	0.0875639	0.157198	0.038873	0.0905836	-0.364767	0.0541953	-0.0744988	-0.0598798	0.171063	0.101567	0.313134	-0.0566687	0.09144						0	140.793	50.8318	1	18	17	2	274	9	4667	541	59.6	6.02	0.956	18	18	96.43	90.51	31793300	33239300
TCPZ_MOUSE	Cct6a	P80317	Master Protein	RecName: Full=T-complex protein 1 subunit zeta;Short=TCP-1-zeta;AltName: Full=CCT-zeta-1 OS=Mus musculus (Mouse)	Dimethyl [K79;K104;K138;K159;K307;K377;K424;K449;K465]	High	0.0818062	0.138199	0.249948	0.206878	0.163327	0.184309	0.0739817	0.172191	0.202757	0.0910363	0.185414	0.231384	0.238988	0.128018	0.302426	0.209337	0.125112	0.008409		+			+	0	179.646	39.9247	1	16	16	0	408	14.615	7048	531	58	7.08	1.017	18	18	87.03	93.15	68245900	67132300
TCPW_MOUSE	Cct6b	Q61390	None	RecName: Full=T-complex protein 1 subunit zeta-2;Short=TCP-1-zeta-2;AltName: Full=CCT-zeta-2;Short=Cctz-2 OS=Mus musculus (Mouse)	Dimethyl [K79]	High	0.566039	0.0288201	0.202673	0.282729		-0.119181	0.108117	0.488647	0.374668	0.481478	-0.135713	-0.311783	0.664777	-0.307928	0.0470284			-0.0900352						0	15.638	6.40301	1	2	2	0	36	0.359	63	531	58.1	7.36	1.024	16	16	86.21	95.61	6488070	6333230
TCPH_MOUSE	Cct7	P80313	Master Protein	RecName: Full=T-complex protein 1 subunit eta;Short=TCP-1-eta;AltName: Full=CCT-eta OS=Mus musculus (Mouse)	Dimethyl [K67;K106;K109;K277;K280;K366;K463;K521]	High	0.472012	-0.108418	0.183317	0.322054	-0.0614417	0.209532	0.198535	0.0809218	0.674894	0.348373	0.306371	0.0511106	0.210631	0.189107	0.224352	0.0664849	-0.0942917	0.0712477						0	155.563	41.1765	1	16	16	0	333	12.01	5249	544	59.6	7.84	1.012	18	18	74.15	75.37	42104500	41606900
TCPQ_MOUSE	Cct8	P42932	Master Protein	RecName: Full=T-complex protein 1 subunit theta;Short=TCP-1-theta;AltName: Full=CCT-theta OS=Mus musculus (Mouse)	Dimethyl [K137;K138;K152;K181;K224;K254;K296;K307;K400;K439;K440;K504]	High	0.188511	0.21588	0.224017	0.263679	0.458158	0.1722	0.413775	0.185974	0.149701	0.127	0.487208	0.341169	0.369421	0.558083	0.331256	0.29174	0.0653033	-0.0325191	+				+	0	162.871	48.7226	1	22	22	0	333	7.414	4349	548	59.5	5.62	1.057	18	18	67.09	78.86	51397200	48624800
OX2G_MOUSE	Cd200	O54901	Master Protein	RecName: Full=OX-2 membrane glycoprotein;AltName: Full=MRC OX-2 antigen;AltName: CD_antigen=CD200;Flags: Precursor OS=Mus musculus (Mouse)	Dimethyl [K66;K80]	High		0.0280813	-0.150362		-0.0298235	-0.0092908		-0.172395	0.0824217		-0.108096	0.0712296		0.263053	0.00549269	-0.273859	0.228182	0.046075						0	14.51	8.63309	1	2	2	0	40	1.154	536	278	31.2	8.79	0.893	13	13	43.34	31.95	9956450	11143500
CD47_MOUSE	Cd47	Q61735	Master Protein	RecName: Full=Leukocyte surface antigen CD47;AltName: Full=Integrin-associated protein;Short=IAP;AltName: CD_antigen=CD47;Flags: Precursor OS=Mus musculus (Mouse)	Dimethyl [K57;K99]	High	0.363287	-0.128212	0.48201	0.901292	0.22344	0.173813	0.64061	-0.301859	0.264666	0.768535	0.294116	0.257025	0.745451	0.357544	0.125323			0.0911128						0	21.979	8.91089	1	2	2	0	38	0.931	1128	303	33.1	8.63	1.018	16	16	58.99	74.1	1742660	1711260
CDC37_MOUSE	Cdc37	Q61081	Master Protein	RecName: Full=Hsp90 co-chaperone Cdc37;AltName: Full=Hsp90 chaperone protein kinase-targeting subunit;AltName: Full=p50Cdc37;Contains: RecName: Full=Hsp90 co-chaperone Cdc37, N-terminally processed OS=Mus musculus (Mouse)	Dimethyl [K69;K308]	High		0.550827	0.268755	0.392554	0.462878	0.130792	0.268525	0.280134	0.426856	0.348367	0.47743	0.238152	0.412724	0.358846	0.539436	0.601728	-0.13538	-0.121259			+	+		0	15.768	15.8311	1	3	3	0	51	0.585	182	379	44.6	5.34	1.117	17	17	54.44	63.71	6273700	5617480
CDC42_MOUSE	Cdc42	P60766	Master Protein	RecName: Full=Cell division control protein 42 homolog;AltName: Full=G25K GTP-binding protein;Flags: Precursor OS=Mus musculus (Mouse)	Dimethyl [K16;K94;K128;K163;K183]	High		0.246078	-0.464915	-0.45106	0.585412	0.172477	-1.14683	0.279508	0.132122	-2.20763	0.441893	0.0388017	-1.78943	0.483126	0.295459	0.337312	-0.75058	-0.0270216						0	22.833	45.5497	1	6	5	1	80	6.943	268	191	21.2	6.55	1.023	17	17	77.32	65.88	18646500	18220900
CAD13_MOUSE	Cdh13	Q9WTR5	Master Protein	RecName: Full=Cadherin-13;AltName: Full=Heart cadherin;Short=H-cadherin;AltName: Full=Truncated cadherin;Short=T-cad;Short=T-cadherin;Flags: Precursor OS=Mus musculus (Mouse)	Dimethyl [K126;K223]	High	0.20162	-0.212337	-0.751303	-1.12023	0.0321861		0.538842		-0.163465		0.328994	-0.513496	0.581313	0.363639		0.0692662	-0.165116	0.309714						0	16.794	9.80392	1	4	4	0	36	0.501	130	714	78.1	5.12	0.969	15	15	95.28	74.64	6944210	7167790
CADH2_MOUSE	Cdh2	P15116	Master Protein	RecName: Full=Cadherin-2;AltName: Full=Neural cadherin;Short=N-cadherin;AltName: CD_antigen=CD325;Flags: Precursor OS=Mus musculus (Mouse)	Dimethyl [K448;K690;K841]	High	0.621586	-0.188332	0.163725	0.60832	-0.0343389	0.136251	-0.159382	-0.427961	-0.0369921	0.491901	0.284506	-0.0269604	-0.217742	-0.273901	-0.354887	-0.536136	-0.397952	-0.172267					+	0	25.232	11.3687	1	4	4	0	70	0.425	485	906	99.7	4.78	0.839	18	18	47.76	50.91	4814120	5740430
CDK5_MOUSE	Cdk5	P49615	Master Protein	RecName: Full=Cyclin-dependent-like kinase 5;EC=2.7.11.1;AltName: Full=CR6 protein kinase;Short=CRK6;AltName: Full=Cell division protein kinase 5;AltName: Full=Serine/threonine-protein kinase PSSALRE;AltName: Full=Tau protein kinase II catalytic subunit;Short=TPKII catalytic subunit OS=Mus musculus (Mouse)	Dimethyl [K112;K268]	High			-1.4608													-0.655479		-0.764401					+	0	4.795	5.47945	1	2	2	0	3	0.259	50	292	33.3	7.66	0.515	3	3	82.2	63.38	614481	1193530
CELF1_MOUSE	Celf1	P28659	Master Protein	RecName: Full=CUGBP Elav-like family member 1;Short=CELF-1;AltName: Full=50 kDa nuclear polyadenylated RNA-binding protein;AltName: Full=Brain protein F41;AltName: Full=Bruno-like protein 2;AltName: Full=CUG triplet repeat RNA-binding protein 1;Short=CUG-BP1;AltName: Full=CUG-BP- and ETR-3-like factor 1;AltName: Full=Deadenylation factor CUG-BP;AltName: Full=Deadenylation factor EDEN-BP;AltName: …		High																								0	13.783	5.34979	1	2	1	0	16	0.413	317	486	52.1	8.46	0.01	3	3	45.25	23.39	1067.91	338630
CELF2_MOUSE	Celf2	Q9Z0H4	Master Protein	RecName: Full=CUGBP Elav-like family member 2;Short=CELF-2;AltName: Full=Bruno-like protein 3;AltName: Full=CUG triplet repeat RNA-binding protein 2;Short=CUG-BP2;AltName: Full=CUG-BP- and ETR-3-like factor 2;AltName: Full=ELAV-type RNA-binding protein 3;Short=ETR-3;Short=mETR-3;AltName: Full=Neuroblastoma apoptosis-related RNA-binding protein;Short=mNapor;AltName: Full=RNA-binding protein BRUNOL…	Dimethyl [K57]	High	-0.120596	0.324248	0.0355308	0.0762392	0.00577547	0.408375	0.358187		-0.242684	0.154291	0.23773	-0.603986	-1.31027	-1.07461	-0.791552	0.273978	-0.163497	-0.155862						0	41.74	10.2362	1	5	4	1	59	1.848	754	508	54.2	8.76	0.859	18	18	111.81	115.12	4554870	5305260
COF1_MOUSE	Cfl1	P18760	Master Protein	RecName: Full=Cofilin-1;AltName: Full=Cofilin, non-muscle isoform OS=Mus musculus (Mouse)	Dimethyl [K44;K45;K53;K73;K92;K96;K112;K164]	High	-0.0667305	-0.0362337	-0.189322	-0.114908	-0.0855408	-0.25697	-0.214439	0.0787553	-0.254426	-0.00112009	-0.114354	-0.233989	0.202924	-0.154516	-0.146814	0.0896118	0.108828	0.0634351						0	95.472	48.7952	1	7	6	1	301	81.54	4462	166	18.5	8.09	0.89	18	18	88.02	77.87	349674000	393015000
COF2_MOUSE	Cfl2	P45591	Master Protein	RecName: Full=Cofilin-2;AltName: Full=Cofilin, muscle isoform OS=Mus musculus (Mouse)	Dimethyl [K44;K53;K73;K92;K164]	High	0.00193085	-0.114082	0.0805683	0.111343	-0.00621562	-0.129815	0.134144	0.232261	0.269219	0.145106	0.0319583	-0.128403	0.0770073	0.137337	0.188591	0.458762	0.0750233	0.129875			+		+	0	52.168	38.5542	1	6	5	0	149	9	3013	166	18.7	7.88	1.001	18	18	56.37	53.46	13164000	13151100
CIRBP_MOUSE	Cirbp	P60824	Master Protein	RecName: Full=Cold-inducible RNA-binding protein;AltName: Full=A18 hnRNP;AltName: Full=Glycine-rich RNA-binding protein CIRP OS=Mus musculus (Mouse)	Dimethyl [K28;K39;K61]	High		-1.08125		-0.733151			-0.590243				-1.42674					0.00470383	0.58516	-0.0375304						0	16.082	26.7442	1	3	3	0	16	1.031	184	172	18.6	9.61	0.726	11	11	157.06	123.95	2625060	3613680
CISD1_MOUSE	Cisd1	Q91WS0	Master Protein	RecName: Full=CDGSH iron-sulfur domain-containing protein 1;AltName: Full=MitoNEET OS=Mus musculus (Mouse)	Dimethyl [K51;K68;K104]	High												-0.604005												0	10.53	34.2593	1	3	3	0	7	3.642	28	108	12.1	9.06	0.17	5	5	221.36	57.3	132140	778906
CKAP4_MOUSE	Ckap4	Q8BMK4	Master Protein	RecName: Full=Cytoskeleton-associated protein 4;AltName: Full=63-kDa cytoskeleton-linking membrane protein;Short=Climp-63;Short=p63 OS=Mus musculus (Mouse)	Dimethyl [K524]	High	0.234777	0.0636594	0.459854	0.146106	-0.0509374	0.482711	0.242364	0.271702	0.394707	0.445734	0.384165	0.9015	0.667976	0.333751	0.633685	0.0934666	0.0895058	-0.014622			+			0	35.299	15.1304	1	6	6	0	73	0.638	819	575	63.7	5.64	1.104	18	18	56.26	62.64	4047810	3667220
CKAP5_MOUSE	Ckap5	A2AGT5	Master Protein	RecName: Full=Cytoskeleton-associated protein 5 OS=Mus musculus (Mouse)	Dimethyl [K468]	High														-0.309371										0	4.951	1.5748	1	2	2	0	4	0.037	63	2032	225.5	7.96	0.644	2	2	141.26	81.85	1171690	1818600
KCRB_MOUSE	Ckb	Q04447	Master Protein	RecName: Full=Creatine kinase B-type;EC=2.7.3.2;AltName: Full=B-CK;AltName: Full=Creatine kinase B chain OS=Mus musculus (Mouse)	Dimethyl [K32;K107;K196;K265;K358;K381]	High	-0.20279	-0.052639	-0.0140528	-0.146155	-0.200049	-0.0517446	-0.376814	-0.0617678	-0.145342	-0.251753	-0.208905	-0.00406927	-0.295618	-0.0555658	-0.112283	0.156857	0.068867	-0.0273037						0	289.278	68.5039	1	21	21	0	694	447.925	13998	381	42.7	5.67	0.878	18	18	55.52	50.63	479463000	546230000
KCRU_MOUSE	Ckmt1	P30275	Master Protein	RecName: Full=Creatine kinase U-type, mitochondrial;EC=2.7.3.2;AltName: Full=Acidic-type mitochondrial creatine kinase;Short=Mia-CK;AltName: Full=Ubiquitous mitochondrial creatine kinase;Short=U-MtCK;Flags: Precursor OS=Mus musculus (Mouse)	Dimethyl [K104]	High	0.0138245	-0.672946	1.12619	0.253156		1.15365	0.116277	-0.650861		0.578801					1.40201									0	23.017	25.3589	1	5	5	0	17	0.978	124	418	47	8.16	1.466	10	10	87.52	69.58	1992240	1359300
CLAP1_MOUSE	Clasp1	Q80TV8	Master Protein	RecName: Full=CLIP-associating protein 1;AltName: Full=Cytoplasmic linker-associated protein 1 OS=Mus musculus (Mouse)	Dimethyl [K304;K881;K1441]	High		0.275137	-0.197219			-0.0597563						-0.502941					-0.36029	-0.0489044						0	35.352	5.79805	1	5	3	0	41	0.221	322	1535	169.1	9.03	0.734	8	8	101.57	84.97	819841	1117680
CLAP2_MOUSE	Clasp2	Q8BRT1	Master Protein	RecName: Full=CLIP-associating protein 2;AltName: Full=Cytoplasmic linker-associated protein 2 OS=Mus musculus (Mouse)	Dimethyl [K308;K675;K1192]	High	0.286071	0.451489	-0.0728595	0.78698	0.44257	-0.131973	-0.0488277	-0.455051	0.967233	-0.465863	-0.790081	0.415045	-0.21914		-0.031648			0.205585						0	38.337	8.47589	1	6	4	4	38	0.32	281	1286	140.7	8.63	0.925	15	15	84.76	94.09	1510920	1632870
CLIP2_MOUSE	Clip2	Q9Z0H8	Master Protein	RecName: Full=CAP-Gly domain-containing linker protein 2;AltName: Full=Cytoplasmic linker protein 115;Short=CLIP-115;AltName: Full=Cytoplasmic linker protein 2 OS=Mus musculus (Mouse)	Dimethyl [K986]	High			-0.331276	0.173887			0.304471	0.00677263	-0.310723		-0.440528	0.000545382	-0.297235	-0.122208		-0.131507		0.0342694						0	34.934	10.9838	1	6	6	0	27	0.318	679	1047	115.8	6.48	0.876	12	12	104.98	95.29	2391960	2731980
CLCA_MOUSE	Clta	O08585	Master Protein	RecName: Full=Clathrin light chain A;Short=Lca OS=Mus musculus (Mouse)		High											-0.0671535					0.62529								0	6.612	20	1	2	2	0	3	0.468	58	235	25.6	4.58	1.254	3	3	103.84	104.23	1155300	921377
CLH1_MOUSE	Cltc	Q68FD5	Master Protein	RecName: Full=Clathrin heavy chain 1 OS=Mus musculus (Mouse)	Dimethyl [K36;K43;K140;K205;K245;K367;K382;K429;K500;K507;K637;K706;K830;K851;K941;K993;K1010;K1034;K1074;K1113;K1130;K1155;K1179;K1264;K1562;K1604]	High	0.122571	-0.0859295	-0.181424	0.138657	0.263671	-0.227974	0.139286	-0.163546	-0.24911	0.179341	0.071847	-0.0133666	0.301141	-0.0464024	-0.0851521	-0.477742	-0.548719	0.218727						0	496.788	46.3881	1	57	57	0	1071	14.469	18246	1675	191.4	5.69	0.913	18	18	66.03	56.49	165872000	181685000
NEUA_MOUSE	Cmas	Q99KK2	Master Protein	RecName: Full=N-acylneuraminate cytidylyltransferase;EC=2.7.7.43;AltName: Full=CMP-N-acetylneuraminic acid synthase;Short=CMP-NeuNAc synthase OS=Mus musculus (Mouse)	Dimethyl [K100;K425]	High	0.81889	0.489369		0.297378	0.51743	0.144354		0.0411382	0.0171888	0.632102	-0.104304	-0.301789		0.0336935	-0.086302	0.157939		-0.344767						0	25.414	15.2778	1	4	4	0	36	0.585	351	432	48	8.1	0.931	14	14	103.29	114.32	4578070	4915240
KCY_MOUSE	Cmpk1	Q9DBP5	Master Protein	EC=2.7.4.14 {ECO:0000255|HAMAP-Rule:MF_03172};AltName: Full=Deoxycytidylate kinase {ECO:0000255|HAMAP-Rule:MF_03172};Short=CK {ECO:0000255|HAMAP-Rule:MF_03172};Short=dCMP kinase {ECO:0000255|HAMAP-Rule:MF_03172};AltName: Full=Nucleoside-diphosphate kinase {ECO:0000255|HAMAP-Rule:MF_03172};EC=2.7.4.6 {ECO:0000255|HAMAP-Rule:MF_03172};AltName: Full=Uridine monophosphate/cytidine monophosphate kinas…	Dimethyl [K43;K55;K73;K106;K160;K171;K190]	High	-0.381437	-0.148741	-0.324953	-0.288041	-0.467217	-0.40282	0.19757	-0.553987	-0.0493572	-0.548425	-0.356328	-0.550462	0.527921	-0.450589	-0.763794	-0.442239	-0.243989	0.024869		+		+		0	28.917	37.7551	1	6	6	0	96	7.111	433	196	22.2	5.83	0.742	18	18	62.53	54.34	10996600	14825200
CNDP2_MOUSE	Cndp2	Q9D1A2	Master Protein	RecName: Full=Cytosolic non-specific dipeptidase;EC=3.4.13.18;AltName: Full=CNDP dipeptidase 2;AltName: Full=Glutamate carboxypeptidase-like protein 1 OS=Mus musculus (Mouse)	Dimethyl [K66;K289;K363]	High		-0.660262	-0.0223786		-0.724514	-1.66555	0.00405307	-0.222716			-0.576677			0.321595	-0.953554	1.00463		0.274787						0	29.205	22.1053	1	5	5	0	26	0.978	176	475	52.7	5.66	0.865	12	12	74.32	46.99	1443610	1669310
CNPY2_MOUSE	Cnpy2	Q9QXT0	Master Protein	RecName: Full=Protein canopy homolog 2;AltName: Full=MIR-interacting saposin-like protein;AltName: Full=Putative secreted protein ZSIG9;AltName: Full=Transmembrane protein 4;Flags: Precursor OS=Mus musculus (Mouse)		High	-0.0832664	0.195212	-0.601179	-0.13747		0.274762	-0.513948	0.0985448	0.723338	0.5463	0.251158	0.543864	0.75007	0.0746218	0.512907	0.130408	0.124901	0.353123				+	+	0	30.799	34.6154	1	4	4	0	38	2.162	700	182	20.8	5.07	1.037	17	17	103.33	98.68	2998540	2891210
CNRP1_MOUSE	Cnrip1	Q5M8N0	Master Protein	RecName: Full=CB1 cannabinoid receptor-interacting protein 1;Short=CRIP-1 OS=Mus musculus (Mouse)	Dimethyl [K53;K74;K98;K124]	High	0.10266	0.0339054	-0.226368	-0.214536	0.0165307	-0.415632	0.0265808	0.0313537	-0.271724	0.0725735	-0.0132388	-0.415499	-0.0245926	0.00908521	-0.0597376	-0.0556137	-0.132988	-0.191222						0	43.603	39.6341	1	4	4	0	92	4.337	1759	164	18.6	7.96	0.83	18	18	83.01	84.05	7718230	9304190
CNTN1_MOUSE	Cntn1	P12960	Master Protein	RecName: Full=Contactin-1;AltName: Full=Neural cell surface protein F3;Flags: Precursor OS=Mus musculus (Mouse)	Dimethyl [K238;K249;K702;K832]	High	0.102387	-0.365185	-0.159509	0.0616877	-0.134886	0.0747992	0.562233	-0.255962	0.31153	0.699367	0.226661	0.23671	0.470932	0.484577	0.227887	-0.636411		0.0927255						0	68.779	16.7647	1	11	11	0	120	0.973	1080	1020	113.3	6.16	1.001	17	17	48.24	56.63	11613500	11602600
COPA_MOUSE	Copa	Q8CIE6	Master Protein	RecName: Full=Coatomer subunit alpha;AltName: Full=Alpha-coat protein;Short=Alpha-COP;Contains: RecName: Full=Xenin;AltName: Full=Xenopsin-related peptide;Contains: RecName: Full=Proxenin OS=Mus musculus (Mouse)	Dimethyl [K198;K398;K815;K825;K956]	High	0.100268	-1.92691	-0.805923	-0.89568		-0.513698	-0.948468		-0.295242	0.695888	0.246373	-0.763387			-0.131957			-0.274587						0	44.698	12.2549	1	9	9	0	29	0.461	368	1224	138.3	7.65	0.725	13	13	132.86	122.19	1529530	2110370
COPB_MOUSE	Copb1	Q9JIF7	Master Protein	RecName: Full=Coatomer subunit beta;AltName: Full=Beta-coat protein;Short=Beta-COP OS=Mus musculus (Mouse)	Dimethyl [K361;K362]	High												-0.302152					-0.0837424							0	6.608	3.46275	1	3	3	0	4	0.129	66	953	107	6	0.53	3	3	100.82	41.48	204636	386457
COPB2_MOUSE	Copb2	O55029	Master Protein	RecName: Full=Coatomer subunit beta';AltName: Full=Beta'-coat protein;Short=Beta'-COP;AltName: Full=p102 OS=Mus musculus (Mouse)	Dimethyl [K186;K199;K425;K802]	High			-0.013319		0.01722	-0.648398	-0.822308				-0.266161	-0.200504			0.258064			-0.717201						0	30.616	16.1326	1	6	6	0	27	0.52	212	905	102.4	5.3	0.651	10	10	154.56	171.17	3409070	5237750
COPG1_MOUSE	Copg1	Q9QZE5	Master Protein	RecName: Full=Coatomer subunit gamma-1;AltName: Full=Gamma-1-coat protein;Short=Gamma-1-COP OS=Mus musculus (Mouse)	Dimethyl [K631;K806]	High		0.710202	-0.131086								0.940219		0.663869	0.345634				0.142319						0	8.054	6.75057	1	3	3	0	13	0.207	46	874	97.5	5.35	1.316	8	8	135.16	171.46	1259200	957148
CSN2_MOUSE	Cops2	P61202	Master Protein	RecName: Full=COP9 signalosome complex subunit 2;Short=SGN2;Short=Signalosome subunit 2;AltName: Full=Alien homolog;AltName: Full=JAB1-containing signalosome subunit 2;AltName: Full=Thyroid receptor-interacting protein 15;Short=TR-interacting protein 15;Short=TRIP-15 OS=Mus musculus (Mouse)	Dimethyl [K415;K426;K441]	High		0.210014	0.294908		1.44101	0.184063	1.09954	0.223085			0.443193			0.311972	0.0747024	0.432532	0.203889	0.605794					+	0	31.024	16.4786	1	4	4	0	30	0.668	518	443	51.6	5.53	1.183	12	12	77	63.72	3341060	2823620
CSN4_MOUSE	Cops4	O88544	Master Protein	RecName: Full=COP9 signalosome complex subunit 4;Short=SGN4;Short=Signalosome subunit 4;AltName: Full=JAB1-containing signalosome subunit 4 OS=Mus musculus (Mouse)	Dimethyl [K46;K82;K188;K334]	High	0.975606	0.0707762	0.14932	-0.187539	-0.147839	-0.0657732	-0.0515241	-0.213044	0.286167	-0.0839474	0.383403	-1.20197		-0.300521	-0.0394472	1.11854		-0.442787						0	42.282	27.5862	1	7	7	0	60	1.683	480	406	46.3	5.83	0.851	17	17	97.56	115.46	2681930	3152620
CSN8_MOUSE	Cops8	Q8VBV7	Master Protein	RecName: Full=COP9 signalosome complex subunit 8;Short=SGN8;Short=Signalosome subunit 8;AltName: Full=COP9 homolog;AltName: Full=JAB1-containing signalosome subunit 8 OS=Mus musculus (Mouse)		High		0.61986	0.447403			-0.566529		0.383663	0.327956		0.445791	0.489367		0.149976	0.248723	0.00624599		0.0190935			+	+		0	23.638	36.3636	1	4	4	0	21	2.981	233	209	23.2	5.2	1.044	11	11	64.97	67.3	6499190	6226830
COR1A_MOUSE	Coro1a	O89053	Master Protein	RecName: Full=Coronin-1A;AltName: Full=Coronin-like protein A;Short=Clipin-A;AltName: Full=Coronin-like protein p57;AltName: Full=Tryptophan aspartate-containing coat protein;Short=TACO OS=Mus musculus (Mouse)	Dimethyl [K45;K355;K393]	High	0.0257473	-0.28354	-0.58498	-0.191221	-0.0405169	-0.589695	-0.319844	-0.202854	-0.747447	-0.113003	-0.196909	-0.719495	-0.065526	-1.42358	-0.250478	0.241564	-0.283895	-0.122152						0	30.912	18.4382	1	5	5	0	87	1.154	1283	461	51	6.48	0.77	18	18	99.77	86.42	9868320	12815300
COR1B_MOUSE	Coro1b	Q9WUM3	Master Protein	RecName: Full=Coronin-1B;AltName: Full=Coronin-2 OS=Mus musculus (Mouse)	Dimethyl [K46;K313]	High					-0.0383062											-2.12316	-0.613921	-1.43301						0	9.963	13.843	1	3	3	0	10	0.468	57	484	53.9	5.78	0.56	6	6	103.05	61.8	399800	714126
COR1C_MOUSE	Coro1c	Q9WUM4	Master Protein	RecName: Full=Coronin-1C;AltName: Full=Coronin-3 OS=Mus musculus (Mouse)	Dimethyl [K251;K311;K353;K381;K391]	High	-0.0854244	-0.276348	-0.198628	-0.178477	-0.149226	-0.374498	-0.253556	-0.15303	-0.408326	-0.284798	-0.336723	-0.223374	-0.192983	-0.510256	-0.222603	0.112922	0.0424652	-0.0014314				+		0	78.916	23.4177	1	8	8	0	220	3.125	3920	474	53.1	7.08	0.826	18	18	80.9	68.3	35084100	42486600
COTL1_MOUSE	Cotl1	Q9CQI6	Master Protein	RecName: Full=Coactosin-like protein OS=Mus musculus (Mouse)	Dimethyl [K75;K110]	High	0.288296	0.0160637	0.074666	0.0616949	0.318779	0.304391	-0.0737848	0.276067	0.1709	-0.308981	0.109589	0.265495	-0.0442946	-0.0268494	0.520411	0.0700372	0.354369	-0.0596723						0	75.121	56.338	1	7	7	0	152	24.119	2807	142	15.9	5.4	0.988	18	18	78.57	81.48	33372500	33762900
COX41_MOUSE	Cox4i1	P19783	Master Protein	RecName: Full=Cytochrome c oxidase subunit 4 isoform 1, mitochondrial;AltName: Full=Cytochrome c oxidase polypeptide IV;AltName: Full=Cytochrome c oxidase subunit IV isoform 1;Short=COX IV-1;Flags: Precursor OS=Mus musculus (Mouse)	Dimethyl [K60;K159]	High	0.398594	0.00602989	0.170191		-0.259637	-0.0318496	-0.395648	-0.0947893	0.136187	-0.0942568	-0.0862976	0.245044	0.857647	0.312432	0.0295942	-0.681124	-1.31233	-0.425818						0	14.48	28.9941	1	4	4	0	52	1.61	320	169	19.5	9.23	0.895	17	17	71.28	72.44	9199760	10280700
COX5A_MOUSE	Cox5a	P12787	Master Protein	RecName: Full=Cytochrome c oxidase subunit 5A, mitochondrial;AltName: Full=Cytochrome c oxidase polypeptide Va;Flags: Precursor OS=Mus musculus (Mouse)	Dimethyl [K58;K68;K83;K145]	High		-0.256375	-0.584685			0.424351		-1.04859	-0.0346128		-0.963097	0.395736		-0.39129	-0.17756	0.0137658	0.234109	0.244767						0	22.517	42.4658	1	4	4	0	44	5.31	429	146	16.1	6.54	0.792	15	15	104.32	90.01	9280040	11723300
COX5B_MOUSE	Cox5b	P19536	Master Protein	RecName: Full=Cytochrome c oxidase subunit 5B, mitochondrial;AltName: Full=Cytochrome c oxidase polypeptide Vb;Flags: Precursor OS=Mus musculus (Mouse)	Dimethyl [K56;K67;K106]	High		-0.583741	0.0248024		-2.55763	-0.0284129		0.473752	0.0749813		-0.663444	0.159753	-0.955499	-0.248368	0.132137			-0.224879						0	17.07	30.4688	1	3	3	0	32	1.512	184	128	13.8	8.38	0.764	13	13	74.19	64.3	3075890	4023960
CX6B1_MOUSE	Cox6b1	P56391	Master Protein	RecName: Full=Cytochrome c oxidase subunit 6B1;AltName: Full=Cytochrome c oxidase subunit VIb isoform 1;Short=COX VIb-1 OS=Mus musculus (Mouse)		High	0.261122		-1.7686	0.857884	-1.89682	-1.33206	0.0506535	-1.6994	-1.07154	0.546265	-2.11964				-1.98238	0.0325705	0.395282	0.215145						0	20.366	41.8605	1	3	3	0	25	6.197	93	86	10.1	8.72	0.853	14	14	183.29	137.59	6682200	7838150
CBPE_MOUSE	Cpe	Q00493	Master Protein	RecName: Full=Carboxypeptidase E;Short=CPE;EC=3.4.17.10;AltName: Full=Carboxypeptidase H;Short=CPH;AltName: Full=Enkephalin convertase;AltName: Full=Prohormone-processing carboxypeptidase;Flags: Precursor OS=Mus musculus (Mouse)	Dimethyl [K108;K137]	High	0.563547	-0.151213	-0.542649	0.573828	-0.0176559		-0.135027	-0.0584835	-0.887274	-0.32374	-0.562654		-0.0664806	-0.434947	-0.402443			-1.03649						0	24.127	16.3866	1	4	4	0	30	0.682	185	476	53.2	5.19	0.736	15	15	59.22	72.16	3183840	4323230
CPLX2_MOUSE	Cplx2	P84086	Master Protein	RecName: Full=Complexin-2;AltName: Full=921-L;AltName: Full=Complexin II;Short=CPX II;AltName: Full=Synaphin-1 OS=Mus musculus (Mouse)	Dimethyl [K99;K122;K133;K134]	High			0.355284			0.0617601			0.303486		1.11781	0.121724			-0.101736									0	15.038	26.8657	1	3	3	0	21	3.217	150	134	15.4	5.08	0.867	6	6	52.16	47.81	11335000	13066400
CPSF6_MOUSE	Cpsf6	Q6NVF9	Master Protein	RecName: Full=Cleavage and polyadenylation specificity factor subunit 6 OS=Mus musculus (Mouse)	Dimethyl [K456]	High	0.857382	-0.0407377	0.456833	0.432043	0.303973	0.602742	0.389411	0.666338	0.4838	0.312506	0.269669	0.460119	0.528457	0.407985		0.945245	0.0613042	0.23515		+	+	+	+	0	20.07	9.98185	1	3	3	0	47	0.492	669	551	59.1	7.15	1.232	17	17	80.8	80.42	2442590	1982300
CRIP2_MOUSE	Crip2	Q9DCT8	Master Protein	RecName: Full=Cysteine-rich protein 2;Short=CRP-2;AltName: Full=Heart LIM protein OS=Mus musculus (Mouse)	Dimethyl [K79;K200]	High		0.192036	0.164587	-0.402164	0.1376	0.0618698		0.354529	0.149897		-0.00127316	-0.101269		-0.124751	0.103791			-0.113212	+					0	45.365	33.6538	1	3	3	0	67	3.642	1857	208	22.7	8.63	0.972	15	15	94.99	81.75	11698000	12037900
DPYL1_MOUSE	Crmp1	P97427	Master Protein	RecName: Full=Dihydropyrimidinase-related protein 1;Short=DRP-1;AltName: Full=Collapsin response mediator protein 1;Short=CRMP-1;AltName: Full=Unc-33-like phosphoprotein 3;Short=ULIP-3 OS=Mus musculus (Mouse)	Dimethyl [K43;K56;K78;K94;K122;K171;K189;K210;K254;K293;K341;K345;K368;K390;K416;K418;K451;K463;K472;K511]	High	-0.00347845	0.0973563	-0.0300751	-0.126748	-0.244194	-0.0475654	-0.103929	0.0193678	0.0282851	-0.215257	-0.0083018	0.0128541	-0.154486	0.0974331	0.0758907	-0.302482	-0.22617	-0.12508						0	423.718	73.7762	1	28	22	2	1224	397.107	20453	572	62.1	7.12	0.881	18	18	56.19	53.98	547210000	620994000
QORL1_MOUSE	Cryzl1	Q921W4	Master Protein	RecName: Full=Quinone oxidoreductase-like protein 1;EC=1.-.-.-;AltName: Full=Quinone oxidoreductase homolog 1;Short=QOH-1;AltName: Full=Zeta-crystallin homolog OS=Mus musculus (Mouse)	Dimethyl [K76;K329]	High	0.150995	0.703289	0.572763	0.325029	0.271938	0.703482		-0.106565	0.340878	-0.283385	0.128294	0.683192		-0.0798201	0.552008			-0.0856404						0	10.744	14.0805	1	2	2	0	32	0.52	133	348	38.7	5.97	1.135	14	14	66.21	57.6	2310480	2036020
CISY_MOUSE	Cs	Q9CZU6	Master Protein	RecName: Full=Citrate synthase, mitochondrial;EC=2.3.3.1;AltName: Full=Citrate (Si)-synthase;Flags: Precursor OS=Mus musculus (Mouse)	Dimethyl [K43;K193;K208;K393;K450]	High	-0.245491	0.0813311	0.0443693	0.229187	0.290266	0.0509801	0.115419	-0.032737	-0.183323	0.309392	0.263965	-0.0175071	0.231284	0.277246	0.0694171	0.157834	0.147364	0.332156					+	0	81.767	43.319	1	14	14	0	175	8.047	2575	464	51.7	8.57	1.011	18	18	53.56	47.82	49152200	48606200
CSDE1_MOUSE	Csde1	Q91W50	Master Protein	RecName: Full=Cold shock domain-containing protein E1 OS=Mus musculus (Mouse)	Dimethyl [K269;K488;K496]	High	1.22024						0.276196			0.117704					-0.123927			-0.205293						0	17.453	9.3985	1	4	4	0	13	0.28	76	798	88.7	6.37	0.909	6	6	130.16	139.96	2532020	2785950
XPO2_MOUSE	Cse1l	Q9ERK4	Master Protein	RecName: Full=Exportin-2;Short=Exp2;AltName: Full=Chromosome segregation 1-like protein;AltName: Full=Importin-alpha re-exporter OS=Mus musculus (Mouse)	Dimethyl [K52;K268;K346]	High	0.447184	-0.830579	-0.511871	-0.00890824	0.336544	0.510672	1.03858	0.189383	-0.199954		0.672329	-0.313217		0.386267	0.231606		-0.58317	0.359685						0	27.644	7.20906	1	4	4	0	43	0.22	729	971	110.4	5.77	0.901	16	16	87.34	95.52	1132850	1257440
CSK21_MOUSE	Csnk2a1	Q60737	Master Protein	RecName: Full=Casein kinase II subunit alpha;Short=CK II alpha;EC=2.7.11.1 OS=Mus musculus (Mouse)	Dimethyl [K49;K64;K102;K122;K260;K303]	High	0.205941	0.288059	0.354502	0.544304	0.165419	0.282503	0.487623	0.105784	0.183564		0.076847	0.186643		0.4302	0.460185	0.480734	0.319787	-0.0106598	+				+	0	71.751	36.8286	1	8	8	0	165	6.197	993	391	45.1	7.74	1.058	17	17	77.18	77.09	40181600	37982900
CSK2B_MOUSE	Csnk2b	P67871	Master Protein	RecName: Full=Casein kinase II subunit beta;Short=CK II beta;AltName: Full=Phosvitin OS=Mus musculus (Mouse)	Dimethyl [K33;K134;K208]	High			-0.901614		0.593581			-0.621894			0.277123			0.581572		0.275867	-0.944746	0.207875						0	20.966	32.5581	1	3	3	0	21	1.61	146	215	24.9	5.55	1.155	9	9	135.75	128.8	6832590	5913910
CTBP1_MOUSE	Ctbp1	O88712	Master Protein	RecName: Full=C-terminal-binding protein 1;Short=CtBP1;EC=1.1.1.- OS=Mus musculus (Mouse)	Dimethyl [K108]	High																0.270363	-0.0785097	-0.519568						0	26.014	23.5828	1	6	6	0	10	1.228	164	441	47.7	6.77	0.768	4	4	81.45	73.75	1506500	1960600
CTNA2_MOUSE	Ctnna2	Q61301	Master Protein	RecName: Full=Catenin alpha-2;AltName: Full=Alpha N-catenin OS=Mus musculus (Mouse)	Dimethyl [K44;K286;K446;K523;K694]	High		-0.849708	-0.842031	-1.10489	-1.17224	-1.35138		-1.33732	-1.25334	-0.973526	-0.929311	-0.702142		-1.44648	-1.06665	-0.587107	-0.178626	-0.132904	+	+	+	+		0	39.483	15.8447	1	7	7	0	65	0.597	1042	953	105.2	5.71	0.512	16	16	85.92	66.11	2299080	4486210
CTNB1_MOUSE	Ctnnb1	Q02248	Master Protein	RecName: Full=Catenin beta-1;AltName: Full=Beta-catenin OS=Mus musculus (Mouse)	Dimethyl [K170;K625]	High	0.306569	-0.240364	-0.0371388	0.409292	0.515018	-0.00551111	0.18365	-0.00852883	-0.0474084	0.278405	0.183117	0.00869191	-0.188186	0.193661	0.210851	0.201408	-0.0683364	-0.127364						0	63.599	19.3342	1	9	9	0	114	1.047	2265	781	85.4	5.86	0.995	18	18	43.66	48.67	6989830	7026900
PYRG1_MOUSE	Ctps1	P70698	Master Protein	UniProtKB:P17812};AltName: Full=CTP synthetase 1;AltName: Full=UTP--ammonia ligase 1 OS=Mus musculus (Mouse)		High																		-0.949994						0	8.599	5.75296	1	2	2	0	4	0.212	34	591	66.6	6.58	0.65	2	2	76.54	141.06	403079	620401
CATB_MOUSE	Ctsb	P10605	Master Protein	RecName: Full=Cathepsin B;EC=3.4.22.1;AltName: Full=Cathepsin B1;Contains: RecName: Full=Cathepsin B light chain;Contains: RecName: Full=Cathepsin B heavy chain;Flags: Precursor OS=Mus musculus (Mouse)	Dimethyl [K245;K263]	High	-0.28146	-0.318226	-0.480829	-0.179317	-0.269833	-0.311432	-0.454161	-0.204448	-0.627152	-0.733812	-0.706015	-0.710225	-1.02055	-0.571644	-1.15267	-0.37961	-0.229981	-0.146435	+	+		+	+	0	64.929	28.0236	1	6	6	0	109	3.642	3359	339	37.3	5.91	0.693	18	18	66.59	54.25	6872980	9923330
CATD_MOUSE	Ctsd	P18242	Master Protein	RecName: Full=Cathepsin D;EC=3.4.23.5;Flags: Precursor OS=Mus musculus (Mouse)	Dimethyl [K220;K251;K285;K307;K311;K329;K339]	High	0.589482	0.675558	1.08351	2.52385	0.97065	0.772597	0.984559	0.563608	1.15011		0.338205	0.796899	-0.0917038	0.40866	0.409854			0.00476304	+		+			0	40.388	38.5366	1	9	9	0	62	2.511	558	410	44.9	7.15	1.371	15	15	63.43	70.79	14427100	10524800
SRC8_MOUSE	Cttn	Q60598	Master Protein	RecName: Full=Src substrate cortactin OS=Mus musculus (Mouse)	Dimethyl [K35;K144;K352]	High	-1.04634		0.557934				1.85754		0.927448			-1.21836	-0.211638		-0.250744									0	26.614	16.6667	1	5	5	0	18	0.61	396	546	61.2	5.4	0.789	10	10	69.52	87.81	861935	1093130
CUL3_MOUSE	Cul3	Q9JLV5	Master Protein	RecName: Full=Cullin-3;Short=CUL-3 OS=Mus musculus (Mouse)	Dimethyl [K336;K349]	High					-0.0361382			0.0183815																0	9.503	5.07812	1	2	2	0	7	0.145	80	768	88.9	8.46	1.003	3	3	71.47	86.89	1597490	1592500
CXAR_MOUSE	Cxadr	P97792	Master Protein	RecName: Full=Coxsackievirus and adenovirus receptor homolog;Short=CAR;Short=mCAR;Flags: Precursor OS=Mus musculus (Mouse)	Dimethyl [K177]	High	0.304982	0.273105	0.375091	0.569909	0.583676	0.686353	0.645027	0.030169	0.281206	0.345777	0.457289	0.485949	0.506522	0.809437	0.340889	0.157153	0.0795632	0.221819	+	+		+	+	0	15.879	16.4384	1	5	5	0	48	0.874	505	365	39.9	6.96	1.209	18	18	58.33	63.61	11746300	9717770
CYB5_MOUSE	Cyb5a	P56395	Master Protein	RecName: Full=Cytochrome b5 OS=Mus musculus (Mouse)	Dimethyl [K19]	High	-0.278257							0.126252	-0.378731		-0.493883													0	6.167	15.6716	1	2	2	0	7	1.154	0	134	15.2	5.07	0.846	6	6	62.68	73.13	750695	887277
CYB5B_MOUSE	Cyb5b	Q9CQX2	Master Protein	RecName: Full=Cytochrome b5 type B;AltName: Full=Cytochrome b5 outer mitochondrial membrane isoform;Flags: Precursor OS=Mus musculus (Mouse)		High		0.666482	0.473557	0.945388		0.611128	0.699812		0.672356	1.08933	0.83781	0.625799		0.969391	0.768899			0.243621			+	+		0	17.29	32.1918	1	2	2	0	27	1.783	307	146	16.3	4.89	1.445	12	12	35.08	46.22	25583100	17706100
NB5R3_MOUSE	Cyb5r3	Q9DCN2	Master Protein	RecName: Full=NADH-cytochrome b5 reductase 3;Short=B5R;Short=Cytochrome b5 reductase;EC=1.6.2.2;AltName: Full=Diaphorase-1;Contains: RecName: Full=NADH-cytochrome b5 reductase 3 membrane-bound form;Contains: RecName: Full=NADH-cytochrome b5 reductase 3 soluble form OS=Mus musculus (Mouse)		High						-0.375103			-1.18181															0	7.551	21.5947	1	3	3	0	5	0.468	38	301	34.1	8.38	0.392	2	2	94.34	113.11	676621	1726410
CY1_MOUSE	Cyc1	Q9D0M3	Master Protein	RecName: Full=Cytochrome c1, heme protein, mitochondrial;AltName: Full=Complex III subunit 4;AltName: Full=Complex III subunit IV;AltName: Full=Cytochrome b-c1 complex subunit 4;AltName: Full=Ubiquinol-cytochrome-c reductase complex cytochrome c1 subunit;Short=Cytochrome c-1;Flags: Precursor OS=Mus musculus (Mouse)	Dimethyl [K177]	High		0.160696	0.156239	0.21631	-0.125191	-0.0469315	0.0288807	0.000468688	0.180286	0.224125	0.108614	0.456042		0.246986	0.362638			0.165875	+				+	0	15.697	14.4615	1	3	3	0	42	1.154	205	325	35.3	9.16	1.015	14	14	76.78	74.48	11469600	11301800
CYC_MOUSE	Cycs	P62897	Master Protein	RecName: Full=Cytochrome c, somatic OS=Mus musculus (Mouse)	Dimethyl [K73;K74;K100]	High	0.369929	-0.173356	-0.169953	0.427217	-0.750386	-1.00561	0.39498	-0.0689012	-0.893393	0.205437	-1.1115	-0.756811	-0.509005	-0.904498	-0.388193	-0.687059	0.240098	1.63213						0	14.983	35.2381	1	4	4	0	52	4.623	298	105	11.6	9.58	1.117	18	18	168.5	70.47	6321440	5657110
CYFP1_MOUSE	Cyfip1	Q7TMB8	None	RecName: Full=Cytoplasmic FMR1-interacting protein 1;AltName: Full=Specifically Rac1-associated protein 1;Short=Sra-1 OS=Mus musculus (Mouse)	Dimethyl [K121;K175]	High	-0.935999	1.30424	-0.120258			-0.961834									3.20291			-0.100117						0	8.204	2.7933	1	3	3	0	11	0.095	101	1253	145.1	6.9	1.565	8	8	128.22	84.67	1739440	1111260
CYFP2_MOUSE	Cyfip2	Q5SQX6	Master Protein	RecName: Full=Cytoplasmic FMR1-interacting protein 2;AltName: Full=p53-inducible protein 121 OS=Mus musculus (Mouse)	Dimethyl [K121;K175]	High	-0.357956	1.30424	-0.546499			-0.961834									3.20291			-0.100117						0	12.9	3.67119	1	4	4	0	18	0.159	167	1253	145.6	7.05	1.359	11	11	157.18	93.2	1286640	946554
ES1_MOUSE	D10Jhu81e	Q9D172	Master Protein	RecName: Full=ES1 protein homolog, mitochondrial;Flags: Precursor OS=Mus musculus (Mouse)	Dimethyl [K139]	High				-1.35973						-1.16319			-0.674107					-0.0490876						0	5.894	15.0376	1	2	2	0	8	0.334	32	266	28.1	8.78	0.858	5	5	154.53	138.44	2703110	3152180
DDX3L_MOUSE	D1Pas1	P16381	None	RecName: Full=Putative ATP-dependent RNA helicase Pl10;EC=3.6.4.13 OS=Mus musculus (Mouse)	Dimethyl [K439;K451;K563]	High	-0.0321921	0.266086	-0.331255	-0.00541197	0.256975	-0.394291	0.124383	-0.513843	-0.19785	0.0403759	-0.0801494	-0.130933	-1.37045	-1.12701	-1.15937	-0.896196	-0.0642703	-0.471012					+	0	71.044	18.0303	1	9	9	0	97	1.485	1865	660	73.1	7.18	0.71	18	18	109.7	114.98	5023350	7074990
SYDC_MOUSE	Dars	Q922B2	Master Protein	RecName: Full=Aspartate--tRNA ligase, cytoplasmic;EC=6.1.1.12;AltName: Full=Aspartyl-tRNA synthetase;Short=AspRS OS=Mus musculus (Mouse)	Dimethyl [K26;K99;K141;K241;K254]	High	-0.633612	1.91135	0.490691	0.968431		0.569813	0.0944029		-0.359442	0.319316	0.673998	0.438476	0.609256		0.0200827			-0.527667				+		0	57.05	29.5409	1	11	11	0	47	1.572	355	501	57.1	6.49	1.023	15	15	58.29	99.4	2608560	2551120
DAZP1_MOUSE	Dazap1	Q9JII5	Master Protein	RecName: Full=DAZ-associated protein 1;AltName: Full=Deleted in azoospermia-associated protein 1 OS=Mus musculus (Mouse)		High	-0.105269	-0.925058	-0.973249	-0.16272	-0.417479	-0.762776	-0.39852	-0.300239	-0.62787	-0.605568	-0.618412	-0.628821		-0.798963	-0.201685	0.0827523	0.229164	-0.112275			+	+		0	23.432	7.88177	1	2	2	0	41	0.931	1459	406	43.2	8.56	0.755	17	17	120.04	97.07	5688430	7538740
ACBP_MOUSE	Dbi	P31786	Master Protein	RecName: Full=Acyl-CoA-binding protein;Short=ACBP;AltName: Full=Diazepam-binding inhibitor;Short=DBI;AltName: Full=Endozepine;Short=EP OS=Mus musculus (Mouse)	Dimethyl [K17;K33;K51;K77;K82]	High	-0.44194	-0.275025	-0.435462	-0.819256	-0.728945	-0.423648	-1.23859	-0.419799	-0.539968	-0.704801	-0.451045	-0.543412	-0.202029	-0.232514	-0.232914	0.305434	0.270831	0.215895	+	+		+		0	77.415	55.1724	1	5	5	0	192	3980.07	2876	87	10	8.82	0.766	18	18	65.7	53.78	96981700	126608000
DREB_MOUSE	Dbn1	Q9QXS6	Master Protein	RecName: Full=Drebrin;AltName: Full=Developmentally-regulated brain protein OS=Mus musculus (Mouse)	Dimethyl [K62;K165;K185;K672]	High	-0.196701	0.368524	-0.314137	-0.211444	-0.506296	-0.097224	0.0448984	-0.218145	-0.776908	-0.049641	-0.311953	-0.531702	0.0566476	-0.580375	0.0806222	-0.225335	-0.00485244	-0.0981514						0	91.315	28.4703	1	11	11	0	166	3.894	2849	706	77.2	4.49	0.825	18	18	119.55	113.48	26963700	32664100
DBNL_MOUSE	Dbnl	Q62418	Master Protein	RecName: Full=Drebrin-like protein;AltName: Full=Actin-binding protein 1;AltName: Full=SH3 domain-containing protein 7 OS=Mus musculus (Mouse)	Dimethyl [K61;K131]	High	0.459859	0.142213	-0.283571	-0.0070924	0.122766	-0.183102	-0.132216	0.214936	-0.114766	0.516269	0.54412	-0.22321	-0.0471603		0.0302575	0.0550411	0.0521941	0.119338						0	21.125	11.0092	1	3	3	0	49	0.778	458	436	48.7	4.92	0.958	17	17	76.41	73	2576600	2689350
DCLK1_MOUSE	Dclk1	Q9JLM8	Master Protein	RecName: Full=Serine/threonine-protein kinase DCLK1;EC=2.7.11.1;AltName: Full=Doublecortin-like and CAM kinase-like 1;AltName: Full=Doublecortin-like kinase 1 OS=Mus musculus (Mouse)	Dimethyl [K115;K116;K138;K139;K155;K225;K232;K262;K421;K498;K516;K529;K543;K680;K726]	High	0.0244373	0.0880495	0.0211765	0.0874866	0.0887822	-0.0409555	0.106727	0.0322027	-0.0224704	-0.114818	0.029046	-0.0401736	-0.0617387	-0.147333	-0.101567	-0.0546233	0.0177495	-0.128497					+	0	203.054	34.3915	1	22	21	2	509	10.743	7312	756	84.1	8.87	0.905	18	18	66.47	69.41	131034000	144840000
DCLK2_MOUSE	Dclk2	Q6PGN3	Master Protein	RecName: Full=Serine/threonine-protein kinase DCLK2;EC=2.7.11.1;AltName: Full=CaMK-like CREB regulatory kinase 2;Short=CL2;Short=CLICK-II;Short=CLICK2;AltName: Full=Doublecortin-like and CAM kinase-like 2;AltName: Full=Doublecortin-like kinase 2 OS=Mus musculus (Mouse)	Dimethyl [K235;K485]	High	0.0855113						1.11195											-1.09777						0	36.944	7.14286	1	4	3	0	38	0.506	786	756	82.9	8.44	0.519	3	3	126.57	157.98	921437	1774570
DCPS_MOUSE	Dcps	Q9DAR7	Master Protein	RecName: Full=m7GpppX diphosphatase;EC=3.6.1.59;AltName: Full=DCS-1;AltName: Full=Decapping scavenger enzyme;AltName: Full=Hint-related 7meGMP-directed hydrolase;AltName: Full=Histidine triad nucleotide-binding protein 5;AltName: Full=Histidine triad protein member 5;Short=HINT-5;AltName: Full=Scavenger mRNA-decapping enzyme DcpS OS=Mus musculus (Mouse)	Dimethyl [K85;K104;K206;K332]	High			0.0528507	0.304703	0.819927	-0.96454	1.28224	0.169298	-0.0070495		0.0531507	-0.105745		0.18643	0.0368726	-1.20559	-0.706723	-0.514814						0	22.184	26.6272	1	6	6	0	28	1.404	210	338	39	6.48	0.711	14	14	110.97	122.93	1628210	2289340
DCTN1_MOUSE	Dctn1	O08788	Master Protein	RecName: Full=Dynactin subunit 1;AltName: Full=150 kDa dynein-associated polypeptide;AltName: Full=DAP-150;Short=DP-150;AltName: Full=p150-glued OS=Mus musculus (Mouse)	Dimethyl [K343;K349;K1133]	High			-0.363976	0.135422	-1.42221		-0.639341	-1.65623	1.34364	1.59937	-1.88482		-0.11306	-0.125808	-0.607477	-0.083596		-0.53296						0	37.784	7.02576	1	6	6	0	35	0.46	225	1281	141.6	5.9	0.615	16	16	142.82	132.85	1082420	1759530
DCTN2_MOUSE	Dctn2	Q99KJ8	Master Protein	RecName: Full=Dynactin subunit 2;AltName: Full=50 kDa dynein-associated polypeptide;AltName: Full=Dynactin complex 50 kDa subunit;Short=DCTN-50;AltName: Full=Growth cone membrane protein 23-48K;Short=GMP23-48K;AltName: Full=p50 dynamitin OS=Mus musculus (Mouse)	Dimethyl [K96;K119;K175;K185;K268]	High	-0.143498	-0.285578	0.0278405	-0.337016	-0.207093	-0.00218181	-0.0669999	-0.311076	0.0277887	-0.102798	-0.0728531	-0.0156925	-0.237488	-0.0296543	-0.100394	0.394136	0.310409	-0.0190496						0	111.24	33.3333	1	9	9	0	212	5.529	5487	402	44.1	5.26	0.904	18	18	96.99	90.27	18240300	20187300
DCTN3_MOUSE	Dctn3	Q9Z0Y1	Master Protein	RecName: Full=Dynactin subunit 3;AltName: Full=Dynactin light chain p24 OS=Mus musculus (Mouse)	Dimethyl [K148;K179]	High	0.127029	-0.234376	0.203748	-0.244757	0.164188	-0.0305531	-0.00416183	-0.24591	0.117391	0.50912	0.288666	0.0340203	0.0877473	-0.180465	0.496654	-0.127088	0.463237	0.0609546						0	35.63	24.1935	1	3	3	0	82	1.929	1227	186	21	6.06	0.961	18	18	79.4	78.12	5636500	5867200
DCX_MOUSE	Dcx	O88809	Master Protein	RecName: Full=Neuronal migration protein doublecortin;AltName: Full=Doublin;AltName: Full=Lissencephalin-X;Short=Lis-X OS=Mus musculus (Mouse)	Dimethyl [K50;K112;K134;K151;K219;K226;K256;K347]	High	-0.242783	0.0803379	0.0100228	-0.0176748	-0.274011	0.0285348	-0.184626	0.0440627	-0.0373274	-0.251015	-0.148297	-0.0117946	-0.36747	-0.402243	-0.280229	-0.17019	-0.102979	-0.216286					+	0	135.124	49.4536	1	13	11	2	259	12.183	6097	366	40.6	9.28	0.817	18	18	52.98	58.83	53120900	64994400
DDAH1_MOUSE	Ddah1	Q9CWS0	Master Protein	RecName: Full=N(G),N(G)-dimethylarginine dimethylaminohydrolase 1;Short=DDAH-1;Short=Dimethylarginine dimethylaminohydrolase 1;EC=3.5.3.18;AltName: Full=DDAHI;AltName: Full=Dimethylargininase-1 OS=Mus musculus (Mouse)	Dimethyl [K144;K159;K175;K230]	High	0.434013	0.471373	0.355593		0.397154	0.500173		0.735334	0.303206	0.461072	0.19178	0.672557		0.164596	0.470771			0.0770781	+					0	22.611	22.1053	1	4	3	0	37	1.336	408	285	31.4	5.97	1.208	13	13	58.94	54.32	5914420	4894290
DDAH2_MOUSE	Ddah2	Q99LD8	Master Protein	RecName: Full=N(G),N(G)-dimethylarginine dimethylaminohydrolase 2;Short=DDAH-2;Short=Dimethylarginine dimethylaminohydrolase 2;EC=3.5.3.18;AltName: Full=DDAHII;AltName: Full=Dimethylargininase-2 OS=Mus musculus (Mouse)	Dimethyl [K142;K251]	High		0.60328	-0.358288	0.541474		1.15542		1.67795	0.612488	1.34527	0.0356418	0.461705			0.124804	0.100175	-0.136426	0.241938						0	26.485	30.5263	1	5	4	1	30	1.581	347	285	29.6	6.01	1.1	14	14	145.04	148.6	4318900	3926980
DDB1_MOUSE	Ddb1	Q3U1J4	Master Protein	RecName: Full=DNA damage-binding protein 1;AltName: Full=DDB p127 subunit;AltName: Full=Damage-specific DNA-binding protein 1;AltName: Full=UV-damaged DNA-binding factor OS=Mus musculus (Mouse)	Dimethyl [K769]	High			0.450043		1.165	0.407507	-0.314446	0.0787375	0.490369		0.544219	0.76204		-0.288141	0.491094									0	28.466	10.614	1	6	6	0	29	0.459	140	1140	126.8	5.26	1.326	12	12	56.27	69.8	2988120	2253620
OST48_MOUSE	Ddost	O54734	Master Protein	RecName: Full=Dolichyl-diphosphooligosaccharide--protein glycosyltransferase 48 kDa subunit;Short=DDOST 48 kDa subunit;Short=Oligosaccharyl transferase 48 kDa subunit;EC=2.4.99.18;Flags: Precursor OS=Mus musculus (Mouse)	Dimethyl [K62;K73;K213]	High	-0.134798	0.290179	0.121786	0.472649	-0.0110404	-0.0205971	-0.148186	0.0515388	0.0012404	0.0159786	0.101086	0.150016	0.424294	0.630068	-0.0230973	-0.3389		0.0807434						0	45.205	23.8095	1	7	7	0	59	2.675	836	441	49	5.83	0.98	17	17	88.46	87.87	5587900	5702250
DOPD_MOUSE	Ddt	O35215	Master Protein	RecName: Full=D-dopachrome decarboxylase;EC=4.1.1.84;AltName: Full=D-dopachrome tautomerase OS=Mus musculus (Mouse)		High	-0.413355	-0.194721		0.384753						-0.167476														0	9.151	38.9831	1	3	3	0	7	1.154	44	118	13.1	6.54	1.111	4	4	23.5	13.35	2719740	2448020
DDX1_MOUSE	Ddx1	Q91VR5	Master Protein	RecName: Full=ATP-dependent RNA helicase DDX1;EC=3.6.4.13;AltName: Full=DEAD box protein 1 OS=Mus musculus (Mouse)	Dimethyl [K358;K596;K720]	High	0.31849	0.260963	-0.193461	-0.413408	1.20721	-0.000241712	0.619018	0.682583	-0.668887	-0.314396	0.789604	-0.151748	-1.25619	-2.08324	-1.4947	0.0513921	0.39484	-0.0978331						0	46.477	19.4595	1	8	8	0	80	0.8	867	740	82.4	7.21	0.89	18	18	154.94	149.56	4379960	4922560
DDX17_MOUSE	Ddx17	Q501J6	Master Protein	RecName: Full=Probable ATP-dependent RNA helicase DDX17;EC=3.6.4.13;AltName: Full=DEAD box protein 17 OS=Mus musculus (Mouse)	Dimethyl [K190;K282;K468]	High	-1.4184	0.00173244	-0.803357	-0.885045	0.139675		-0.678577	0.342612	-0.180567	-0.537408	0.110005	0.159831	-1.34559	-0.423248	-0.195637	-0.239385	0.154362	-0.322434						0	89.053	21.8462	1	13	8	0	99	2.594	1749	650	72.4	8.59	0.801	18	18	145.21	147.68	5954990	7438590
DX39A_MOUSE	Ddx39a	Q8VDW0	None	RecName: Full=ATP-dependent RNA helicase DDX39A;EC=3.6.4.13;AltName: Full=DEAD box protein 39 OS=Mus musculus (Mouse)	Dimethyl [K52;K89;K130;K267]	High	0.245181	0.00764724	0.193254	0.00670557	0.323801	0.138249	0.912639	0.134466	-0.160644	0.308608	0.464259	0.307213	0.195595	-0.0712692	0.227975	-0.0337899	0.0624397	0.353313				+		0	26.449	18.5012	1	6	6	0	78	1.276	249	427	49	5.68	1.06	18	18	96.78	85.31	11345600	10699000
DX39B_MOUSE	Ddx39b	Q9Z1N5	Master Protein	RecName: Full=Spliceosome RNA helicase Ddx39b;EC=3.6.4.13;AltName: Full=56 kDa U2AF65-associated protein;AltName: Full=DEAD box protein UAP56;AltName: Full=HLA-B-associated transcript 1 protein OS=Mus musculus (Mouse)	Dimethyl [K53;K90;K131;K155;K268;K398]	High	0.0162131	-0.0602857	0.0905972	0.0383332	0.196566	0.0625938	0.520994	0.116802	-0.0564058	0.224877	0.30004	0.102042	0.115648	-0.15018	0.124035	-0.11696	-0.112379	0.238641						0	76.002	33.4112	1	10	10	0	183	4.179	2466	428	49	5.67	0.974	18	18	82.64	74.24	22930900	23534900
DDX3X_MOUSE	Ddx3x	Q62167	Master Protein	RecName: Full=ATP-dependent RNA helicase DDX3X;EC=3.6.4.13;AltName: Full=D1Pas1-related sequence 2;AltName: Full=DEAD box RNA helicase DEAD3;Short=mDEAD3;AltName: Full=DEAD box protein 3, X-chromosomal;AltName: Full=Embryonic RNA helicase OS=Mus musculus (Mouse)	Dimethyl [K427;K440;K452;K564]	High	0.0548999	0.266086	0.104482	-0.243981	0.403055	-0.118362	0.0680076	-0.1313	-0.120595	0.0403759	0.0894939	0.110217	-1.2175	-0.978796	-0.268796	-0.558109	0.280816	-0.3526						0	109.309	25.3776	1	12	12	0	146	2.728	2846	662	73.1	7.18	0.791	18	18	116.34	125.6	9785680	12367300
DDX3Y_MOUSE	Ddx3y	Q62095	None	RecName: Full=ATP-dependent RNA helicase DDX3Y;EC=3.6.4.13;AltName: Full=D1Pas1-related sequence 1;AltName: Full=DEAD box protein 3, Y-chromosomal;AltName: Full=DEAD-box RNA helicase DEAD2;Short=mDEAD2 OS=Mus musculus (Mouse)	Dimethyl [K426;K439;K563]	High	-0.228071	0.266086	-0.149614	-0.00541197	0.256975	-0.481945	0.124383	-0.513843	-0.183756	0.0403759	-0.0801494	-0.130933	-1.37045	-1.12701	-1.13005	-0.796736	-0.0642703	-0.472808					+	0	61.334	14.1337	1	8	8	0	96	1.154	1819	658	73.4	7.53	0.71	18	18	105.84	109.91	5023980	7076090
DDX42_MOUSE	Ddx42	Q810A7	Master Protein	RecName: Full=ATP-dependent RNA helicase DDX42;EC=3.6.4.13;AltName: Full=DEAD box protein 42 OS=Mus musculus (Mouse)	Dimethyl [K215]	High					-1.08845			-0.602815	-0.28699		-0.485035			-0.949652				-0.224447						0	5.032	4.41335	1	2	2	0	9	0.087	22	929	101.9	6.98	0.668	6	6	64.66	52.67	2142810	3205410
DDX5_MOUSE	Ddx5	Q61656	Master Protein	RecName: Full=Probable ATP-dependent RNA helicase DDX5;EC=3.6.4.13;AltName: Full=DEAD box RNA helicase DEAD1;Short=mDEAD1;AltName: Full=DEAD box protein 5;AltName: Full=RNA helicase p68 OS=Mus musculus (Mouse)	Dimethyl [K91;K144;K236;K284;K351;K388;K451]	High	-0.287314	-0.145429	-0.247047	-0.152528	-0.380283	-0.200422	-0.266147	-0.106449	-0.260824	0.0365739	-0.601941	-0.15547	-0.4937	-0.419573	-0.577656	0.0159319	-0.197793	-0.106574	+				+	0	130.206	38.1107	1	18	13	7	210	6.743	4449	614	69.2	8.92	0.818	18	18	144.67	131.13	26077600	31871700
DDX6_MOUSE	Ddx6	P54823	Master Protein	RecName: Full=Probable ATP-dependent RNA helicase DDX6;EC=3.6.4.13;AltName: Full=ATP-dependent RNA helicase p54;AltName: Full=DEAD box protein 6;AltName: Full=Oncogene RCK homolog OS=Mus musculus (Mouse)	Dimethyl [K458;K466]	High		0.638373	0.110415		0.908554	0.167847	0.326545		-0.0749572			-0.0585315						-0.108208						0	9.164	10.766	1	4	4	0	20	0.487	38	483	54.2	8.66	1.046	8	8	67.19	69.47	4103810	3925020
DESM_MOUSE	Des	P31001	None	RecName: Full=Desmin OS=Mus musculus (Mouse)	Dimethyl [K394]	High	-0.613616		-0.11323	-0.362694			-0.567789		0.0380707	0.0844309	1.90137			-0.12669		0.097629	0.202359	0.0394223						0	8.373	4.69083	1	2	1	0	20	0.218	97	469	53.5	5.27	0.969	11	11	135.15	132.6	5200220	5364110
DHX15_MOUSE	Dhx15	O35286	Master Protein	UniProtKB:O43143};EC=3.6.4.13 {ECO:0000250|UniProtKB:O43143};AltName: Full=DEAH box protein 15 OS=Mus musculus (Mouse)	Dimethyl [K277;K463]	High																								0	4.576	3.14465	1	2	2	0	2	0.108	37	795	90.9	7.46	0.01	2	2	20.32	1.77	1297.44	164917
DHX9_MOUSE	Dhx9	O70133	Master Protein	RecName: Full=ATP-dependent RNA helicase A;Short=RHA;EC=3.6.4.13;AltName: Full=DEAH box protein 9;Short=mHEL-5;AltName: Full=Nuclear DNA helicase II;Short=NDH II OS=Mus musculus (Mouse)	Dimethyl [K266]	High	0.404999			-0.536686	0.631139		0.398846			-0.672591	0.766429		0.95794			-1.77178		2.18917						0	43.273	5.43478	1	5	5	0	33	0.334	380	1380	149.4	6.83	3.058	11	11	295.86	198.98	8102600	2649890
ODP2_MOUSE	Dlat	Q8BMF4	Master Protein	RecName: Full=Dihydrolipoyllysine-residue acetyltransferase component of pyruvate dehydrogenase complex, mitochondrial;EC=2.3.1.12;AltName: Full=Dihydrolipoamide acetyltransferase component of pyruvate dehydrogenase complex;AltName: Full=Pyruvate dehydrogenase complex component E2;Short=PDC-E2;Short=PDCE2;Flags: Precursor OS=Mus musculus (Mouse)	Dimethyl [K168;K176;K371;K569]	High	0.381399	-0.547743	-0.620158	-0.385318	-0.455246	-0.155635		-0.424115	-1.32266	0.112677	-0.80792	-1.1203	0.169734	-1.17675	-0.612672	-0.483241	-0.0429662	0.167032						0	38.296	17.134	1	7	7	0	57	1.477	286	642	67.9	8.57	0.781	17	17	181.54	129.52	4100090	5249210
DLDH_MOUSE	Dld	O08749	Master Protein	RecName: Full=Dihydrolipoyl dehydrogenase, mitochondrial;EC=1.8.1.4;AltName: Full=Dihydrolipoamide dehydrogenase;Flags: Precursor OS=Mus musculus (Mouse)	Dimethyl [K89;K300;K334;K365;K410;K417;K420;K505]	High	0.633047	0.203084	0.148042	-0.147649	0.335939	0.206785	0.0781479	0.351499	0.320127	0.248257	0.152645	0.555324	0.222496	0.412229	0.242922	0.360588	0.0754707	0.160976					+	0	59.953	29.8625	1	10	10	0	126	2.857	1859	509	54.2	7.9	1.097	18	18	62.69	63.02	21934700	19993700
DLG2_MOUSE	Dlg2	Q91XM9	Master Protein	RecName: Full=Disks large homolog 2;AltName: Full=Channel-associated protein of synapse-110;Short=Chapsyn-110;AltName: Full=Postsynaptic density protein PSD-93 OS=Mus musculus (Mouse)	Dimethyl [K779;K781]	High		0.129507	-0.213398	0.0920103						-0.0848553	0.82126		-0.41916		0.194051			-0.078929						0	30.672	8.33333	1	4	4	0	25	0.363	241	852	94.8	6.24	0.924	9	9	138.41	138.37	2586890	2800250
ODO2_MOUSE	Dlst	Q9D2G2	Master Protein	RecName: Full=Dihydrolipoyllysine-residue succinyltransferase component of 2-oxoglutarate dehydrogenase complex, mitochondrial;EC=2.3.1.61;AltName: Full=2-oxoglutarate dehydrogenase complex component E2;Short=OGDC-E2;AltName: Full=Dihydrolipoamide succinyltransferase component of 2-oxoglutarate dehydrogenase complex;AltName: Full=E2K;Flags: Precursor OS=Mus musculus (Mouse)	Dimethyl [K308]	High	-0.604623	-0.171231	-0.277929	-0.735047	-1.31281	-0.153542	-0.0820331	0.52851	0.0842388	-0.482205	-0.322119	0.040359			-0.247792	-0.0825024	0.633266	-0.183696						0	17.529	13.6564	1	5	5	0	43	0.823	295	454	49	8.95	0.774	18	18	77.62	69.81	2464550	3184860
DNJA1_MOUSE	Dnaja1	P63037	Master Protein	RecName: Full=DnaJ homolog subfamily A member 1;AltName: Full=DnaJ protein homolog 2;AltName: Full=Heat shock 40 kDa protein 4;AltName: Full=Heat shock protein J2;Short=HSJ-2;Flags: Precursor OS=Mus musculus (Mouse)	Dimethyl [K59;K296;K338;K344]	High			-0.258245	-0.8617		0.354418	-1.42476	0.811052	0.279049	-1.9562		-0.930887						-0.662011						0	15.177	17.6322	1	4	4	0	17	0.688	122	397	44.8	7.08	0.725	11	11	102.02	72.36	1449510	1999330
DNJA2_MOUSE	Dnaja2	Q9QYJ0	Master Protein	RecName: Full=DnaJ homolog subfamily A member 2;AltName: Full=mDj3;Flags: Precursor OS=Mus musculus (Mouse)	Dimethyl [K152;K255;K287]	High	1.83687	0.273014	0.57726	0.693903	0.724156	0.473838	0.594342	1.07582	0.534983	0.800108	0.80608	0.30281		0.240842	0.168245	-0.201388	-0.242358	-0.361004		+				0	34.845	14.5631	1	4	4	0	82	1.371	808	412	45.7	6.48	0.996	17	17	91.73	124.39	6613010	6640370
DYN1_MOUSE	Dnm1	P39053	Master Protein	RecName: Full=Dynamin-1;EC=3.6.5.5 OS=Mus musculus (Mouse)	Dimethyl [K44;K87;K142;K166;K188;K342]	High	-0.493186	-0.0937327	0.0443473	-0.0923347	0.150332	-0.277453	-0.641126	0.0652431	-0.335225	-0.889794	0.153432	-0.276164	-0.502017	-0.261341	-0.178395	0.0877536		-0.675763						0	77.239	22.6067	1	15	9	9	106	1.302	900	867	97.7	7.74	0.784	17	17	54.55	60.8	5724160	7299240
DNM1L_MOUSE	Dnm1l	Q8K1M6	Master Protein	RecName: Full=Dynamin-1-like protein;EC=3.6.5.5;AltName: Full=Dynamin family member proline-rich carboxyl-terminal domain less;Short=Dymple;AltName: Full=Dynamin-related protein 1 OS=Mus musculus (Mouse)	Dimethyl [K38;K158;K204;K277;K698]	High	0.141831	0.553507	-0.379569	0.250097	0.351512	-0.110771	0.229967	0.41791	-0.177483	0.153454	0.7434	-0.300752	0.145242	-0.557402	-0.303352		0.480655	-0.192531						0	95.024	30.8625	1	14	14	0	113	2.094	2041	742	82.6	7.05	0.837	17	17	62.25	84.43	5357700	6403170
DYN3_MOUSE	Dnm3	Q8BZ98	Master Protein	RecName: Full=Dynamin-3;EC=3.6.5.5 OS=Mus musculus (Mouse)	Dimethyl [K44;K142;K342]	High	-0.470502	-0.742649		-0.624902	-0.249269	-0.836205		-0.638893	-1.26729	-0.886823	-0.832328		-1.04819	-0.735292	-1.29529	-0.27588	0.387137	0.273164				+		0	51.859	12.2827	1	8	2	2	78	0.647	569	863	97.1	8.35	0.631	16	16	88.71	59.21	1417050	2245130
DNPEP_MOUSE	Dnpep	Q9Z2W0	Master Protein	RecName: Full=Aspartyl aminopeptidase;EC=3.4.11.21 OS=Mus musculus (Mouse)	Dimethyl [K199]	High	0.303326	0.315129	0.0365223		0.437736	0.920767		-0.0546958	0.351591	0.54156		0.123589		-0.0828863	0.545065	-0.20148	-0.151582	-0.282575						0	45.025	45.0317	1	10	10	0	61	2.631	471	473	52.2	7.25	0.957	17	17	81.86	83.49	3486100	3641580
DPP3_MOUSE	Dpp3	Q99KK7	Master Protein	RecName: Full=Dipeptidyl peptidase 3;EC=3.4.14.4;AltName: Full=Dipeptidyl aminopeptidase III;AltName: Full=Dipeptidyl arylamidase III;AltName: Full=Dipeptidyl peptidase III;Short=DPP III;AltName: Full=Enkephalinase B OS=Mus musculus (Mouse)	Dimethyl [K473]	High	0.859653	0.180697		-0.315273	1.32904	0.620882	0.991608	0.585339	0.111211	-1.98113	0.244669	0.441549	-0.292424	0.666828	0.0305191	0.545637		-0.0889369						0	32.792	15.1762	1	5	5	0	67	0.456	751	738	82.8	5.38	1.134	18	18	87.75	87.71	2608610	2300520
DPY30_MOUSE	Dpy30	Q99LT0	Master Protein	RecName: Full=Protein dpy-30 homolog;AltName: Full=Dpy-30-like protein;Short=Dpy-30L OS=Mus musculus (Mouse)	Dimethyl [K74;K90]	High	1.10954	0.440977	0.633563	0.588816	0.385402	0.472463	0.72508	0.605707	0.520231	0.636988	0.445365	0.358299	0.54819	0.598595	0.381975	0.437945	0.250209	0.151075		+	+	+	+	0	29.321	36.3636	1	2	2	0	71	9	1887	99	11.2	4.88	1.189	18	18	72.37	86.19	5091950	4282120
DPYL2_MOUSE	Dpysl2	O08553	Master Protein	RecName: Full=Dihydropyrimidinase-related protein 2;Short=DRP-2;AltName: Full=Unc-33-like phosphoprotein 2;Short=ULIP-2 OS=Mus musculus (Mouse)	Dimethyl [K43;K56;K94;K130;K146;K157;K171;K254;K270;K293;K341;K345;K368;K390;K418;K451;K472;K480;K511]	High	-0.0512529	-0.00292739	-0.00394803	-0.0127377	-0.20027	-0.0120728	-0.146796	-0.000858426	0.00182179	-0.149864	-0.0297369	-0.0191897	0.0196904	0.0965337	0.132863	0.0703926	-0.00526643	-0.0168081						0	583.098	81.4685	1	33	29	9	1653	4435.69	31235	572	62.2	6.38	0.918	18	18	61.07	58.44	1961480000	2135800000
DPYL3_MOUSE	Dpysl3	Q62188	Master Protein	RecName: Full=Dihydropyrimidinase-related protein 3;Short=DRP-3;AltName: Full=Unc-33-like phosphoprotein 1;Short=ULIP-1 OS=Mus musculus (Mouse)	Dimethyl [K43;K56;K81;K94;K122;K149;K157;K159;K171;K254;K270;K293;K341;K345;K368;K390;K418;K451;K480;K511]	High	-0.144825	-0.091445	-0.0507089	-0.0468701	-0.248973	0.00928907	-0.0957996	0.00321025	-0.0474674	-0.121047	-0.116638	0.0544713	-0.18986	-0.0679476	0.00617254	-0.121459	-0.198305	-0.122823					+	0	551.565	83.5088	1	32	27	3	1489	2579.86	26369	570	61.9	6.49	0.864	18	18	62.95	62.28	1290590000	1494110000
DPYL4_MOUSE	Dpysl4	O35098	Master Protein	RecName: Full=Dihydropyrimidinase-related protein 4;Short=DRP-4;AltName: Full=Collapsin response mediator protein 3;Short=CRMP-3;AltName: Full=UNC33-like phosphoprotein 4;Short=ULIP-4 OS=Mus musculus (Mouse)	Dimethyl [K43;K56;K210;K293;K341;K345;K390]	High	0.149545	-0.00712898	-0.0183289	0.141371	-0.0339714	-0.135578	0.133219	0.0333725	-0.215797	0.101223	-0.18052	-0.25508	0.281165	0.127204	0.141926	0.119755	0.0125128	-0.0679401						0	122.015	50.6993	1	15	13	0	239	6.686	3110	572	61.9	6.98	0.931	18	18	72.28	68.92	26442600	28401600
DPYL5_MOUSE	Dpysl5	Q9EQF6	Master Protein	RecName: Full=Dihydropyrimidinase-related protein 5;Short=DRP-5;AltName: Full=Collapsin response mediator protein 5;Short=CRMP-5 OS=Mus musculus (Mouse)	Dimethyl [K49;K87;K105;K115;K140;K142;K152;K164;K203;K261;K332;K383;K411;K460;K473;K504;K505;K546]	High	-0.110063	-0.171561	-0.189236	-0.147301	-0.343067	-0.163824	-0.100114	-0.198629	-0.103019	-0.345915	-0.143932	-0.172259	-0.151542	-0.0936584	0.0289786	-0.089003	0.000305027	-0.164557	+					0	379.218	77.305	1	30	30	0	801	386.468	11314	564	61.5	7.09	0.825	18	18	60.39	58.36	418913000	507915000
NC2B_MOUSE	Dr1	Q91WV0	Master Protein	RecName: Full=Protein Dr1;AltName: Full=Down-regulator of transcription 1;AltName: Full=Negative cofactor 2-beta;Short=NC2-beta;AltName: Full=TATA-binding protein-associated phosphoprotein OS=Mus musculus (Mouse)	Dimethyl [K60;K88]	High																								0.001	4.041	27.2727	1	2	2	0	2	0.668	24	176	19.4	4.75	0.01	1	1			1520.68	342335
DEST_MOUSE	Dstn	Q9R0P5	Master Protein	RecName: Full=Destrin;AltName: Full=Actin-depolymerizing factor;Short=ADF;AltName: Full=Sid 23 OS=Mus musculus (Mouse)	Dimethyl [K53;K69;K92;K96;K112]	High	0.0387716	-0.173704	-0.381634	-0.0588819	-0.578423	-0.529133	0.147704	-0.0986561	-0.380736	0.0127153	-0.467868	-0.426258	-0.531499	-0.630153	-0.314674	0.310785	0.443983	0.0189418						0	31.525	46.6667	1	5	5	0	123	3.924	956	165	18.5	7.97	0.813	18	18	71	61.06	32502000	39958700
DYHC1_MOUSE	Dync1h1	Q9JHU4	Master Protein	RecName: Full=Cytoplasmic dynein 1 heavy chain 1;AltName: Full=Cytoplasmic dynein heavy chain 1;AltName: Full=Dynein heavy chain, cytosolic OS=Mus musculus (Mouse)	Dimethyl [K34;K57;K160;K216;K233;K303;K504;K529;K650;K734;K746;K826;K900;K1050;K1076;K1175;K1261;K1263;K1284;K1299;K1328;K1336;K1494;K1643;K1727;K1876;K2587;K2599;K2631;K3105;K3188;K3334;K3405;K3446;K3460;K3469;K3619;K3755;K3772;K4152;K4226;K4340;K4439;K4455]	High	0.171915	0.089893	0.0200716	0.264689	0.544785	-0.0422634	0.184018	0.290475	-0.0884431	0.219087	0.31937	-0.184438	-0.0090947	-0.116629	-0.256033	-0.53251	-0.417013	0.000935618						0	540.352	27.3686	1	79	79	0	902	1.99	11621	4644	531.7	6.42	0.906	18	18	69.26	71.55	76423800	84359900
DC1I1_MOUSE	Dync1i1	O88485	Master Protein	RecName: Full=Cytoplasmic dynein 1 intermediate chain 1;AltName: Full=Cytoplasmic dynein intermediate chain 1;AltName: Full=Dynein intermediate chain 1, cytosolic;Short=DH IC-1 OS=Mus musculus (Mouse)		High		-0.619205	-0.405797		0.399417	0.174822					0.0606803	-0.28517	1.1247	0.0855433	0.308068			-0.0310577						0	30.771	12.1019	1	4	3	0	56	0.778	319	628	70.7	5.12	0.9	12	12	202.34	190.29	1861930	2068300
DC1I2_MOUSE	Dync1i2	O88487	Master Protein	RecName: Full=Cytoplasmic dynein 1 intermediate chain 2;AltName: Full=Cytoplasmic dynein intermediate chain 2;AltName: Full=Dynein intermediate chain 2, cytosolic;Short=DH IC-2 OS=Mus musculus (Mouse)	Dimethyl [K143;K156;K165;K316]	High	-0.00891529	0.406747	-0.056694	-0.0215507	-0.405429	0.35584	-0.175518	0.205605	0.138796		0.147134	0.132962		0.0835647	-0.0459656	0.207933	1.93762	0.0355619				+		0	43.568	28.1046	1	7	6	2	76	1.783	509	612	68.4	5.29	0.943	16	16	56.52	60.85	8084300	8576390
DC1L1_MOUSE	Dync1li1	Q8R1Q8	Master Protein	RecName: Full=Cytoplasmic dynein 1 light intermediate chain 1;AltName: Full=Dynein light chain A;Short=DLC-A;AltName: Full=Dynein light intermediate chain 1, cytosolic OS=Mus musculus (Mouse)	Dimethyl [K80;K129;K246;K344;K454]	High	-1.31118	0.595767	-0.30302	0.260506		-2.2122	-0.264309		-1.00445	-0.0319851			-0.352209		-1.60391	-0.340221	-1.85841	-0.165387						0	56.666	19.1205	1	6	6	0	48	1.626	483	523	56.6	6.42	0.736	14	14	240.78	200.72	3081680	4188270
DYL2_MOUSE	Dynll2	Q9D0M5	Master Protein	RecName: Full=Dynein light chain 2, cytoplasmic;AltName: Full=8 kDa dynein light chain b;Short=DLC8;Short=DLC8b;AltName: Full=Dynein light chain LC8-type 2 OS=Mus musculus (Mouse)	Dimethyl [K31;K36;K43]	High	0.00459228	-0.286494	-0.377156		-0.322468	-0.55857	0.0403348	-1.53265	-0.341229	-0.72099	-0.734651	-0.25242		-1.0926	-0.44335	-0.737396	0.249568	-0.159408						0	27.184	50.5618	1	4	4	0	80	62.096	318	89	10.3	7.37	0.698	16	16	52.79	50.77	12652800	18119400
DLRB1_MOUSE	Dynlrb1	P62627	Master Protein	RecName: Full=Dynein light chain roadblock-type 1;AltName: Full=Dynein light chain 2A, cytoplasmic OS=Mus musculus (Mouse)	Dimethyl [K31;K52]	High	0.22194		-0.804162	-1.08084	-0.907392	-0.174512	-0.062004	-1.10806	-0.609058		-0.586597	0.146465	0.211005	0.1333	-0.13371	0.177455	-0.0240602	0.0467554						0	26.598	55.2083	1	4	4	0	45	13.678	278	96	11	7.25	0.853	16	16	130.95	110.69	9982830	11697400
DYLT1_MOUSE	Dynlt1	P51807	Master Protein	RecName: Full=Dynein light chain Tctex-type 1;AltName: Full=Activator of G-protein signaling 2;Short=AGS2;AltName: Full=T-complex testis-specific protein 1;AltName: Full=TCTEX-1 OS=Mus musculus (Mouse)	Dimethyl [K38;K56]	High	-1.10806	0.345672	0.00518274		0.393903	0.0645966	0.519988	0.781096	-0.16073	-0.406536	0.560868	0.188932	-1.28475	-0.3178	-0.266746	-0.158046	0.335084	-0.410835						0	20.389	51.3274	1	3	3	0	49	4.179	471	113	12.5	5.08	0.853	18	18	60.63	70.85	2050380	2404450
EDIL3_MOUSE	Edil3	O35474	Master Protein	RecName: Full=EGF-like repeat and discoidin I-like domain-containing protein 3;AltName: Full=Developmentally-regulated endothelial cell locus 1 protein;AltName: Full=Integrin-binding protein DEL1;Flags: Precursor OS=Mus musculus (Mouse)		High						0.407828											0.330052	0.514749						0	24.286	18.125	1	4	4	0	11	0.668	151	480	53.7	7.58	1.261	5	5	154.76	137.61	3608220	2861060
EF1A1_MOUSE	Eef1a1	P10126	Master Protein	RecName: Full=Elongation factor 1-alpha 1;Short=EF-1-alpha-1;AltName: Full=Elongation factor Tu;Short=EF-Tu;AltName: Full=Eukaryotic elongation factor 1 A-1;Short=eEF1A-1 OS=Mus musculus (Mouse)	Dimethyl [K20;K30;K55;K62;K100;K129;K146;K154;K165;K172;K179;K180;K212;K219;K244;K255;K273;K290;K408;K439]	High	-0.254179	0.16202	-0.155418	-0.269429	-0.302162	-0.00313596	-0.200984	0.176615	-0.0619455	-0.405966	-0.179475	-0.00573426	-0.764726	-0.662002	-0.679294	-0.545245	-0.422481	-0.411152					+	0	233.06	57.7922	1	20	12	14	695	477.63	6655	462	50.1	9.01	0.762	18	18	62.64	68.22	369001000	484013000
EF1A2_MOUSE	Eef1a2	P62631	Master Protein	RecName: Full=Elongation factor 1-alpha 2;Short=EF-1-alpha-2;AltName: Full=Eukaryotic elongation factor 1 A-2;Short=eEF1A-2;AltName: Full=Statin-S1 OS=Mus musculus (Mouse)	Dimethyl [K20;K30;K55;K62;K79;K84;K129;K146;K154;K244;K255;K290;K408;K439]	High	-0.804698	0.539262	0.528867	-1.15203		-0.310955	-0.391486	0.300153	-0.226299	-0.399052	0.387522	-0.00626248		-0.418443	-0.656304									0	126.521	47.5162	1	13	5	0	375	21.909	4184	463	50.4	9.03	0.658	16	16	77.16	62.88	5308940	8066990
EF1B_MOUSE	Eef1b	O70251	Master Protein	RecName: Full=Elongation factor 1-beta;Short=EF-1-beta OS=Mus musculus (Mouse)	Dimethyl [K22;K147;K157;K176]	High	-0.610073	-0.311802	-0.401129	0.497874	-0.770197	0.0448792	0.377052	-0.31333	0.0623758	-0.0898818	-0.414278	-0.103929	0.399745	-0.251044	-0.184975	-0.250337	0.255513	-0.0622593	+					0	46.01	40	1	5	5	0	106	3.642	2164	225	24.7	4.69	0.795	18	18	51.64	54.26	15254500	19187400
EF1D_MOUSE	Eef1d	P57776	Master Protein	RecName: Full=Elongation factor 1-delta;Short=EF-1-delta OS=Mus musculus (Mouse)	Dimethyl [K107;K203;K232]	High	-0.0272656	0.0310384	-0.120315	-0.055041	0.132756	0.344367	0.0933792	0.343201	0.135058	0.0234764	-0.0443937	0.026008	-0.0232718	-0.187325	0.130625	0.0916686	-0.138214	-0.0364262						0	50.612	31.6726	1	6	6	0	102	2.548	1921	281	31.3	5.02	0.942	18	18	69.02	70.29	13779300	14621100
EF1G_MOUSE	Eef1g	Q9D8N0	Master Protein	RecName: Full=Elongation factor 1-gamma;Short=EF-1-gamma;AltName: Full=eEF-1B gamma OS=Mus musculus (Mouse)	Dimethyl [K125;K147;K253;K275;K277;K285;K294;K428]	High	0.215748	0.0919078	-0.0433478	0.713259	0.455547	-0.0821796	0.245465	0.171394	-0.0203197	0.361306	0.0764379	-0.0810103	0.789918	-0.122903	-0.035885	0.0464503	0.000807196	-0.00469447						0	101.199	48.2838	1	14	14	0	200	9.857	3260	437	50	6.74	0.979	18	18	79.03	83.49	44993200	45974100
EF2_MOUSE	Eef2	P58252	Master Protein	RecName: Full=Elongation factor 2;Short=EF-2 OS=Mus musculus (Mouse)	Dimethyl [K42;K90;K235;K299;K366;K386;K400;K426;K481;K594;K619;K638;K648;K667;K676;K688;K785;K857]	High	0.100312	0.144648	0.16504	0.0433933	0.222148	0.0490546	0.0568093	0.0772185	0.137396	0.0587997	0.289582	0.137093	0.0416366	0.194668	0.141909	0.0630491	-0.0136128	-0.0249575	+					0	377.316	51.5152	1	32	31	2	889	30.623	14069	858	95.3	6.83	0.965	18	18	74.35	78.86	218356000	226222000
U5S1_MOUSE	Eftud2	O08810	Master Protein	RecName: Full=116 kDa U5 small nuclear ribonucleoprotein component;AltName: Full=Elongation factor Tu GTP-binding domain-containing protein 2;AltName: Full=U5 snRNP-specific protein, 116 kDa;Short=U5-116 kDa OS=Mus musculus (Mouse)		High																								0	11.057	2.78064	1	2	1	0	15	0.124	260	971	109.3	5	0.01	1	1			1572.02	653067
IF1AX_MOUSE	Eif1ax	Q8BMJ3	Master Protein	RecName: Full=Eukaryotic translation initiation factor 1A, X-chromosomal;Short=eIF-1A X isoform;AltName: Full=Eukaryotic translation initiation factor 4C;Short=eIF-4C OS=Mus musculus (Mouse)	Dimethyl [K29;K40]	High	0.127534	0.319551	-0.124704	0.43051	-0.191089	0.076662	0.130535	0.148314	0.205552	0.241216	0.967739	0.352036		0.204234	0.382228	0.223649	-0.376889	-0.0960821			+			0	14.828	20.8333	1	2	2	0	37	1.512	290	144	16.5	5.24	0.976	17	17	53.95	65.94	5122020	5247390
IF2A_MOUSE	Eif2s1	Q6ZWX6	Master Protein	RecName: Full=Eukaryotic translation initiation factor 2 subunit 1;AltName: Full=Eukaryotic translation initiation factor 2 subunit alpha;Short=eIF-2-alpha;Short=eIF-2A;Short=eIF-2alpha OS=Mus musculus (Mouse)	Dimethyl [K87;K123]	High	-0.145791	-0.233855	-0.00264901					-0.149382	-0.252556	0.0254466		-0.532197			-0.770616			-0.495144						0	12.747	12.381	1	3	3	0	21	0.688	51	315	36.1	5.08	0.724	11	11	133.12	142.23	2890970	3991500
IF2B_MOUSE	Eif2s2	Q99L45	Master Protein	RecName: Full=Eukaryotic translation initiation factor 2 subunit 2;AltName: Full=Eukaryotic translation initiation factor 2 subunit beta;Short=eIF-2-beta OS=Mus musculus (Mouse)	Dimethyl [K225]	High						0.0884713								-0.581217				0.646357						0	10.455	6.34441	1	2	2	0	7	0.369	90	331	38.1	5.8	1.188	3	3	90.71	55.21	1641920	1382080
IF2G_MOUSE	Eif2s3x	Q9Z0N1	Master Protein	RecName: Full=Eukaryotic translation initiation factor 2 subunit 3, X-linked;AltName: Full=Eukaryotic translation initiation factor 2 subunit gamma, X-linked;Short=eIF-2-gamma X OS=Mus musculus (Mouse)	Dimethyl [K27;K241;K303;K342;K440]	High	-0.0882088	0.0853336	-0.0121828	0.181317	0.230137	-0.161423	0.281778	0.118608	0.0484139	0.26964	0.199334	0.0151621	0.0787184	-0.21397	0.355416	-0.161617	0.396187	-0.0120058						0	31.024	15.8898	1	5	5	0	80	1.371	651	472	51	8.4	0.954	18	18	70.25	72.59	6451990	6760130
IF2H_MOUSE	Eif2s3y	Q9Z0N2	Master Protein Candidate	RecName: Full=Eukaryotic translation initiation factor 2 subunit 3, Y-linked;AltName: Full=Eukaryotic translation initiation factor 2 subunit gamma, Y-linked;Short=eIF-2-gamma Y OS=Mus musculus (Mouse)	Dimethyl [K27;K241;K303;K342;K440]	High	-0.0882088	0.0853336	-0.0121828	0.181317	0.230137	-0.161423	0.281778	0.118608	0.0484139	0.26964	0.199334	0.0151621	0.0787184	-0.21397	0.355416	-0.161617	0.396187	-0.0120058						0	31.024	15.8898	1	5	5	0	80	1.371	651	472	51.1	8.5	0.954	18	18	70.25	72.59	6451990	6760130
EIF3A_MOUSE	Eif3a	P23116	Master Protein	Short=eIF3a {ECO:0000255|HAMAP-Rule:MF_03000};AltName: Full=Centrosomin;AltName: Full=Eukaryotic translation initiation factor 3 subunit 10 {ECO:0000255|HAMAP-Rule:MF_03000};AltName: Full=eIF-3-theta {ECO:0000255|HAMAP-Rule:MF_03000};AltName: Full=eIF3 p167;AltName: Full=eIF3 p180;AltName: Full=eIF3 p185;AltName: Full=p162 OS=Mus musculus (Mouse)	Dimethyl [K654;K672]	High		0.28377	0.0722981	-0.00396286	0.0968433	-0.210039	0.260133	-0.0945935	-0.422101		0.268267	-0.196077		-0.00598133	-0.21038	0.362067	0.516686	0.0881319						0	37.073	8.11012	1	7	7	0	44	0.321	309	1344	161.8	6.77	0.924	15	15	149.76	135.05	3006550	3252870
EIF3B_MOUSE	Eif3b	Q8JZQ9	Master Protein	Short=eIF3b {ECO:0000255|HAMAP-Rule:MF_03001};AltName: Full=Eukaryotic translation initiation factor 3 subunit 9 {ECO:0000255|HAMAP-Rule:MF_03001};AltName: Full=eIF-3-eta {ECO:0000255|HAMAP-Rule:MF_03001};AltName: Full=eIF3 p116 OS=Mus musculus (Mouse)	Dimethyl [K217;K219;K237;K476;K505;K665]	High		-0.81601	-0.950171	-0.296718	-0.671441	-0.811398	1.05744	-0.263496	-0.312645	0.381266	-0.226468	0.438041	0.373496	-0.459019	0.106333	0.217228	-0.0936739	2.79682	+					0	37.953	20.4234	1	10	10	0	55	1.006	280	803	91.3	5.02	3.394	17	17	353.86	175.89	15949800	4699730
EIF3C_MOUSE	Eif3c	Q8R1B4	Master Protein	Short=eIF3c {ECO:0000255|HAMAP-Rule:MF_03002};AltName: Full=Eukaryotic translation initiation factor 3 subunit 8 {ECO:0000255|HAMAP-Rule:MF_03002};AltName: Full=eIF3 p110 {ECO:0000255|HAMAP-Rule:MF_03002} OS=Mus musculus (Mouse)	Dimethyl [K124;K127;K860]	High		-0.0658735	-0.112584		0.0738062	-0.228986			-1.38116		-0.389465	-0.670851	-0.011708		0.174297	0.449241		0.110174						0	18.13	4.93963	1	3	3	0	22	0.284	213	911	105.5	5.78	0.84	11	11	89.83	64.94	3527970	4200040
EIF3D_MOUSE	Eif3d	O70194	Master Protein	Short=eIF3d {ECO:0000255|HAMAP-Rule:MF_03003};AltName: Full=Eukaryotic translation initiation factor 3 subunit 7 {ECO:0000255|HAMAP-Rule:MF_03003};AltName: Full=eIF-3-zeta {ECO:0000255|HAMAP-Rule:MF_03003};AltName: Full=eIF3 p66 OS=Mus musculus (Mouse)	Dimethyl [K350]	High		0.361938	0.718568						0.0698518															0	12.495	8.21168	1	2	2	0	11	0.532	92	548	63.9	6.05	0.753	7	7	138.56	73.89	217403	288698
EIF3E_MOUSE	Eif3e	P60229	Master Protein	Short=eIF3e {ECO:0000255|HAMAP-Rule:MF_03004};AltName: Full=Eukaryotic translation initiation factor 3 subunit 6 {ECO:0000255|HAMAP-Rule:MF_03004};AltName: Full=MMTV integration site 6;AltName: Full=Mammary tumor-associated protein INT-6;AltName: Full=Viral integration site protein INT-6;AltName: Full=eIF-3 p48 {ECO:0000255|HAMAP-Rule:MF_03004} OS=Mus musculus (Mouse)	Dimethyl [K29]	High									-0.756221															0	5.387	5.61798	1	2	2	0	2	0.155	21	445	52.2	6.04	0.445	2	2	140.64	115.71	283674	638186
EIF3F_MOUSE	Eif3f	Q9DCH4	Master Protein	Short=eIF3f {ECO:0000255|HAMAP-Rule:MF_03005};AltName: Full=Deubiquitinating enzyme eIF3f;EC=3.4.19.12;AltName: Full=Eukaryotic translation initiation factor 3 subunit 5 {ECO:0000255|HAMAP-Rule:MF_03005};AltName: Full=eIF-3-epsilon {ECO:0000255|HAMAP-Rule:MF_03005};AltName: Full=eIF3 p47 {ECO:0000255|HAMAP-Rule:MF_03005} OS=Mus musculus (Mouse)	Dimethyl [K301;K321]	High			-1.20067	0.165956	1.10102	-0.667214	1.11024	0.149593	0.347618	0.313136	-1.66414	-0.425784		0.430944	0.652564	0.223077	0.0563055	0.0998331						0	40.029	13.2964	1	3	3	0	57	1.581	1893	361	38	5.58	0.918	15	15	98.62	95.01	1130710	1232160
EIF3I_MOUSE	Eif3i	Q9QZD9	Master Protein	Short=eIF3i {ECO:0000255|HAMAP-Rule:MF_03008};AltName: Full=Eukaryotic translation initiation factor 3 subunit 2 {ECO:0000255|HAMAP-Rule:MF_03008};AltName: Full=TGF-beta receptor-interacting protein 1;Short=TRIP-1;AltName: Full=eIF-3-beta {ECO:0000255|HAMAP-Rule:MF_03008};AltName: Full=eIF3 p36 {ECO:0000255|HAMAP-Rule:MF_03008} OS=Mus musculus (Mouse)	Dimethyl [K176;K185]	High					0.61817	-0.0275196	0.373493					0.346665			0.360563	0.393225	0.499818	0.151454					+	0	23.973	28.3077	1	5	5	0	27	1.015	289	325	36.4	5.64	1.099	11	11	130.46	134.69	4176170	3800600
EIF3K_MOUSE	Eif3k	Q9DBZ5	Master Protein	Short=eIF3k {ECO:0000255|HAMAP-Rule:MF_03010};AltName: Full=Eukaryotic translation initiation factor 3 subunit 12 {ECO:0000255|HAMAP-Rule:MF_03010};AltName: Full=eIF-3 p25 {ECO:0000255|HAMAP-Rule:MF_03010} OS=Mus musculus (Mouse)	Dimethyl [K52;K197;K199]	High		0.132067	0.483091			0.511388		0.901663	0.278674	0.696634	0.302222	1.35595		0.547278										0	21.939	30.2752	1	4	4	0	18	1.61	183	218	25.1	4.93	1.245	9	9	49.22	65.73	1975210	1586800
IF4A1_MOUSE	Eif4a1	P60843	Master Protein	RecName: Full=Eukaryotic initiation factor 4A-I;Short=eIF-4A-I;Short=eIF4A-I;EC=3.6.4.13;AltName: Full=ATP-dependent RNA helicase eIF4A-1 OS=Mus musculus (Mouse)	Dimethyl [K54;K82;K193;K202;K225;K226]	High	0.155846	0.548589	0.214844	0.257901	0.419768	-0.054748	0.285933	0.365609	0.0190949	-0.111546	0.257422	0.0586924	-0.160017	-0.0548515	-0.3187	-0.253751	-0.2748	-0.129139					+	0	126.854	46.0591	1	13	7	11	262	12.335	4798	406	46.1	5.48	0.945	18	18	66.99	75.27	43362400	45899700
IF4A2_MOUSE	Eif4a2	P10630	Master Protein	RecName: Full=Eukaryotic initiation factor 4A-II;Short=eIF-4A-II;Short=eIF4A-II;EC=3.6.4.13;AltName: Full=ATP-dependent RNA helicase eIF4A-2;Contains: RecName: Full=Eukaryotic initiation factor 4A-II, N-terminally processed OS=Mus musculus (Mouse)	Dimethyl [K55;K83;K194;K203]	High		0.627134		1.10056		-0.828757	-0.117962		0			-0.850499						-0.303483						0	102.236	36.6093	1	10	4	0	223	6.499	4347	407	46.4	5.48	0.765	10	10	131.52	124.45	1903700	2487720
IF4A3_MOUSE	Eif4a3	Q91VC3	Master Protein	RecName: Full=Eukaryotic initiation factor 4A-III;Short=eIF-4A-III;Short=eIF4A-III;EC=3.6.4.13;AltName: Full=ATP-dependent RNA helicase DDX48;AltName: Full=ATP-dependent RNA helicase eIF4A-3;AltName: Full=DEAD box protein 48;AltName: Full=Eukaryotic translation initiation factor 4A isoform 3;Contains: RecName: Full=Eukaryotic initiation factor 4A-III, N-terminally processed OS=Mus musculus (Mouse)	Dimethyl [K60;K287]	High	-1.02937				-0.622434		0.302169	-0.206874	-0.64658	-0.472319	0.23408							-0.916656						0	31.157	19.2214	1	5	4	0	54	1.089	311	411	46.8	6.73	0.618	10	10	137.63	167.94	1334900	2159280
IF4B_MOUSE	Eif4b	Q8BGD9	Master Protein	RecName: Full=Eukaryotic translation initiation factor 4B;Short=eIF-4B OS=Mus musculus (Mouse)		High		0.710877	0.437499		0.631706				0.516176			0.992647		0.117903		0.942397	0.738665	0.160521						0	14.981	8.6743	1	2	2	0	17	0.322	235	611	68.8	5.67	1.317	10	10	83.62	83.7	2925950	2222250
IF4G1_MOUSE	Eif4g1	Q6NZJ6	Master Protein	RecName: Full=Eukaryotic translation initiation factor 4 gamma 1;Short=eIF-4-gamma 1;Short=eIF-4G 1;Short=eIF-4G1 OS=Mus musculus (Mouse)	Dimethyl [K1078]	High																		-0.291961						0	6.241	2.5	1	2	2	0	5	0.094	0	1600	176	5.4	0.82	2	2	131.34	141.41	3416730	4165620
IF4H_MOUSE	Eif4h	Q9WUK2	Master Protein	RecName: Full=Eukaryotic translation initiation factor 4H;Short=eIF-4H;AltName: Full=Williams-Beuren syndrome chromosomal region 1 protein homolog OS=Mus musculus (Mouse)	Dimethyl [K63;K96]	High	-2.0539	-0.413219	-0.826731		-0.22335		-0.598862	-0.481648	-0.899277	-1.30694	-1.1802			-1.02354	-0.938335	-0.222342	0.130974	-0.355954			+	+		0	25.599	31.8548	1	3	3	0	68	0.73	1289	248	27.3	7.23	0.69	18	18	161.95	144.85	6175240	8949930
IF5_MOUSE	Eif5	P59325	Master Protein	RecName: Full=Eukaryotic translation initiation factor 5;Short=eIF-5 OS=Mus musculus (Mouse)	Dimethyl [K114]	High		0.346279	0.130639		0.52616						0.129527							-0.864734						0	10.704	6.75991	1	2	2	0	11	0.292	84	429	48.9	5.52	0.911	5	5	37.16	65.06	2627760	2883650
IF5A1_MOUSE	Eif5a	P63242	Master Protein	RecName: Full=Eukaryotic translation initiation factor 5A-1;Short=eIF-5A-1;Short=eIF-5A1;AltName: Full=Eukaryotic initiation factor 5A isoform 1;Short=eIF-5A;AltName: Full=eIF-4D OS=Mus musculus (Mouse)	Dimethyl [K67;K68;K85;K150]	High	-0.0362591	-0.13093	-0.397201	-0.300006	-0.504913	-0.344549	-0.240947	-0.594212	-0.708558	0.117132	-0.438349	-0.444233	-0.170052	-1.09238	-0.666756	-0.131347	-0.0158314	-0.11494		+				0	49.182	53.2468	1	6	6	0	107	22.714	1105	154	16.8	5.24	0.763	18	18	109.3	96.12	14476600	18972800
IF5A2_MOUSE	Eif5a2	Q8BGY2	None	RecName: Full=Eukaryotic translation initiation factor 5A-2;Short=eIF-5A-2;Short=eIF-5A2;AltName: Full=Eukaryotic initiation factor 5A isoform 2 OS=Mus musculus (Mouse)	Dimethyl [K67;K68;K85]	High	-0.0396351	0.221147	-0.173607	-0.15213	0.155019	-0.140727	0.138545	0.0605689	-0.669234	0.117132	0.109922	-0.154992	-0.170052	-0.531109	-0.496914	-0.0026485	-0.134027	-0.0818308					+	0	17.961	19.6078	1	2	2	0	57	3.217	399	153	16.8	5.58	0.864	18	18	95.34	93.83	11313300	13091200
IF6_MOUSE	Eif6	O55135	Master Protein	Short=eIF-6 {ECO:0000255|HAMAP-Rule:MF_03132};AltName: Full=B4 integrin interactor;AltName: Full=CAB;AltName: Full=p27(BBP) OS=Mus musculus (Mouse)	Dimethyl [K134]	High	0.828553		0.732042	0.857871		-0.146189		2.39256			0.653414					-0.0484921		-0.512876	+					0	18.63	33.8776	1	3	3	0	15	1.61	111	245	26.5	4.74	0.958	9	9	96.33	123.79	1263520	1319570
ELAV1_MOUSE	Elavl1	P70372	Master Protein	RecName: Full=ELAV-like protein 1;AltName: Full=Elav-like generic protein;AltName: Full=Hu-antigen R;Short=HuR;AltName: Full=MelG OS=Mus musculus (Mouse)	Dimethyl [K50;K72]	High	0.382157	0.049793	-0.00277716	-0.0636017	0.244246	0.0809938	-0.245129	0.281873	-0.0252893	0.144756	-0.00397835	0.883278	-0.136627	-0.799839	-0.21467	-0.197261	0.0533937	-0.504235						0	17.384	12.5767	1	3	3	0	34	0.968	204	326	36.1	9.04	0.834	18	18	111.82	141.03	4590930	5507550
ELAV2_MOUSE	Elavl2	Q60899	Master Protein	RecName: Full=ELAV-like protein 2;AltName: Full=ELAV-like neuronal protein 1;AltName: Full=Hu-antigen B;Short=HuB;AltName: Full=Nervous system-specific RNA-binding protein Mel-N1 OS=Mus musculus (Mouse)	Dimethyl [K69;K134;K250]	High	-0.673789	-0.893653	-0.706537	-1.87087	-1.96493	-0.807239	-0.766426	-1.15637	-1.46885	-0.529031	-0.547456	-1.15695	-1.33394	-1.15418	-1.01005	-0.822585	-0.889708	-0.168808	+		+		+	0	33.276	21.9444	1	6	4	3	45	2.36	301	360	39.6	9.13	0.578	18	18	185.96	122.95	3302290	5711060
ELAV3_MOUSE	Elavl3	Q60900	Master Protein	RecName: Full=ELAV-like protein 3;AltName: Full=Hu-antigen C;Short=HuC OS=Mus musculus (Mouse)	Dimethyl [K69;K74;K95;K134;K250]	High	0.365516	0.632214		-0.0179719	0.56495		0.752117					0.195085	-1.02797		-0.287303		-1.27457	-0.864043					+	0	36.887	23.7057	1	6	4	0	39	2.162	280	367	39.5	9.28	0.643	12	12	102.13	128.15	2765750	4300110
ELAV4_MOUSE	Elavl4	Q61701	None	RecName: Full=ELAV-like protein 4;AltName: Full=Hu-antigen D;Short=HuD;AltName: Full=Paraneoplastic encephalomyelitis antigen HuD OS=Mus musculus (Mouse)	Dimethyl [K81;K146;K262]	High	-0.673789	-0.893653	-0.706537	-1.87087	-1.96493	-0.807239	-0.766426	-1.15637	-1.28627	-0.529031	-0.547456	-1.15695	-1.33394	-1.15418	-0.765708	-0.822585	-0.889708	-0.165235	+		+		+	0	29.661	17.6623	1	5	3	0	42	1.31	301	385	42.3	9.38	0.576	18	18	169.91	112.15	3087100	5360340
ELOB_MOUSE	Elob	P62869	Master Protein	RecName: Full=Transcription elongation factor B polypeptide 2;AltName: Full=Elongin 18 kDa subunit;AltName: Full=Elongin-B;Short=EloB;AltName: Full=RNA polymerase II transcription factor SIII subunit B;AltName: Full=SIII p18 OS=Mus musculus (Mouse)	Dimethyl [K19]	High					-1.0755				-1.82413					-0.955953	-0.0658831			0.400451						0	4.761	27.9661	1	2	2	0	12	0.668	55	118	13.2	5.01	0.628	8	8	171	99.37	1588200	2530140
EMC1_MOUSE	Emc1	Q8C7X2	Master Protein	RecName: Full=ER membrane protein complex subunit 1;Flags: Precursor OS=Mus musculus (Mouse)		High		-0.489523				0.192894			1.5494			1.44474		0.983127										0	8.149	3.91174	1	2	2	0	6	0.136	47	997	111.5	7.43	1.719	6	6	27.34	66.83	664753	386812
ENOA_MOUSE	Eno1	P17182	Master Protein	RecName: Full=Alpha-enolase;EC=4.2.1.11;AltName: Full=2-phospho-D-glycerate hydro-lyase;AltName: Full=Enolase 1;AltName: Full=Non-neural enolase;Short=NNE OS=Mus musculus (Mouse)	Dimethyl [K28;K71;K103;K120;K162;K193;K202;K221;K228;K281;K306;K326;K358;K394]	High	-0.16151	-0.116803	-0.120462	-0.123537	-0.19461	-0.189938	-0.173969	-0.0970211	-0.0705741	-0.169137	-0.231111	-0.10121	0.0770969	-0.119308	-0.0499775	0.084054	0.0424219	-0.0548308	+	+		+		0	297.882	70.2765	1	22	18	7	690	176.828	14203	434	47.1	6.8	0.87	18	18	61	57.03	218743000	251346000
ENOG_MOUSE	Eno2	P17183	Master Protein	RecName: Full=Gamma-enolase;EC=4.2.1.11;AltName: Full=2-phospho-D-glycerate hydro-lyase;AltName: Full=Enolase 2;AltName: Full=Neural enolase;AltName: Full=Neuron-specific enolase;Short=NSE OS=Mus musculus (Mouse)	Dimethyl [K28;K89;K103;K120;K228;K306;K394]	High	0.399009	-0.787372	0.012166	0.279562	-0.465224	-0.481485	-0.191109	-0.388132	-0.0614712	-0.617927	-0.284332	-0.183664	0.191569	-0.310837	-0.0966672	0.0496078	0.215552	0.110804						0	121.456	40.7834	1	9	5	0	256	6.814	6012	434	47.3	5.11	0.84	18	18	95.41	81.76	5712420	6797830
ENOB_MOUSE	Eno3	P21550	None	RecName: Full=Beta-enolase;EC=4.2.1.11;AltName: Full=2-phospho-D-glycerate hydro-lyase;AltName: Full=Enolase 3;AltName: Full=Muscle-specific enolase;Short=MSE;AltName: Full=Skeletal muscle enolase OS=Mus musculus (Mouse)	Dimethyl [K120;K358;K394]	High	-0.298111	-0.378682	-0.272862	-0.411601	-0.443147	-0.372491	-0.398462	-0.337961	-0.463315	-0.478636	-0.415496	-0.310602	-0.323338	-0.431972	-0.224436	0.134008	0.272754	-0.109903	+	+	+	+		0	97.733	19.3548	1	5	2	0	214	2.857	6422	434	47	7.18	0.78	18	18	62.98	54.1	54134900	69367700
E41L1_MOUSE	Epb41l1	Q9Z2H5	Master Protein	RecName: Full=Band 4.1-like protein 1;AltName: Full=Neuronal protein 4.1;Short=4.1N OS=Mus musculus (Mouse)	Dimethyl [K115;K135;K174;K353;K811;K845]	High		-0.360454	0.251385	-0.534867	-0.084622	-0.243087	-0.070066	-0.438301	0.593172	-1.03823	0.3987	-0.628995		-1.48034	-0.857046	-0.603275	0.554277	-0.678151						0	37.228	17.975	1	9	9	0	50	0.544	396	879	98.3	5.62	0.711	16	16	69.81	77.05	5017730	7056260
E41L3_MOUSE	Epb41l3	Q9WV92	Master Protein	RecName: Full=Band 4.1-like protein 3;AltName: Full=4.1B;AltName: Full=Differentially expressed in adenocarcinoma of the lung protein 1;Short=DAL-1;Short=DAL1P;Short=mDAL-1;Contains: RecName: Full=Band 4.1-like protein 3, N-terminally processed OS=Mus musculus (Mouse)	Dimethyl [K646;K664;K689]	High						-0.789799						0.592218						-0.839371						0	4.703	4.30571	1	2	2	0	4	0.083	21	929	103.3	5.31	0.597	3	3	47.36	64.26	1038900	1740630
EPMIP_MOUSE	Epm2aip1	Q8VEH5	Master Protein	RecName: Full=EPM2A-interacting protein 1;AltName: Full=Laforin-interacting protein OS=Mus musculus (Mouse)	Dimethyl [K496]	High		0.305328	-0.486201	0.344427	-0.232998		0.244928	0.0706892	0.402985		0.293806	-0.208902	-0.108132	-0.177352	-0.218115	0.242305	-0.259157	0.189764						0	22.527	9.90099	1	3	3	0	38	0.438	141	606	70.1	5.87	0.92	18	18	93.05	80.87	1931870	2100950
SYEP_MOUSE	Eprs	Q8CGC7	Master Protein	RecName: Full=Bifunctional glutamate/proline--tRNA ligase;AltName: Full=Bifunctional aminoacyl-tRNA synthetase;Includes: RecName: Full=Glutamate--tRNA ligase;EC=6.1.1.17;AltName: Full=Glutamyl-tRNA synthetase;Short=GluRS;Includes: RecName: Full=Proline--tRNA ligase;EC=6.1.1.15;AltName: Full=Prolyl-tRNA synthetase;Short=ProRS OS=Mus musculus (Mouse)	Dimethyl [K708;K800;K815]	High	0.169281		0.106256		-3.126	-0.209949	0.925051		0.989395	0.496825		-1.18483	0.749137		-0.443505			0.217874			+			0	44.56	9.98677	1	8	8	0	34	0.334	511	1512	170	7.66	0.646	13	13	157.66	140.95	2548640	3947820
RB6I2_MOUSE	Erc1	Q99MI1	Master Protein	RecName: Full=ELKS/Rab6-interacting/CAST family member 1;Short=ERC-1;AltName: Full=CAZ-associated structural protein 2;Short=CAST2;AltName: Full=Rab6-interacting protein 2 OS=Mus musculus (Mouse)	Dimethyl [K625]	High				0.332581					-0.157255						-0.463324			0.455536						0	11.731	3.30357	1	2	2	0	5	0.125	69	1120	128.3	5.87	1.022	4	4	113.01	75.83	1884650	1844130
ERGI1_MOUSE	Ergic1	Q9DC16	Master Protein	RecName: Full=Endoplasmic reticulum-Golgi intermediate compartment protein 1;AltName: Full=ER-Golgi intermediate compartment 32 kDa protein;Short=ERGIC-32 OS=Mus musculus (Mouse)	Dimethyl [K190]	High		-0.50713	-0.624752		-0.0275381			-0.783601	-0.425511		-0.215685			-0.100359	-0.309864			0.135042						0	13.422	13.1034	1	2	2	0	18	0.638	115	290	32.5	7.06	0.786	10	10	75.96	53.54	5061590	6440610
ERH_MOUSE	Erh	P84089	Master Protein	RecName: Full=Enhancer of rudimentary homolog;Short=Mer OS=Mus musculus (Mouse)	Dimethyl [K34;K84;K88]	High		0.309882	0.386626		0.288765	0.990289		0.295093	0.211712			0.0846034		0.734981	0.362683			0.173166						0	9.41	30.7692	1	2	2	0	15	0.931	64	104	12.3	5.92	1.123	10	10	65.84	64.95	6384470	5685650
ERP29_MOUSE	Erp29	P57759	Master Protein	RecName: Full=Endoplasmic reticulum resident protein 29;Short=ERp29;Flags: Precursor OS=Mus musculus (Mouse)	Dimethyl [K50;K172]	High	-0.619084	0.364022	0.166955	-0.67414	0.0462307	0.077431	-0.815042	0.156981	0.199246	-0.536486	-0.196186	-0.0260831	-0.342182	0.272369	0.606666	0.187332	0.783953	0.0354701						0	26.348	22.9008	1	4	4	0	70	2.162	788	262	28.8	6.15	0.957	18	18	49.63	41.36	7043920	7359850
ERP44_MOUSE	Erp44	Q9D1Q6	Master Protein	RecName: Full=Endoplasmic reticulum resident protein 44;Short=ER protein 44;Short=ERp44;AltName: Full=Thioredoxin domain-containing protein 4;Flags: Precursor OS=Mus musculus (Mouse)		High	0.422776						0.37485			0.568606			0.867475			0.492283	0.524128	0.478396					+	0	16.567	9.60591	1	3	2	0	19	0.445	145	406	46.8	5.27	1.408	7	7	126.6	135.17	3736490	2654270
ESTD_MOUSE	Esd	Q9R0P3	Master Protein	RecName: Full=S-formylglutathione hydrolase;Short=FGH;EC=3.1.2.12;AltName: Full=Esterase 10;AltName: Full=Esterase D;AltName: Full=Sid 478 OS=Mus musculus (Mouse)	Dimethyl [K64;K185;K198]	High	-0.0663359	0.536416	0.828903	1.37205	-0.464027	0.0434423	0.14547	0.384547	0.92318	0.741393	1.00162		1.25679	-0.7689	-0.660981									0	31.317	41.1348	1	6	6	0	37	2.652	179	282	31.3	7.12	1.372	17	17	102.17	85.26	1057710	770744
ETFA_MOUSE	Etfa	Q99LC5	Master Protein	RecName: Full=Electron transfer flavoprotein subunit alpha, mitochondrial;Short=Alpha-ETF;Flags: Precursor OS=Mus musculus (Mouse)	Dimethyl [K101;K301;K321]	High	-0.256176	0.226182	0.832853	-0.186233	0.137119			-1.27527	-0.331872	0.146126	0.280124	-0.574526	-1.7582	0.582582	-0.00982898		-1.28758	-0.521967						0	25.014	18.018	1	3	3	0	40	0.823	490	333	35	8.38	0.955	17	17	111.68	82.14	1597940	1673260
ETFB_MOUSE	Etfb	Q9DCW4	Master Protein	RecName: Full=Electron transfer flavoprotein subunit beta;Short=Beta-ETF OS=Mus musculus (Mouse)		High		0.3154						0.632646			0.259622				0.469423									0	7.57	8.23529	1	2	2	0	4	0.585	0	255	27.6	8.1	1.252	4	4	45.34	37.02	883109	705247
EXOG_MOUSE	Exog	Q8C163	Master Protein	RecName: Full=Nuclease EXOG, mitochondrial;EC=3.1.30.-;AltName: Full=Endonuclease G-like 1;Short=Endo G-like 1;Flags: Precursor OS=Mus musculus (Mouse)	Dimethyl [K115;K230;K274]	High		0.414216			-0.194431			0.0437279						0.0438004				0.0655094						0	18.821	17.663	1	3	3	0	9	0.995	65	368	41.4	8.12	1.102	5	5	54.08	36.3	3547300	3219710
EZRI_MOUSE	Ezr	P26040	Master Protein	RecName: Full=Ezrin;AltName: Full=Cytovillin;AltName: Full=Villin-2;AltName: Full=p81 OS=Mus musculus (Mouse)	Dimethyl [K35;K83;K100;K133]	High	0.674954	0.419076	0.454997	0.785285	0.132311	0.255589	-0.293694	0.554575	0.40625	0.365161	0.304646	0.349807		0.442198	0.767767	0.657036	-0.14153	-0.193129	+			+		0	25.752	9.04437	1	4	3	0	69	0.604	389	586	69.4	6.1	1.157	17	17	71.89	65.44	2366990	2045340
FABPH_MOUSE	Fabp3	P11404	Master Protein	RecName: Full=Fatty acid-binding protein, heart;AltName: Full=Fatty acid-binding protein 3;AltName: Full=Heart-type fatty acid-binding protein;Short=H-FABP;AltName: Full=Mammary-derived growth inhibitor;Short=MDGI OS=Mus musculus (Mouse)	Dimethyl [K91]	High	-0.755429	-1.06969	-1.18383	-0.571313	-1.2762	-1.84788	-0.364779	-1.02956	-0.972935	-0.136398	-1.24633	-1.20411	-0.720946	-0.947077	-0.919589	0.408378	0.413938	0.258183	+					0	11.719	17.2932	1	2	2	0	35	0.778	205	133	14.8	6.57	0.663	18	18	129.71	72.88	5626640	8489090
FABP5_MOUSE	Fabp5	Q05816	Master Protein	RecName: Full=Fatty acid-binding protein, epidermal;AltName: Full=Epidermal-type fatty acid-binding protein;Short=E-FABP;AltName: Full=Fatty acid-binding protein 5;AltName: Full=Keratinocyte lipid-binding protein;AltName: Full=Psoriasis-associated fatty acid-binding protein homolog;Short=PA-FABP OS=Mus musculus (Mouse)	Dimethyl [K24;K40;K55;K72;K82;K103]	High	-0.00108558	-0.148277	-0.0534955	-0.131456	-0.222394	-0.180396	-0.261918	-0.181039	-0.20752	-0.431617	-0.263731	-0.143032	0.16975	-0.168934	0.162811	0.158535	0.0988446	0.051079		+	+			0	103.359	77.037	1	10	10	0	311	277.256	5417	135	15.1	6.54	0.875	18	18	52.22	46.88	98208500	112203000
FABP7_MOUSE	Fabp7	P51880	Master Protein	RecName: Full=Fatty acid-binding protein, brain;AltName: Full=Brain lipid-binding protein;Short=BLBP;AltName: Full=Brain-type fatty acid-binding protein;Short=B-FABP;AltName: Full=Fatty acid-binding protein 7 OS=Mus musculus (Mouse)	Dimethyl [K22;K38;K49;K59;K82;K91;K97]	High	0.0994871	0.34263	0.275544	0.178997	0.359737	0.215591	0.0776663	0.495623	0.261806	0.236519	0.304385	0.327093	0.337102	0.335796	0.521428	0.0397098	-0.145054	0.106241		+		+		0	120.192	73.4848	1	9	9	0	335	999	5334	132	14.9	5.63	1.112	18	18	47.97	44.3	258726000	232736000
FA49A_MOUSE	Fam49a	Q8BHZ0	Master Protein	RecName: Full=Protein FAM49A OS=Mus musculus (Mouse)	Dimethyl [K77]	High					0.154937	0.460616			-0.202652															0	11.667	20.743	1	4	3	0	13	0.585	148	323	37.3	6.01	1.041	8	8	94.07	110.68	1635560	1570630
FA49B_MOUSE	Fam49b	Q921M7	Master Protein	RecName: Full=Protein FAM49B OS=Mus musculus (Mouse)	Dimethyl [K289]	High	0.802158	-0.118844	0.404625	0.362933	0.629964	0.316715	0.216958	0.231913	0.385335	0.646563	0.183391	0.275071	0.671418	0.0254404	0.417881	-0.212442	0.577283	0.155212		+	+			0	25.676	19.4444	1	4	3	1	58	0.823	860	324	36.8	6.06	1.107	18	18	57.47	63.16	5803970	5244950
FARP1_MOUSE	Farp1	F8VPU2	Master Protein	RecName: Full=FERM, RhoGEF and pleckstrin domain-containing protein 1 OS=Mus musculus (Mouse)	Dimethyl [K595]	High				0.482728		0.841582	0.881774			-0.253803														0	8.738	5.72519	1	3	3	0	7	0.157	50	1048	118.8	7.88	2.339	6	6	48.57	99.92	560168	239471
SYFA_MOUSE	Farsa	Q8C0C7	Master Protein	RecName: Full=Phenylalanine--tRNA ligase alpha subunit;EC=6.1.1.20;AltName: Full=Phenylalanyl-tRNA synthetase alpha subunit;Short=PheRS OS=Mus musculus (Mouse)	Dimethyl [K42]	High	0.784305		0.273238		0.0913136	0.444519		0.716742	0.733652		0.318988			-0.0293902	0.291859			2.82319			+			0	24.633	8.66142	1	2	2	0	28	0.45	618	508	57.6	8.28	1.363	14	14	77.12	98.65	2143750	1573330
SYFB_MOUSE	Farsb	Q9WUA2	Master Protein	RecName: Full=Phenylalanine--tRNA ligase beta subunit;EC=6.1.1.20;AltName: Full=Phenylalanyl-tRNA synthetase beta subunit;Short=PheRS OS=Mus musculus (Mouse)	Dimethyl [K176;K262;K483]	High	0.251167	0.134894	-0.165452	0.0899922	0.44162	0.139293	0.182565	0.0887662	0.485743	0.393831	0.146088	0.224283	-0.0687389	0.177442	0.131193	-0.383932	0.12054	-0.0777464						0	37.762	13.2428	1	6	6	0	98	0.708	913	589	65.7	7.12	0.961	18	18	76.74	82.37	6188160	6438650
FAS_MOUSE	Fasn	P19096	Master Protein	RecName: Full=Fatty acid synthase;EC=2.3.1.85;Includes: RecName: Full=[Acyl-carrier-protein] S-acetyltransferase;EC=2.3.1.38;Includes: RecName: Full=[Acyl-carrier-protein] S-malonyltransferase;EC=2.3.1.39;Includes: RecName: Full=3-oxoacyl-[acyl-carrier-protein] synthase;EC=2.3.1.41;Includes: RecName: Full=3-oxoacyl-[acyl-carrier-protein] reductase;EC=1.1.1.100;Includes: RecName: Full=3-hydroxyacy…	Dimethyl [K49;K70;K193;K202;K235;K666;K673;K927;K957;K1020;K1137;K1220;K1234;K1344;K1405;K1423;K1491;K1732;K1745;K1871;K2107;K2287;K2366;K2384;K2399;K2419;K2464]	High	0.13259	0.194278	-0.0707234	0.190457	0.574766	0.103507	0.0456646	0.172172	-0.0803469	0.276369	0.404831	0.192841	0.257476	0.273609	0.129088	-0.396284	-0.316285	0.0421248				+		0	388.842	37.9792	1	56	56	0	685	3.88	9958	2504	272.3	6.58	1.012	18	18	66.74	67.2	75623000	74745300
RS30_MOUSE	Fau	P62862	Master Protein	RecName: Full=40S ribosomal protein S30 OS=Mus musculus (Mouse)	Dimethyl [K51;K52]	High	-0.672048	-0.0118266	1.59428	2.52246	0.883403	2.48356	-0.324542	-0.258528	2.34535	2.61063	2.38779	-0.0294313	-0.151392	1.81819	2.05503	0.112426	-0.0255581	-0.294721						0	9.552	18.6441	1	2	2	0	50	9	423	59	6.6	12.15	2.026	18	18	67.51	77.84	25757400	12713000
FBRL_MOUSE	Fbl	P35550	Master Protein	RecName: Full=rRNA 2'-O-methyltransferase fibrillarin;EC=2.1.1.-;AltName: Full=Histone-glutamine methyltransferase;AltName: Full=Nucleolar protein 1 OS=Mus musculus (Mouse)		High						-1.05104				-0.41605						0.0849049		0.252757						0	13.863	13.4557	1	2	2	0	5	0.318	124	327	34.3	10.24	0.971	4	4	142.57	113	4190860	4318040
FPPS_MOUSE	Fdps	Q920E5	Master Protein	RecName: Full=Farnesyl pyrophosphate synthase;Short=FPP synthase;Short=FPS;EC=2.5.1.10;AltName: Full=(2E,6E)-farnesyl diphosphate synthase;AltName: Full=Cholesterol-regulated 39 kDa protein;Short=CR 39;AltName: Full=Dimethylallyltranstransferase;EC=2.5.1.1;AltName: Full=Farnesyl diphosphate synthase;AltName: Full=Geranyltranstransferase OS=Mus musculus (Mouse)	Dimethyl [K26;K31;K46;K57;K75;K121;K223;K230;K293;K297;K316;K347]	High	0.31076	0.169327	0.10484	0.416648	0.381828	0.415476	0.26379	0.222131	0.176101	0.514548	0.0807938	0.284106	0.223997	0.0628587	0.477214	0.136297	-0.0306211	-0.0585734		+	+			0	139.779	54.6742	1	12	12	0	307	30.623	5007	353	40.6	5.66	1.032	18	18	66.38	75.88	49930100	48403600
FUMH_MOUSE	Fh	P97807	Master Protein	RecName: Full=Fumarate hydratase, mitochondrial;Short=Fumarase;EC=4.2.1.2;AltName: Full=EF-3;Flags: Precursor OS=Mus musculus (Mouse)	Dimethyl [K97;K112;K499;K501]	High	0.0246574	-0.229745	-0.230809	-0.667163	-0.655874	-0.552006	-0.413113	-0.0590084	-0.0690642	-0.576682	0.145779	0.169311	0.00131142	-0.118757	0.231452	0.154316	0.0496246	0.0742011		+				0	64.601	26.0355	1	7	7	0	102	1.154	1821	507	54.3	9.04	0.862	18	18	69.92	62.91	6414770	7438580
FIS1_MOUSE	Fis1	Q9CQ92	Master Protein	RecName: Full=Mitochondrial fission 1 protein;AltName: Full=FIS1 homolog;AltName: Full=Tetratricopeptide repeat protein 11;Short=TPR repeat protein 11 OS=Mus musculus (Mouse)	Dimethyl [K64]	High	0.600518	-0.190467		0.131897	0.219301	-0.199822	-0.575094	0.179368		0.514129	-0.746261	-0.913303	-0.372704	-0.193599		0.331818		-0.40717						0	12.06	15.1316	1	2	2	0	23	1.371	565	152	17	8.53	0.897	14	14	78.49	75.32	941284	1048960
FKB1A_MOUSE	Fkbp1a	P26883	Master Protein	RecName: Full=Peptidyl-prolyl cis-trans isomerase FKBP1A;Short=PPIase FKBP1A;EC=5.2.1.8;AltName: Full=12 kDa FK506-binding protein;Short=12 kDa FKBP;Short=FKBP-12;AltName: Full=Calstabin-1;AltName: Full=FK506-binding protein 1A;Short=FKBP-1A;AltName: Full=Immunophilin FKBP12;AltName: Full=Rotamase OS=Mus musculus (Mouse)		High	-0.0637593	0.0952076	0.0961097	0.0226831	-0.231508	0.118069	0.058859	0.0523197	0.261762	-0.100071	-0.0802112	0.108068	0.309337	-0.00971496	0.288478	-0.863399	-0.381283	-0.0103966						0	24.895	29.6296	1	3	3	0	36	30.623	778	108	11.9	8.16	0.971	18	18	68.81	68.27	17483900	18007900
FKBP3_MOUSE	Fkbp3	Q62446	Master Protein	RecName: Full=Peptidyl-prolyl cis-trans isomerase FKBP3;Short=PPIase FKBP3;EC=5.2.1.8;AltName: Full=25 kDa FK506-binding protein;Short=25 kDa FKBP;Short=FKBP-25;AltName: Full=FK506-binding protein 3;Short=FKBP-3;AltName: Full=Immunophilin FKBP25;AltName: Full=Rapamycin-selective 25 kDa immunophilin;AltName: Full=Rotamase OS=Mus musculus (Mouse)	Dimethyl [K42]	High		-0.288194		0.318739			-0.0834177			-1.003		-0.295565				0.524558	-0.317225	0.153099						0	8.76	16.0714	1	3	3	0	12	0.719	25	224	25.1	9.28	0.966	8	8	95.55	80.42	3951230	4089490
FKBP4_MOUSE	Fkbp4	P30416	Master Protein	RecName: Full=Peptidyl-prolyl cis-trans isomerase FKBP4;Short=PPIase FKBP4;EC=5.2.1.8;AltName: Full=52 kDa FK506-binding protein;Short=52 kDa FKBP;Short=FKBP-52;AltName: Full=59 kDa immunophilin;Short=p59;AltName: Full=FK506-binding protein 4;Short=FKBP-4;AltName: Full=FKBP59;AltName: Full=HSP-binding immunophilin;Short=HBI;AltName: Full=Immunophilin FKBP52;AltName: Full=Rotamase;Contains: RecNam…	Dimethyl [K66;K108;K121;K344]	High	-0.180876	0.0211447	-0.331805	0.2689	-0.300061	-0.116107	-0.867168	0.935554	-0.118212	0.147091	-0.0628814	0.203309	-0.0600709		0.256945	-0.00385696	0.416794	0.133572						0	37.626	18.3406	1	6	6	0	64	0.995	773	458	51.5	5.72	0.989	17	17	151.43	142	6458260	6532460
FSCN1_MOUSE	Fscn1	Q61553	Master Protein	RecName: Full=Fascin;AltName: Full=Singed-like protein OS=Mus musculus (Mouse)	Dimethyl [K32;K43;K131;K241;K250;K330;K426;K460]	High	0.133087	0.129356	0.160915	0.198966	0.184354	0.110411	0.128087	0.181506	0.249801	0.247998	0.0949799	0.118332	0.250828	0.0842805	0.303745	0.244677	0.0936546	0.0433499	+	+	+		+	0	187.742	57.2008	1	19	19	0	484	24.929	8114	493	54.5	6.89	1.011	18	18	63.39	67.02	174767000	172869000
FSD1_MOUSE	Fsd1	Q7TPM6	Master Protein	RecName: Full=Fibronectin type III and SPRY domain-containing protein 1 OS=Mus musculus (Mouse)	Dimethyl [K118]	High			0.206577			0.0957538						0.529449				1.12431								0	15.456	13.9113	1	3	3	0	7	0.487	41	496	55.5	6.67	1.298	5	5	30.24	59.53	1526680	1176580
FSD1L_MOUSE	Fsd1l	Q8BYN5	Master Protein	RecName: Full=FSD1-like protein;AltName: Full=Coiled-coil domain-containing protein 10;AltName: Full=FSD1 N-terminal-like protein OS=Mus musculus (Mouse)	Dimethyl [K34;K448]	High							-0.69679											-0.947585						0	13.495	10.0592	1	3	3	0	6	0.334	133	507	56.9	6.7	0.473	3	3	128.66	113.56	981158	2072970
FUBP1_MOUSE	Fubp1	Q91WJ8	Master Protein	RecName: Full=Far upstream element-binding protein 1;Short=FBP;Short=FUSE-binding protein 1 OS=Mus musculus (Mouse)		High	-0.287197	0.0363094			0.116077	0.16886			0.318972	0.0286455	-0.00277741	0.141206		-0.131771		0.711447	0.872318	0.165408						0	19.912	10.1382	1	6	6	0	25	0.528	133	651	68.5	7.93	1.158	12	12	139.95	140.46	10628800	9177330
FUS_MOUSE	Fus	P56959	Master Protein	RecName: Full=RNA-binding protein FUS;AltName: Full=Protein pigpen OS=Mus musculus (Mouse)	Dimethyl [K299;K325;K327;K341;K350;K358]	High	0.503397	0.413541	0.333971		0.544748	0.210509	0.608369	0.890604	0.464044	-1.78709	0.813705	0.161738	0.651579	0.658176	0.453958	0.37237	-0.147445	-0.107353	+		+			0	37.88	19.305	1	7	7	0	103	3.084	747	518	52.6	9.36	1.081	17	17	64.79	81.08	34821500	32214700
FYN_MOUSE	Fyn	P39688	Master Protein	RecName: Full=Tyrosine-protein kinase Fyn;EC=2.7.10.2;AltName: Full=Proto-oncogene c-Fyn;AltName: Full=p59-Fyn OS=Mus musculus (Mouse)	Dimethyl [K153]	High								1.17573							0.177974									0	10.008	11.3594	1	3	3	0	6	0.233	75	537	60.6	6.67	0.938	3	3	86.53	78.3	757319	807084
G3BP1_MOUSE	G3bp1	P97855	Master Protein	RecName: Full=Ras GTPase-activating protein-binding protein 1;Short=G3BP-1;EC=3.6.4.12;EC=3.6.4.13;AltName: Full=ATP-dependent DNA helicase VIII;AltName: Full=GAP SH3 domain-binding protein 1;AltName: Full=HDH-VIII OS=Mus musculus (Mouse)	Dimethyl [K255;K391]	High	-0.846523	-1.52566	-1.30566				-0.050954			-1.01377			-0.0265948			-0.680721	-0.290923	-0.0921443	+					0	21.264	7.09677	1	3	3	0	33	0.738	428	465	51.8	5.59	0.499	17	17	183.32	152.82	783504	1568680
G3BP2_MOUSE	G3bp2	P97379	Master Protein	RecName: Full=Ras GTPase-activating protein-binding protein 2;Short=G3BP-2;AltName: Full=GAP SH3 domain-binding protein 2 OS=Mus musculus (Mouse)	Dimethyl [K25;K76]	High	0.238315	-0.000585258	-0.214062	-0.41064	0.2574	-0.403509	0.0249163	0.137534	0.320144	-0.146396	-0.423715	-0.97905	-0.168367	-0.360713	-1.17894	-0.287013	0.137924	-0.0156589						0	35.41	8.71369	1	4	4	0	90	0.848	1460	482	54.1	5.62	0.866	18	18	123	113.44	8038000	9283540
LYAG_MOUSE	Gaa	P70699	Master Protein	RecName: Full=Lysosomal alpha-glucosidase;EC=3.2.1.20;AltName: Full=Acid maltase;Flags: Precursor OS=Mus musculus (Mouse)	Dimethyl [K760;K769]	High	0.538626	0.399623	0.538316	0.784317	0.366714	0.540147	-0.0818818	0.659454	0.780477	-0.0421802	0.325417	0.801672	0.0084212					0.0290848	+	+				0	26.911	10.3882	1	5	5	0	31	0.442	294	953	106.2	5.83	1.284	14	14	54.05	59.27	2868360	2233860
GANAB_MOUSE	Ganab	Q8BHN3	Master Protein	RecName: Full=Neutral alpha-glucosidase AB;EC=3.2.1.84;AltName: Full=Alpha-glucosidase 2;AltName: Full=Glucosidase II subunit alpha;Flags: Precursor OS=Mus musculus (Mouse)	Dimethyl [K84;K96;K332;K627]	High	-0.467052	0.4921	0.0213889	0.606279	0.639766		2.45875	-0.0962574	0.215497		0.053349	-0.0465268	0.610021	0.665175	0.330223	1.20011	0.930739	0.024893		+			+	0	56.934	18.5381	1	9	9	0	61	0.707	497	944	106.8	6.06	1.088	16	16	87.19	100.82	5151890	4736110
NEUM_MOUSE	Gap43	P06837	Master Protein	RecName: Full=Neuromodulin;AltName: Full=Axonal membrane protein GAP-43;AltName: Full=Calmodulin-binding protein P-57;AltName: Full=Growth-associated protein 43 OS=Mus musculus (Mouse)	Dimethyl [K181;K199;K206;K208]	High	0.073473	0.121554	-0.102176	0.174313	0.0253379	-0.143252	-0.489477	0.120766	-0.113673	0.00523883	-0.0812372	-0.1707	0.250451	-0.0935894	0.168292	0.176184	0.11078	0.244265					+	0	35.366	22.467	1	2	2	0	99	1.254	1201	227	23.6	4.73	0.975	18	18	68.3	57.54	112505000	115353000
G3P_MOUSE	Gapdh	P16858	Master Protein	RecName: Full=Glyceraldehyde-3-phosphate dehydrogenase;Short=GAPDH;EC=1.2.1.12;AltName: Full=Peptidyl-cysteine S-nitrosylase GAPDH;EC=2.6.99.- OS=Mus musculus (Mouse)	Dimethyl [K70;K84;K105;K137;K143;K160;K184;K213;K307;K332]	High	-0.110936	0.202663	0.000972897	-0.0809929	0.01083	0.0122887	-0.0685386	0.265548	0.0478254	-0.0828162	0.0909056	-0.119423	-0.516592	-0.521612	-0.490363	-0.36437	-0.411038	-0.34528					+	0	192.593	63.964	1	16	16	0	464	64.793	8872	333	35.8	8.25	0.831	18	18	46.68	54.44	298013000	358775000
G3PT_MOUSE	Gapdhs	Q64467	None	RecName: Full=Glyceraldehyde-3-phosphate dehydrogenase, testis-specific;EC=1.2.1.12;AltName: Full=Spermatogenic cell-specific glyceraldehyde 3-phosphate dehydrogenase 2;Short=GAPDH-2;AltName: Full=Spermatogenic glyceraldehyde-3-phosphate dehydrogenase OS=Mus musculus (Mouse)		High	-0.997414	-0.776928	-1.12531	-0.801599	-1.22359	-1.39887	-1.22698	-0.398345	-1.3849	-1.04586	-1.03787	-1.24321		-1.38509	-1.60414	0.037615	0.436948	-0.280354	+	+		+		0	13.421	4.77273	1	2	2	0	37	0.492	139	440	47.6	7.88	0.564	17	17	126.17	96.15	18576200	32919900
SYG_MOUSE	Gars	Q9CZD3	Master Protein	RecName: Full=Glycine--tRNA ligase;EC=6.1.1.14;AltName: Full=Diadenosine tetraphosphate synthetase;Short=AP-4-A synthetase;AltName: Full=Glycyl-tRNA synthetase;Short=GlyRS OS=Mus musculus (Mouse)	Dimethyl [K226;K254;K308;K491;K496;K605;K622]	High	0.279712	0.567604	0.280801	0.36634	0.639564	0.224638	0.272302	0.637987	0.429444	0.237232	0.520079	0.422859	0.186371	-0.0472508	0.306879	0.0344584	0.0806191	-0.214015				+		0	91.72	25.3772	1	12	12	0	174	1.7	2401	729	81.8	6.65	1.034	18	18	93.99	121.04	22518000	21787500
GUAD_MOUSE	Gda	Q9R111	Master Protein	RecName: Full=Guanine deaminase;Short=Guanase;Short=Guanine aminase;EC=3.5.4.3;AltName: Full=Guanine aminohydrolase;Short=GAH OS=Mus musculus (Mouse)	Dimethyl [K53;K231;K320;K393;K427]	High	0.1678	0.304424	0.398732	0.448013	0.228258	1.04015	0.109931	0.240069	0.209904	0.360287	-0.125634	0.34805	0.210197	0.298614	0.661017			0.0841108	+		+			0	70.774	35.022	1	8	8	0	102	2.562	1202	454	51	5.53	1.133	16	16	51.37	62.17	6226410	5493460
GDAP1_MOUSE	Gdap1	O88741	Master Protein	RecName: Full=Ganglioside-induced differentiation-associated protein 1;Short=GDAP1 OS=Mus musculus (Mouse)	Dimethyl [K214]	High															-0.078258	-0.728715		-0.317472						0	8.653	10.3352	1	2	2	0	5	0.259	38	358	41.3	8.37	0.646	4	4	118.4	87.84	709880	1099710
GD1L1_MOUSE	Gdap1l1	Q8VE33	Master Protein	RecName: Full=Ganglioside-induced differentiation-associated protein 1-like 1;Short=GDAP1-L1 OS=Mus musculus (Mouse)	Dimethyl [K60]	High	0.13816	-0.394823	-0.0497213	-0.41392	-0.210727	-1.41141	-0.851455		-1.42352	-0.0922468	-0.367878	0.193394	0.0395546		2.60987	-1.12196		-0.164982						0	32.813	17.2973	1	4	4	0	43	1.512	675	370	42.3	6.6	1.379	15	15	223.67	100.28	2047170	1484480
GDIA_MOUSE	Gdi1	P50396	Master Protein	RecName: Full=Rab GDP dissociation inhibitor alpha;Short=Rab GDI alpha;AltName: Full=Guanosine diphosphate dissociation inhibitor 1;Short=GDI-1 OS=Mus musculus (Mouse)	Dimethyl [K54;K79;K118;K137;K156;K174;K210;K253;K264;K309;K329;K348;K364;K379;K418;K435;K437]	High	0.0199183	-0.17031	0.0683044	0.176625	-0.202001	-0.0285398	0.102415	-0.00651881	0.067738	0.137272	0.117418	-0.00964504	0.162565	0.195617	0.0797845	0.00998224	-0.154076	-0.0962711						0	292.549	78.5235	1	30	23	10	796	463.159	10361	447	50.5	5.08	0.923	18	18	60.41	62.02	230074000	249306000
GDIB_MOUSE	Gdi2	Q61598	Master Protein	RecName: Full=Rab GDP dissociation inhibitor beta;Short=Rab GDI beta;AltName: Full=GDI-3;AltName: Full=Guanosine diphosphate dissociation inhibitor 2;Short=GDI-2 OS=Mus musculus (Mouse)	Dimethyl [K54;K79;K118;K137;K153;K174;K210;K288;K309;K329;K348;K390]	High	-0.0480733	0.127118	0.00798118	0.0989634	-0.00739715	-0.131853	-0.0739184	-0.100435	0.102379	0.191174	0.126445	0.14584	-0.0693617	0.114992	0.272049	-0.0998846	-0.208718	-0.102051				+		0	204.444	51.9101	1	23	16	0	529	65.287	8818	445	50.5	6.25	0.931	18	18	68.1	68.26	43905400	47150000
GDPD1_MOUSE	Gdpd1	Q9CRY7	Master Protein	RecName: Full=Glycerophosphodiester phosphodiesterase domain-containing protein 1;EC=3.1.-.-;AltName: Full=Glycerophosphodiester phosphodiesterase 4 OS=Mus musculus (Mouse)	Dimethyl [K105;K153]	High	0.318077	-0.68579		-0.938404	-0.136802	0.0762895	1.75278	-0.385459	-1.12533	0.312746	-0.33317			-0.0935292	0.0227726	-0.143384								0	15.635	8.9172	1	2	2	0	29	0.778	201	314	35.8	8.31	0.851	13	13	57.57	61.98	1700990	1998340
GGT7_MOUSE	Ggt7	Q99JP7	Master Protein	RecName: Full=Gamma-glutamyltransferase 7;Short=GGT 7;EC=2.3.2.2;AltName: Full=Gamma-glutamyltransferase-like 3;AltName: Full=Gamma-glutamyltranspeptidase 7;AltName: Full=Glutathione hydrolase 7;EC=3.4.19.13;Contains: RecName: Full=Gamma-glutamyltransferase 7 heavy chain;Contains: RecName: Full=Gamma-glutamyltransferase 7 light chain;Flags: Precursor OS=Mus musculus (Mouse)		High																		-0.225672						0	9.078	6.94864	1	2	2	0	6	0.292	18	662	70.2	5.06	0.5	4	4	199.2	94.92	227243	454600
GIT1_MOUSE	Git1	Q68FF6	Master Protein	RecName: Full=ARF GTPase-activating protein GIT1;Short=ARF GAP GIT1;AltName: Full=G protein-coupled receptor kinase-interactor 1;AltName: Full=GRK-interacting protein 1 OS=Mus musculus (Mouse)	Dimethyl [K166;K361;K755]	High			0.369854			0.263393	3.58836		0.528314			-0.263678			-0.210679	0.0391567	-0.176685	-0.171255						0	30.233	8.83117	1	4	4	0	21	0.468	437	770	85.2	6.93	0.997	12	12	79.22	97.2	791360	793346
GSLG1_MOUSE	Glg1	Q61543	Master Protein	RecName: Full=Golgi apparatus protein 1;AltName: Full=E-selectin ligand 1;Short=ESL-1;Short=Selel;AltName: Full=Golgi sialoglycoprotein MG-160;Flags: Precursor OS=Mus musculus (Mouse)	Dimethyl [K1031;K1072]	High	-0.289436	-1.25712	-0.0156682	-1.64818		-0.0478721	-2.23765		0.563477	-0.519757		-0.474678		-0.553391	0.00354338			-0.307623				+		0	26.552	8.59574	1	6	6	0	29	0.301	145	1175	133.6	6.84	0.694	15	15	127.05	111.84	1494590	2154230
LGUL_MOUSE	Glo1	Q9CPU0	Master Protein	RecName: Full=Lactoylglutathione lyase;EC=4.4.1.5;AltName: Full=Aldoketomutase;AltName: Full=Glyoxalase I;Short=Glx I;AltName: Full=Ketone-aldehyde mutase;AltName: Full=Methylglyoxalase;AltName: Full=S-D-lactoylglutathione methylglyoxal lyase OS=Mus musculus (Mouse)	Dimethyl [K60;K140;K179]	High	-0.14422	-0.0855356	-0.587601	0.500382	-0.154921	-0.147041	-0.0611218	-0.371119	-1.03321	0.355853	-0.0554083	-0.143237	-0.176062	-0.38708	-0.222187	0.570102	-0.0163208	0.0595413						0	23.326	25	1	3	3	0	59	2.831	369	184	20.8	5.47	0.866	18	18	73.55	65.73	4373410	5049160
GLOD4_MOUSE	Glod4	Q9CPV4	Master Protein	RecName: Full=Glyoxalase domain-containing protein 4 OS=Mus musculus (Mouse)	Dimethyl [K81;K124;K150;K162;K283]	High	-0.195357	-0.435519	0.64329	-0.720151	-0.861744	0.215521	-0.605459		-0.658538	-1.1591	-1.53263	-0.836317	-0.937524	0.256692	1.01084	-0.0282595		-0.249866			+	+		0	34.7	42.6174	1	8	8	0	42	2.162	304	298	33.3	5.47	0.758	17	17	150.43	138.73	2849310	3761180
GLRX3_MOUSE	Glrx3	Q9CQM9	Master Protein	RecName: Full=Glutaredoxin-3;AltName: Full=PKC-interacting cousin of thioredoxin;Short=PICOT;AltName: Full=PKC-theta-interacting protein;Short=PKCq-interacting protein;AltName: Full=Thioredoxin-like protein 2 OS=Mus musculus (Mouse)	Dimethyl [K81;K94;K296;K321]	High	-0.235061	-0.278168	-0.142294	-0.363948	-0.158906	-0.81853	-1.15111	-0.479289	-0.456939	-0.92489	-0.332812	-0.36995	-0.285332	-0.468495	-0.28117	-0.213876	-0.290633	-0.34941	+				+	0	41.152	29.6736	1	6	6	0	125	2.793	1298	337	37.8	5.59	0.708	18	18	62.3	56	6929430	9780860
GLRX5_MOUSE	Glrx5	Q80Y14	Master Protein	RecName: Full=Glutaredoxin-related protein 5, mitochondrial;AltName: Full=Monothiol glutaredoxin-5;Flags: Precursor OS=Mus musculus (Mouse)		High	-0.321688			-0.178541	0.0329963		0.0255903		-0.182834	0.260347					-0.205315	0.335252	0.458036							0	14.424	21.7105	1	2	2	0	15	1.783	209	152	16.3	6.55	0.843	10	10	58.27	65.68	1482900	1758650
GLSK_MOUSE	Gls	D3Z7P3	Master Protein	RecName: Full=Glutaminase kidney isoform, mitochondrial;Short=GLS;EC=3.5.1.2;Flags: Precursor OS=Mus musculus (Mouse)	Dimethyl [K158;K661;K668]	High	0.0598815	0.0681727	-0.133257	0.40169	0.451692	-0.0938023	0.531786	0.234472	0.0946544	-0.00857741	0.513604	0.108022			0.650674									0	30.081	13.7982	1	5	5	0	34	0.468	554	674	73.9	7.99	1.001	14	14	48.29	60.04	2229950	2226910
DHE3_MOUSE	Glud1	P26443	Master Protein	RecName: Full=Glutamate dehydrogenase 1, mitochondrial;Short=GDH 1;EC=1.4.1.3;Flags: Precursor OS=Mus musculus (Mouse)	Dimethyl [K162;K346;K386;K415;K503;K545]	High	0.0318458	0.0471951	0.110036	-0.101438	-0.131284	-0.00599691	0.0523706	0.164707	0.231799	-0.181443	-0.0424392	0.0576488	0.208965	0.216948	0.126984	-0.241884		0.167376						0	80.425	34.2294	1	12	12	0	131	2.831	1160	558	61.3	8	1.003	17	17	70.12	65.41	21097000	21030600
GLNA_MOUSE	Glul	P15105	Master Protein	RecName: Full=Glutamine synthetase;Short=GS;EC=6.3.1.2;AltName: Full=Glutamate decarboxylase;EC=4.1.1.15;AltName: Full=Glutamate--ammonia ligase OS=Mus musculus (Mouse)	Dimethyl [K372]	High	0.105082	0.0226045	0.0122494	-0.133072	0.254765	-0.165072	-0.140303	0.0226943	-0.134007	-0.0760368	-0.191662	-0.218679	0.172051	0.170002	-0.172848	0.358611	-0.401104	0.757849						0	63.283	25.2011	1	6	6	0	131	2.728	3697	373	42.1	7.08	1.015	18	18	61.81	54.26	13700900	13502700
GMFB_MOUSE	Gmfb	Q9CQI3	Master Protein	RecName: Full=Glia maturation factor beta;Short=GMF-beta OS=Mus musculus (Mouse)	Dimethyl [K58]	High	-1.07394			-1.24449	-1.93841	2.04958	-1.51893		-0.512771	-0.831287	-0.948387	-0.898258		-0.667336		-0.160139		-0.118394				+		0	18.419	23.9437	1	2	2	0	29	1.783	418	142	16.7	5.16	0.737	12	12	107.04	91.34	3209260	4356270
GUAA_MOUSE	Gmps	Q3THK7	Master Protein	RecName: Full=GMP synthase [glutamine-hydrolyzing];EC=6.3.5.2;AltName: Full=GMP synthetase;AltName: Full=Glutamine amidotransferase OS=Mus musculus (Mouse)	Dimethyl [K65;K535;K569]	High		1.9175	0.690382		0.446865	0.217549			0.337217			0.398799		-1.00236	0.353474	-0.561048		0.235784						0	32.06	12.4098	1	5	5	0	65	0.688	859	693	76.7	6.73	1.126	15	15	165.17	165.27	2756530	2447140
GNA11_MOUSE	Gna11	P21278	Master Protein	RecName: Full=Guanine nucleotide-binding protein subunit alpha-11;Short=G alpha-11;Short=G-protein subunit alpha-11 OS=Mus musculus (Mouse)	Dimethyl [K52;K322]	High	1.23462	0.737387	0.242137	0.0504275	1.53246	0.257007	0.805661	0.679653	-0.116931	0.878901	0.968385	0.251357	0.400173	0.838276	-0.201444	-0.0879941	-0.382313	-0.156762						0	33.964	20.6128	1	5	3	0	85	1.154	847	359	42	5.97	1.007	18	18	61.73	84.09	3704990	3679670
GNA13_MOUSE	Gna13	P27601	Master Protein	RecName: Full=Guanine nucleotide-binding protein subunit alpha-13;Short=G alpha-13;Short=G-protein subunit alpha-13 OS=Mus musculus (Mouse)	Dimethyl [K61;K183]	High			0.595406			-0.636844			0.678877			0.858166												0	14.361	9.54907	1	2	1	0	36	0.425	429	377	44	8.21	1.413	7	7	88.75	111.47	675707	478142
GNAI1_MOUSE	Gnai1	B2RSH2	Master Protein	RecName: Full=Guanine nucleotide-binding protein G(i) subunit alpha-1;AltName: Full=Adenylate cyclase-inhibiting G alpha protein OS=Mus musculus (Mouse)	Dimethyl [K46;K192;K257;K330;K345]	High	0.0617936	0.756611	-0.434045		0.389721	-0.57376	0.289311	0.219147	-0.593893	0.0737562	0.100203	-0.765392		0.0973889	0.307308	0.0518851	0.439635	0.413274					+	0	99.275	34.4633	1	10	4	0	174	15.238	2721	354	40.3	5.97	0.961	17	17	89.18	76.13	5818420	6051840
GNAI2_MOUSE	Gnai2	P08752	Master Protein	RecName: Full=Guanine nucleotide-binding protein G(i) subunit alpha-2;AltName: Full=Adenylate cyclase-inhibiting G alpha protein OS=Mus musculus (Mouse)	Dimethyl [K46;K193;K258;K296;K307;K331;K346]	High	0.886126	-0.208096	-0.705136	0.687989	0.236727	-0.470775	0.555483	-0.53769	-0.566411	0.335746	0.418533	-0.363595	0.623168	0.323001	-0.390256	-0.560038		0.174352						0	82.55	46.4789	1	11	5	4	141	7.962	2140	355	40.5	5.45	0.862	18	18	48.86	68.29	4641430	5385720
GNAI3_MOUSE	Gnai3	Q9DC51	Master Protein	RecName: Full=Guanine nucleotide-binding protein G(k) subunit alpha;AltName: Full=G(i) alpha-3 OS=Mus musculus (Mouse)	Dimethyl [K46;K192;K257;K345]	High						-0.999192		-0.493223										0.526198						0	75.416	27.9661	1	8	3	0	128	9	1975	354	40.5	5.69	0.692	6	6	161.48	72.59	833872	1204620
GNAO_MOUSE	Gnao1	P18872	Master Protein	RecName: Full=Guanine nucleotide-binding protein G(o) subunit alpha OS=Mus musculus (Mouse)	Dimethyl [K46;K67;K70;K193;K311]	High	-0.0473983	-0.00531127	-0.287238	0.110642	0.251189	-0.188975	0.0109845	0.0243486	-0.219921	0.0238076	0.0553328	-0.115438	-0.32331	-0.204887	-0.282082	-0.40252	-0.216937	-0.0817989					+	0	137.391	39.548	1	12	9	5	358	24.119	5109	354	40.1	5.53	0.879	18	18	53.04	50.9	160985000	183056000
GNAQ_MOUSE	Gnaq	P21279	Master Protein	RecName: Full=Guanine nucleotide-binding protein G(q) subunit alpha;AltName: Full=Guanine nucleotide-binding protein alpha-q OS=Mus musculus (Mouse)	Dimethyl [K52;K133;K322]	High	0.263502	0.441311	0.277898	0.266057	1.23178	0.317662	0.509204	0.914391	0.134962	0.236122	0.910503	0.394732	-0.341537	0.850998	0.260684	-0.0968221	0.0380938	0.0246291	+					0	86.049	41.2256	1	11	9	3	170	6.499	1940	359	42.1	5.68	1.151	18	18	63.86	78.77	24667000	21430300
GNAS1_MOUSE	Gnas	Q6R0H7	Master Protein	RecName: Full=Guanine nucleotide-binding protein G(s) subunit alpha isoforms XLas;AltName: Full=Adenylate cyclase-stimulating G alpha protein;AltName: Full=Extra large alphas protein;Short=XLalphas OS=Mus musculus (Mouse)	Dimethyl [K792;K920;K925]	High	1.51258	0.709321	0.225616	1.1401	1.02489	0.0680762	1.09368	0.413539	0.166816	-0.112136	0.36317	0.287083	0.0856512	-0.166508	-0.0889626	0.331042		0.146612						0	29.355	7.14916	1	5	4	0	71	0.407	770	1133	121.4	4.81	1.085	17	17	62.28	75.49	2420570	2230100
GNAS2_MOUSE	Gnas	P63094	Master Protein Candidate	RecName: Full=Guanine nucleotide-binding protein G(s) subunit alpha isoforms short;AltName: Full=Adenylate cyclase-stimulating G alpha protein OS=Mus musculus (Mouse)	Dimethyl [K53;K181;K186]	High	1.51258	0.709321	0.225616	1.1401	1.02489	0.0680762	1.09368	0.413539	0.166816	-0.112136	0.36317	0.287083	0.0856512	-0.166508	-0.0889626	0.331042		0.146612						0	29.355	20.5584	1	5	4	0	71	1.31	770	394	45.6	5.96	1.085	17	17	62.28	75.49	2420570	2230100
GNAZ_MOUSE	Gnaz	O70443	Master Protein	RecName: Full=Guanine nucleotide-binding protein G(z) subunit alpha;AltName: Full=G(x) alpha chain;AltName: Full=Gz-alpha OS=Mus musculus (Mouse)		High			1.03093	0.259091	0.43962	0.178225									0.244305									0	13.208	9.57746	1	2	2	0	7	0.369	47	355	40.8	7.61	1.081	5	5	67.85	61.41	1964160	1816690
GBB1_MOUSE	Gnb1	P62874	Master Protein	RecName: Full=Guanine nucleotide-binding protein G(I)/G(S)/G(T) subunit beta-1;AltName: Full=Transducin beta chain 1 OS=Mus musculus (Mouse)	Dimethyl [K23;K78;K89;K127;K209;K280;K301;K337]	High	-0.0723017	0.349686	0.299524	0.166998	0.421413	0.454446	0.412653	0.271272	0.511114	-0.0659766	0.327671	0.479335	0.463235	0.484833	0.508941	0.23019	0.154684	0.205901			+		+	0	199.994	50.5882	1	13	7	2	519	629.957	8325	340	37.4	6	1.165	18	18	51.33	49.5	161595000	138690000
GBB2_MOUSE	Gnb2	P62880	Master Protein	RecName: Full=Guanine nucleotide-binding protein G(I)/G(S)/G(T) subunit beta-2;AltName: Full=G protein subunit beta-2;AltName: Full=Transducin beta chain 2 OS=Mus musculus (Mouse)	Dimethyl [K23;K78;K89;K127;K209;K301;K337]	High	-0.370402	-0.289578	-0.239581	-0.152797	-0.288142	-0.329148	-0.228981	-0.247959	-0.14503	-0.176073	-0.24521	-0.232672	-0.106171	-0.0105047	-0.180876	0.0158752	0.000812322	-0.0283257	+	+	+	+		0	140.265	65.5882	1	16	9	10	343	204.353	5210	340	37.3	6	0.82	18	18	52.56	48.72	158151000	192948000
GBB4_MOUSE	Gnb4	P29387	Master Protein	RecName: Full=Guanine nucleotide-binding protein subunit beta-4;AltName: Full=Transducin beta chain 4 OS=Mus musculus (Mouse)	Dimethyl [K78;K89;K127;K280;K301]	High	-0.875872	-0.0125787	-0.176981		0.0734017	0.0617736		-1.72008	0.362155	0.760904		0.128455		0.0165084	0.0588717			0.104673						0	96.599	51.7647	1	10	4	0	179	18.684	3474	340	37.4	6.16	0.87	14	14	73.22	76.72	3677560	4225050
GBG2_MOUSE	Gng2	P63213	Master Protein	RecName: Full=Guanine nucleotide-binding protein G(I)/G(S)/G(O) subunit gamma-2;AltName: Full=G gamma-I;Flags: Precursor OS=Mus musculus (Mouse)	Dimethyl [K46]	High	-1.91389	-1.04846	-1.00456		-2.58621	-0.915552	-3.24822	-1.36235	-0.871476	-1.75859	-0.597294	-0.849726		-0.371538	-0.751082	-1.30506	-1.97481	-1.80842	+				+	0	15.339	42.2535	1	2	2	0	49	3.642	348	71	7.8	7.99	0.438	17	17	85.74	60.8	15176100	34683200
GNS_MOUSE	Gns	Q8BFR4	Master Protein	RecName: Full=N-acetylglucosamine-6-sulfatase;EC=3.1.6.14;AltName: Full=Glucosamine-6-sulfatase;Short=G6S;Flags: Precursor OS=Mus musculus (Mouse)	Dimethyl [K129;K169]	High		0.367286	0.260736			0.493799			0.363025		0.564545	0.541535		0.758068	0.492458			-0.399734				+		0	10.751	7.35294	1	2	2	0	22	0.25	200	544	61.1	8.24	1.087	10	10	37.62	51.43	2505050	2304020
GORS2_MOUSE	Gorasp2	Q99JX3	Master Protein	RecName: Full=Golgi reassembly-stacking protein 2;Short=GRS2;AltName: Full=Golgi reassembly-stacking protein of 55 kDa;Short=GRASP55 OS=Mus musculus (Mouse)		High	0.702517	0.384053		0.188456	0.107023		-0.145365	0.322259		0.428362	0.30776			-0.0707142				0.351353						0	13.007	10.643	1	2	2	0	19	0.931	161	451	47	4.79	1.175	10	10	62.31	61.07	3025680	2575300
AATC_MOUSE	Got1	P05201	Master Protein	RecName: Full=Aspartate aminotransferase, cytoplasmic;Short=cAspAT;EC=2.6.1.1;EC=2.6.1.3;AltName: Full=Cysteine aminotransferase, cytoplasmic;AltName: Full=Cysteine transaminase, cytoplasmic;Short=cCAT;AltName: Full=Glutamate oxaloacetate transaminase 1;AltName: Full=Transaminase A OS=Mus musculus (Mouse)	Dimethyl [K20;K154;K236;K259;K318;K321;K369;K411]	High	0.0927514	0.056886	0.0598035	0.20708	-0.0442758	0.381701	0.2575	-0.144359	0.150152	0.166216	0.0161221	0.106172	0.0496385	0.293478	0.291145	0.247894	-0.0428093	-0.135774	+					0	92.162	53.2688	1	14	14	0	207	6.814	1383	413	46.2	7.14	0.975	18	18	77.42	85.74	27456000	28166000
AATM_MOUSE	Got2	P05202	Master Protein	RecName: Full=Aspartate aminotransferase, mitochondrial;Short=mAspAT;EC=2.6.1.1;EC=2.6.1.7;AltName: Full=Fatty acid-binding protein;Short=FABP-1;AltName: Full=Glutamate oxaloacetate transaminase 2;AltName: Full=Kynurenine aminotransferase 4;AltName: Full=Kynurenine aminotransferase IV;AltName: Full=Kynurenine--oxoglutarate transaminase 4;AltName: Full=Kynurenine--oxoglutarate transaminase IV;AltN…	Dimethyl [K94;K107;K122;K200;K227;K256;K279;K296;K387;K404;K430]	High	-0.0865967	-0.0649542	0.235228	-0.316664	-0.269666	0.0842087	-0.0286526	-0.0758258	0.12556	-0.00981295	-0.0205389	0.209129	0.21935	0.137974	0.21163	0.122438	0.0845182	-0.0485966					+	0	149.724	53.2558	1	15	15	0	331	13.874	5532	430	47.4	9	0.949	18	18	48.45	49.19	89498800	94333500
GPC1_MOUSE	Gpc1	Q9QZF2	Master Protein	RecName: Full=Glypican-1;Contains: RecName: Full=Secreted glypican-1;Flags: Precursor OS=Mus musculus (Mouse)		High																								0	4.287	6.64273	1	2	2	0	2	0.141	0	557	61.3	7.05	100	1	1			331243	489.962
GPC2_MOUSE	Gpc2	Q8BKV1	Master Protein	RecName: Full=Glypican-2;Contains: RecName: Full=Secreted glypican-2;Flags: Precursor OS=Mus musculus (Mouse)		High		0.878312										1.29011		-0.211535	0.866072		0.482602	0.0266815						0	31.126	12.0898	1	4	4	0	15	0.63	222	579	63.3	8.51	0.99	10	10	193.15	191.07	1812510	1830790
GPD1L_MOUSE	Gpd1l	Q3ULJ0	Master Protein	RecName: Full=Glycerol-3-phosphate dehydrogenase 1-like protein;EC=1.1.1.8 OS=Mus musculus (Mouse)	Dimethyl [K102;K242]	High			-1.00945	0.0872352		0.0451933		-0.15632	0.510609			-0.982126			-2.35429			0.118501						0	24.601	30.7692	1	6	6	0	20	1.031	164	351	38.2	6.77	0.577	10	10	83.45	88.06	1014780	1759550
GPDM_MOUSE	Gpd2	Q64521	Master Protein	RecName: Full=Glycerol-3-phosphate dehydrogenase, mitochondrial;Short=GPD-M;Short=GPDH-M;EC=1.1.5.3;AltName: Full=Protein TISP38;Flags: Precursor OS=Mus musculus (Mouse)	Dimethyl [K254;K348;K499;K538]	High	0.400291	0.699115	0.475875	0.444688	0.414095	-0.115323	0.253023	0.254973	0.510824	0.0917843	0.398858	0.461779	0.616338	0.200764	0.561171	0.713063		0.122379	+				+	0	41.924	16.6437	1	7	7	0	82	0.738	892	727	80.9	6.61	1.17	17	17	72.55	83.82	6143560	5250050
GEPH_MOUSE	Gphn	Q8BUV3	Master Protein	RecName: Full=Gephyrin;Includes: RecName: Full=Molybdopterin adenylyltransferase;Short=MPT adenylyltransferase;EC=2.7.7.75;AltName: Full=Domain G;Includes: RecName: Full=Molybdopterin molybdenumtransferase;Short=MPT Mo-transferase;EC=2.10.1.1;AltName: Full=Domain E OS=Mus musculus (Mouse)		High							0.756492		1.44256															0.001	3.519	2.86086	1	2	2	0	2	0.101	31	769	83.2	5.6	2.146	2	2	38.5	31.1	667155	310835
G6PI_MOUSE	Gpi	P06745	Master Protein	RecName: Full=Glucose-6-phosphate isomerase;Short=GPI;EC=5.3.1.9;AltName: Full=Autocrine motility factor;Short=AMF;AltName: Full=Neuroleukin;Short=NLK;AltName: Full=Phosphoglucose isomerase;Short=PGI;AltName: Full=Phosphohexose isomerase;Short=PHI OS=Mus musculus (Mouse)	Dimethyl [K73;K172;K176;K194;K211;K226;K234;K438;K497;K524;K550]	High	0.180834	0.164886	-0.0731806	-0.246335	-0.219663	-0.0370999	0.147547	-0.110652	-0.0820204	0.0683312	0.0903652	-0.666786	0.472581	0.0866106	0.0510528	-0.452779	-0.279212	0.0535385						0	95.304	33.1541	1	11	11	0	164	3.146	3419	558	62.7	8.13	0.938	18	18	49.87	43.57	16196000	17259100
GPM6A_MOUSE	Gpm6a	P35802	Master Protein	RecName: Full=Neuronal membrane glycoprotein M6-a;Short=M6a OS=Mus musculus (Mouse)	Dimethyl [K189;K190]	High	-0.520263	-0.903773	-0.748697	-0.585596	-0.394495	-0.931852	-0.518187	-1.01865	-1.10426	-0.776188	-0.650433	-0.785841	-0.499545	-0.579881	-0.849765	-0.662859	-0.498131	0.409461	+		+	+		0	21.879	7.91367	1	4	4	0	57	3.125	330	278	31.1	5.27	0.694	18	18	114.52	56.81	18337300	26431300
GPM6B_MOUSE	Gpm6b	P35803	Master Protein	RecName: Full=Neuronal membrane glycoprotein M6-b;Short=M6b OS=Mus musculus (Mouse)	Dimethyl [K243;K308]	High	-0.312675	-0.607859	-0.285519	-0.194537	-0.168318	-0.516974	-0.130723	-0.989994	-0.370885	-0.327775	-0.236098	-0.287937	-0.236938	-0.18024	-0.327316	-0.784552		0.400548				+		0	24.259	7.92683	1	2	2	0	49	1.894	655	328	36.2	6.14	0.838	17	17	111.21	73.06	11866100	14165300
GRIN1_MOUSE	Gprin1	Q3UNH4	Master Protein	RecName: Full=G protein-regulated inducer of neurite outgrowth 1;Short=GRIN1 OS=Mus musculus (Mouse)	Dimethyl [K451]	High	0.648517	-0.40735	-1.65935	-0.612573	-0.471712	-0.331662	0.282559	-1.25752			-1.96248			-1.35107	-2.25996	0.658013	-0.251193	-0.207854		+				0	14.784	7.29614	1	5	5	0	25	0.243	323	932	95.4	7.93	0.76	17	17	156.17	133.42	1744360	2295680
CSN1_MOUSE	Gps1	Q99LD4	Master Protein	RecName: Full=COP9 signalosome complex subunit 1;Short=SGN1;Short=Signalosome subunit 1;AltName: Full=G protein pathway suppressor 1;Short=GPS-1;AltName: Full=JAB1-containing signalosome subunit 1 OS=Mus musculus (Mouse)	Dimethyl [K368]	High				0.19353														0.982706						0	6.421	5.52017	1	2	2	0	5	0.179	32	471	53.4	6.84	0.82	5	5	183.35	56.01	553865	675753
GRB2_MOUSE	Grb2	Q60631	Master Protein	RecName: Full=Growth factor receptor-bound protein 2;AltName: Full=Adapter protein GRB2;AltName: Full=SH2/SH3 adapter GRB2 OS=Mus musculus (Mouse)	Dimethyl [K100;K124]	High	-0.578641	-0.253847	-0.206481	-0.585355	-0.0491147		-0.200214	-0.0879089			-0.843797				-1.10528	-0.0862915	-0.194844	-0.17983						0	10.948	23.0415	1	3	3	0	24	0.668	80	217	25.2	6.32	0.75	15	15	192.66	164.17	1814470	2420760
C10_MOUSE	Grcc10	O35127	Master Protein	RecName: Full=Protein C10 OS=Mus musculus (Mouse)	Dimethyl [K67]	High									0.617296									-0.603308						0	8.493	28.5714	1	2	2	0	8	1.683	26	126	13.2	5.14	0.661	7	7	206.2	214.33	375047	567031
GRIA2_MOUSE	Gria2	P23819	Master Protein	RecName: Full=Glutamate receptor 2;Short=GluR-2;AltName: Full=AMPA-selective glutamate receptor 2;AltName: Full=GluR-B;AltName: Full=GluR-K2;AltName: Full=Glutamate receptor ionotropic, AMPA 2;Short=GluA2;Flags: Precursor OS=Mus musculus (Mouse)		High	0.553747		-0.0279687			0.152757	0.021857		-0.230007		0.407748	0.669789			0.167022									0	19.681	4.64326	1	2	2	0	20	0.253	237	883	98.6	7.39	0.951	8	8	17.79	38.88	2128860	2238510
GRPE1_MOUSE	Grpel1	Q99LP6	Master Protein	RecName: Full=GrpE protein homolog 1, mitochondrial;AltName: Full=Mt-GrpE#1;Flags: Precursor OS=Mus musculus (Mouse)	Dimethyl [K120]	High	-0.856715	-0.683535	-0.317019	-0.315285	-0.351036		-1.11053	-0.676526	-1.18737	-0.519544	-0.311264	-0.11729	-0.535401	0.0117045		0.133182	0.299089	-0.366674		+	+			0	12.14	9.21659	1	2	2	0	41	0.501	380	217	24.3	8.38	0.72	18	18	84.44	70.73	1274740	1771550
GSK3B_MOUSE	Gsk3b	Q9WV60	Master Protein	RecName: Full=Glycogen synthase kinase-3 beta;Short=GSK-3 beta;EC=2.7.11.26;AltName: Full=Serine/threonine-protein kinase GSK3B;EC=2.7.11.1 OS=Mus musculus (Mouse)	Dimethyl [K60;K183;K197]	High	-0.00374307	0.272039	-0.384169	0.168523	0.120741	-0.00252503	0.254687	0.00406792	-0.320184	0.270364	0.164024	-0.388296	-0.274541	-0.641427	-0.93975	-0.808712		-0.414452					+	0	27.434	21.6667	1	4	4	0	93	1.154	383	420	46.7	8.78	0.774	17	17	69.11	80.92	7399510	9555860
ERF3A_MOUSE	Gspt1	Q8R050	Master Protein	RecName: Full=Eukaryotic peptide chain release factor GTP-binding subunit ERF3A;Short=Eukaryotic peptide chain release factor subunit 3a;Short=eRF3a;AltName: Full=G1 to S phase transition protein 1 homolog OS=Mus musculus (Mouse)		High	1.88919				0.138754		0.310384								0.370294									0	14.594	13.6792	1	4	4	0	10	0.433	32	636	68.6	5.21	1.432	7	7	89.37	136.81	575947	402117
GSHR_MOUSE	Gsr	P47791	Master Protein	RecName: Full=Glutathione reductase, mitochondrial;Short=GR;Short=GRase;EC=1.8.1.7;Flags: Precursor OS=Mus musculus (Mouse)	Dimethyl [K269]	High	-0.777967	-0.444701	-0.805726	-0.588805	-0.0261559		0.693822	-0.26512			-0.225062			-0.391699	-0.06647			-0.120003	+					0	12.932	8.8	1	2	2	0	18	0.292	86	500	53.6	7.99	0.813	11	11	81.04	73.4	2277400	2800580
GSTM1_MOUSE	Gstm1	P10649	Master Protein	RecName: Full=Glutathione S-transferase Mu 1;EC=2.5.1.18;AltName: Full=GST 1-1;AltName: Full=GST class-mu 1;AltName: Full=Glutathione S-transferase GT8.7;AltName: Full=pmGT10 OS=Mus musculus (Mouse)	Dimethyl [K31;K52;K69;K122;K211]	High	0.0237575	0.033376	0.37089	-0.0312228	-0.341872	0.260208	-0.399978	0.103882	0.169581	-0.345742	0.00724041	0.293506	0.0617976	0.718042	0.239806	-0.163239	-0.06227	-0.481485						0	88.143	62.3853	1	14	14	0	204	17.957	1714	218	26	7.94	1.015	18	18	76.35	66.61	26451000	26058300
GSTM2_MOUSE	Gstm2	P15626	None	RecName: Full=Glutathione S-transferase Mu 2;EC=2.5.1.18;AltName: Full=GST 5-5;AltName: Full=GST class-mu 2;AltName: Full=Glutathione S-transferase pmGT2 OS=Mus musculus (Mouse)	Dimethyl [K52;K69]	High	-0.0387759	-0.0934683	0.265563	-0.0597472	0.0485889	0.166953	-0.379896	-0.000765515	0.112551	-0.0227536	0.0982987	0.190364	-0.0145016	0.737264	0.265101	-0.163239	-0.06227	-0.126808						0	36.08	13.3028	1	3	3	0	82	1.448	971	218	25.7	7.39	1.022	18	18	64.91	50.72	11482800	11233500
GSTM4_MOUSE	Gstm3	P19639	None	RecName: Full=Glutathione S-transferase Mu 3;EC=2.5.1.18;AltName: Full=GST class-mu 3;AltName: Full=Glutathione S-transferase GT9.3 OS=Mus musculus (Mouse)		High		-0.189073	1.72734		-0.0904361	1.40279		0.479881		-3.0673	-0.275632	1.43274	-0.897649	2.48522	2.37414			-0.245241						0	16.669	22.0183	1	5	5	0	39	1.154	206	218	25.7	7.77	1.268	15	15	81.06	98.44	3765790	2971010
GSTM5_MOUSE	Gstm5	P48774	Master Protein	RecName: Full=Glutathione S-transferase Mu 5;EC=2.5.1.18;AltName: Full=Fibrous sheath component 2;Short=Fsc2;AltName: Full=GST class-mu 5 OS=Mus musculus (Mouse)	Dimethyl [K55;K70]	High						-0.353106					1.29347	-0.115985		-0.118185	0.485873									0	7.229	18.75	1	3	3	0	8	0.501	21	224	26.6	7.21	1.395	7	7	62.61	92.4	245775	176161
GSTM7_MOUSE	Gstm7	Q80W21	None	RecName: Full=Glutathione S-transferase Mu 7;EC=2.5.1.18;AltName: Full=GST class-mu 7;Short=GSTM-7 OS=Mus musculus (Mouse)	Dimethyl [K52;K69]	High	-0.0387759	-0.0934683	0.265563	-0.0597472	0.0485889	0.166953	-0.379896	-0.000765515	0.112551	-0.0227536	0.0982987	0.190364	-0.0145016	0.737264	0.265101	-0.163239	-0.06227	-0.126808						0	33.823	8.7156	1	2	2	0	81	1.154	964	218	25.7	6.8	1.022	18	18	64.91	50.72	11482800	11233500
GSTP1_MOUSE	Gstp1	P19157	Master Protein	RecName: Full=Glutathione S-transferase P 1;Short=Gst P1;EC=2.5.1.18;AltName: Full=GST YF-YF;AltName: Full=GST class-pi;AltName: Full=GST-piB;AltName: Full=Preadipocyte growth factor OS=Mus musculus (Mouse)	Dimethyl [K128;K141]	High	-0.0546683	0.0441496	-0.328448	0.342076	0.118196	-0.187619	0.175371	0.118671	-0.164965	0.0393832	-0.061542	-0.0218421	-0.0378326	-0.190491	0.198057	-0.0894977	6.71e-06	0.020776						0	43.941	17.1429	1	2	2	0	114	4.337	2169	210	23.6	7.87	0.939	18	18	57.78	53.72	21571700	22975500
GSTP2_MOUSE	Gstp2	P46425	Master Protein Candidate	RecName: Full=Glutathione S-transferase P 2;Short=Gst P2;EC=2.5.1.18;AltName: Full=GST YF-YF;AltName: Full=GST class-pi;AltName: Full=GST-piA OS=Mus musculus (Mouse)	Dimethyl [K128;K141]	High	-0.0546683	0.0441496	-0.328448	0.342076	0.118196	-0.187619	0.175371	0.118671	-0.164965	0.0393832	-0.061542	-0.0218421	-0.0378326	-0.190491	0.198057	-0.0894977	6.71e-06	0.020776						0	43.941	17.1429	1	2	2	0	114	3.642	2169	210	23.5	7.87	0.939	18	18	57.78	53.72	21571700	22975500
GCYA3_MOUSE	Gucy1a3	Q9ERL9	Master Protein	RecName: Full=Guanylate cyclase soluble subunit alpha-3;Short=GCS-alpha-3;EC=4.6.1.2;AltName: Full=GCS-alpha-1;AltName: Full=Soluble guanylate cyclase large subunit OS=Mus musculus (Mouse)	Dimethyl [K317;K330;K475]	High			0.697313			0.0835477																		0.001	4.243	6.36758	1	2	2	0	3	0.119	23	691	77.5	7.17	0.992	2	2	52.59	73.5	435951	439426
KGUA_MOUSE	Guk1	Q64520	Master Protein	RecName: Full=Guanylate kinase;EC=2.7.4.8;AltName: Full=GMP kinase OS=Mus musculus (Mouse)	Dimethyl [K85]	High	0.593027	0.352879	0.061366			0.555325	-0.0613673		0.286227	-0.102579	0.360342	0.337004		0.175483	-0.426755	0.74549		-0.0647821						0	17.737	28.2828	1	3	3	0	30	1.276	127	198	21.9	6.55	1.034	13	13	64.11	66.6	2636780	2549250
H2AJ_MOUSE	H2afj	Q8R1M2	None	RecName: Full=Histone H2A.J;Short=H2a/j OS=Mus musculus (Mouse)	Dimethyl [K96;K119]	High	0.235828	0.0266861	0.715282	0.250244	-0.116641	0.51502	0.38357	-0.0491203	0.43893	0.474503	0.180559	0.613347	0.604525	0.543235	0.497403	-0.283858	-0.208887	0.0436037						0	71.434	32.5581	1	4	2	0	240	999	5045	129	14	11.05	1.071	18	18	62.67	69.23	501957000	468725000
H2AV_MOUSE	H2afv	Q3THW5	Master Protein	RecName: Full=Histone H2A.V;AltName: Full=H2A.F/Z OS=Mus musculus (Mouse)	Dimethyl [K75;K102]	High	0.00456728	-0.178772	0.656789	-0.0869415	-0.258829	0.389855	0.158639	-0.101157	0.260075	0.220045	0.0608086	0.385259	0.401021	0.35072	0.510205	-0.144058	-0.180517	0.0468328						0	71.187	53.9062	1	6	4	4	185	680.292	2348	128	13.5	10.58	1.002	18	18	67.81	72.07	568937000	567534000
H2AY_MOUSE	H2afy	Q9QZQ8	Master Protein	RecName: Full=Core histone macro-H2A.1;Short=Histone macroH2A1;Short=mH2A1;AltName: Full=H2A.y;AltName: Full=H2A/y OS=Mus musculus (Mouse)	Dimethyl [K96;K116;K189;K285;K292]	High	-0.311634	-0.325436	0.771597	-0.208512	-0.268777	-1.78778		-0.387129	0.370036		0.2315	0.152648	-0.849293	0.378881	0.463054	-1.24132		-0.0331935						0	55.535	26.6129	1	6	4	3	99	3.833	1242	372	39.7	9.8	0.904	18	18	126.44	113.53	11132000	12317400
H2AW_MOUSE	H2afy2	Q8CCK0	Master Protein	RecName: Full=Core histone macro-H2A.2;Short=Histone macroH2A2;Short=mH2A2 OS=Mus musculus (Mouse)	Dimethyl [K96;K167;K189;K226;K231;K347]	High		-1.15502			-0.582091			-1.47397			-0.895188			-0.179052										0	40.89	23.3871	1	5	3	0	70	2.36	1002	372	40.1	9.69	0.557	5	5	48.22	53.63	2072900	3724370
H2AZ_MOUSE	H2afz	P0C0S6	Master Protein Candidate	RecName: Full=Histone H2A.Z;Short=H2A/z OS=Mus musculus (Mouse)	Dimethyl [K75;K102]	High	0.00456728	-0.178772	0.656789	-0.0869415	-0.258829	0.389855	0.158639	-0.101157	0.260075	0.220045	0.0608086	0.385259	0.401021	0.35072	0.510205	-0.144058	-0.180517	0.0468328						0	71.187	53.9062	1	6	4	0	185	680.292	2348	128	13.5	10.58	1.002	18	18	67.81	72.07	568937000	567534000
H31_MUSPA	H3110;	Q6LBF0	Master Protein	RecName: Full=Histone H3.1 OS=Mus pahari (Gairdner's shrew-mouse) (Coelomys pahari)	Dimethyl [K80;K116]	High	0.286506	0.0628622	0.903707	0.398949	-0.0251563	0.601057	0.493886	0.0982719	0.605908	0.415423	0.202816	0.733685	0.582595	0.456638	0.612143	-0.372563	-0.074631	0.0838588						0	48.478	43.3824	1	4	1	4	150	99	1362	136	15.4	11.12	1.154	18	18	68.75	76.13	218049000	188928000
H33_MOUSE	H3f3a	P84244	Master Protein	RecName: Full=Histone H3.3 OS=Mus musculus (Mouse)	Dimethyl [K80;K116]	High	1.78798	-0.0206368	1.02559	1.43879	0.130308	0.664395	0.624466	0.121636	0.556525	1.92923	0.439683	0.692335	1.59461	0.90259	0.636852	-0.401703	-0.0724435	0.160629						0	67.707	43.3824	1	4	1	0	203	70.969	4459	136	15.3	11.27	1.161	18	18	82.01	89.53	43927500	37820500
H3C_MOUSE	H3f3c	P02301	Master Protein Candidate	RecName: Full=Histone H3.3C;AltName: Full=Embryonic OS=Mus musculus (Mouse)	Dimethyl [K80;K116]	High	1.78798	-0.0206368	1.02559	1.43879	0.130308	0.664395	0.624466	0.121636	0.556525	1.92923	0.439683	0.692335	1.59461	0.90259	0.636852	-0.401703	-0.0724435	0.160629						0	67.707	43.3824	1	4	1	0	203	70.969	4459	136	15.3	11.14	1.161	18	18	82.01	89.53	43927500	37820500
HCDH_MOUSE	Hadh	Q61425	Master Protein	RecName: Full=Hydroxyacyl-coenzyme A dehydrogenase, mitochondrial;Short=HCDH;EC=1.1.1.35;AltName: Full=Medium and short-chain L-3-hydroxyacyl-coenzyme A dehydrogenase;AltName: Full=Short-chain 3-hydroxyacyl-CoA dehydrogenase;Flags: Precursor OS=Mus musculus (Mouse)	Dimethyl [K125]	High	0.134511				-0.19245		0.440789	-0.033493			-0.0643116			0.265211	0.0272284			0.411875						0	21.453	21.3376	1	3	3	0	16	0.585	279	314	34.4	8.65	1.168	11	11	87.36	102.24	763776	653813
ECHA_MOUSE	Hadha	Q8BMS1	Master Protein	RecName: Full=Trifunctional enzyme subunit alpha, mitochondrial;AltName: Full=TP-alpha;Includes: RecName: Full=Long-chain enoyl-CoA hydratase;EC=4.2.1.17;Includes: RecName: Full=Long chain 3-hydroxyacyl-CoA dehydrogenase;EC=1.1.1.211;Flags: Precursor OS=Mus musculus (Mouse)	Dimethyl [K249;K436]	High	-0.206797	-0.146141		0.133748			-0.0612381			0.524289						-0.500009		-0.556062					+	0	15.261	9.04325	1	4	4	0	14	0.307	60	763	82.6	9.14	0.836	8	8	65.4	79.18	562422	672612
ECHB_MOUSE	Hadhb	Q99JY0	Master Protein	RecName: Full=Trifunctional enzyme subunit beta, mitochondrial;AltName: Full=TP-beta;Includes: RecName: Full=3-ketoacyl-CoA thiolase;EC=2.3.1.16;AltName: Full=Acetyl-CoA acyltransferase;AltName: Full=Beta-ketothiolase;Flags: Precursor OS=Mus musculus (Mouse)	Dimethyl [K112]	High																0.305016								0	6.397	4.42105	1	2	2	0	6	0.166	40	475	51.4	9.38	4.777	5	5	61.65	183.84	472528	98914.9
SYHC_MOUSE	Hars	Q61035	Master Protein	RecName: Full=Histidine--tRNA ligase, cytoplasmic;EC=6.1.1.21;AltName: Full=Histidyl-tRNA synthetase;Short=HisRS OS=Mus musculus (Mouse)	Dimethyl [K37;K288;K472]	High	0.520714	-0.500914	-0.220112	0.36516	-0.356648	0.0545809		-0.118069	0.141108	0.645612	-0.101151	-0.272586	0.109633	-0.00833363	0.209718	0.183332		-0.211695						0	19.662	13.3595	1	4	4	0	43	0.468	351	509	57.4	6	0.882	16	16	93	100.9	4667520	5289780
HBA_MOUSE	Hba	P01942	Master Protein	RecName: Full=Hemoglobin subunit alpha;AltName: Full=Alpha-globin;AltName: Full=Hemoglobin alpha chain OS=Mus musculus (Mouse)	Dimethyl [K57;K140]	High			-1.80494			-0.61633			-1.73533						-1.49807									0	13.871	30.2817	1	3	3	0	13	2.162	129	142	15.1	8.22	0.308	5	5	119.99	43.9	957356	3109400
HBB1_MOUSE	Hbb-b1	P02088	Master Protein	RecName: Full=Hemoglobin subunit beta-1;AltName: Full=Beta-1-globin;AltName: Full=Hemoglobin beta-1 chain;AltName: Full=Hemoglobin beta-major chain OS=Mus musculus (Mouse)	Dimethyl [K83;K133]	High			-0.701389			-0.847384		-1.82707	-1.65007		-1.33591	-1.68941						-0.457886			+			0	9.447	25.8503	1	3	3	0	15	1.31	83	147	15.8	7.65	0.444	8	8	110.66	62.41	2968310	6677870
HBB2_MOUSE	Hbb-b2	P02089	None	RecName: Full=Hemoglobin subunit beta-2;AltName: Full=Beta-2-globin;AltName: Full=Hemoglobin beta-2 chain;AltName: Full=Hemoglobin beta-minor chain OS=Mus musculus (Mouse)	Dimethyl [K133]	High			-0.701389			-0.639176		-1.82707	-1.48621		-1.33591	-1.68941						-0.531125						0	4.761	14.966	1	2	2	0	11	0.778	50	147	15.9	8.05	0.451	8	8	99.71	61.35	2758260	6118710
HDAC2_MOUSE	Hdac2	P70288	Master Protein	RecName: Full=Histone deacetylase 2;Short=HD2;EC=3.5.1.98;AltName: Full=YY1 transcription factor-binding protein OS=Mus musculus (Mouse)	Dimethyl [K124]	High					0.702383	0.33789	0.422666						0.986911			0.0115309	-0.0821349	0.491527						0	13.276	9.63115	1	2	2	0	24	0.28	528	488	55.3	5.91	1.185	13	13	124	131.07	956732	807579
HDGF_MOUSE	Hdgf	P51859	Master Protein	RecName: Full=Hepatoma-derived growth factor;Short=HDGF OS=Mus musculus (Mouse)	Dimethyl [K61;K80;K96]	High	-0.439133	-0.439397	-1.53249	0.657586	-0.779563	-1.72392	-1.31745	-0.328456	-1.40057	-0.296244	-1.04528			-1.13356	-0.992383	-0.0132408	0.266236	0.0360702						0	20.694	14.346	1	2	2	0	47	0.778	776	237	26.3	4.83	0.755	16	16	118.39	90.49	5780640	7652450
HDGR3_MOUSE	Hdgfrp3	Q9JMG7	Master Protein	RecName: Full=Hepatoma-derived growth factor-related protein 3;Short=HRP-3 OS=Mus musculus (Mouse)	Dimethyl [K79;K95]	High		-1.40972		-1.74149				-1.39179						-0.938023		-0.0858717								0	15.046	8.41584	1	2	2	0	13	1.31	106	202	22.4	8.4	0.477	10	10	209.88	118.37	799248	1675930
HDHD2_MOUSE	Hdhd2	Q3UGR5	Master Protein	RecName: Full=Haloacid dehalogenase-like hydrolase domain-containing protein 2 OS=Mus musculus (Mouse)	Dimethyl [K145]	High	0.352912	0.814732			0.0250717						0.20738					-0.20701		-0.439158						0	17.379	18.5328	1	2	2	0	10	0.848	296	259	28.7	6.05	1.239	6	6	98.59	54.34	2275830	1836730
HINT1_MOUSE	Hint1	P70349	Master Protein	RecName: Full=Histidine triad nucleotide-binding protein 1;EC=3.-.-.-;AltName: Full=Adenosine 5'-monophosphoramidase;AltName: Full=Protein kinase C inhibitor 1;AltName: Full=Protein kinase C-interacting protein 1;Short=PKCI-1 OS=Mus musculus (Mouse)	Dimethyl [K21;K57]	High	0.133273	0.492158	0.248857	0.0379626	0.483413	0.402372	0.146759	0.651688	0.356567	0.378459	0.387822	0.329903	0.0120738	0.275286	0.346591	0.193423	-0.0932246	0.143492				+		0	57.115	51.5873	1	4	4	0	120	30.623	1518	126	13.8	6.87	1.109	18	18	78.09	81.63	39923500	36010400
H11_MOUSE	Hist1h1a	P43275	Master Protein	RecName: Full=Histone H1.1;AltName: Full=H1 VAR.3;AltName: Full=Histone H1a;Short=H1a OS=Mus musculus (Mouse)	Dimethyl [K35;K36;K54;K65;K77]	High	-0.415751	-0.357926	-1.04205	-0.57774	-0.0949629	-0.289551	-0.471941	-0.264843	-0.343189	-0.741209	-0.242719	0.052433	-0.238821	0.261578	-0.555902	-0.152077	-0.107156	-0.235736			+			0	41.847	21.1268	1	5	3	0	108	11.589	1358	213	21.8	10.93	0.828	18	18	78.15	68.84	20519000	24772700
H15_MOUSE	Hist1h1b	P43276	Master Protein	RecName: Full=Histone H1.5;AltName: Full=H1 VAR.5;AltName: Full=H1b OS=Mus musculus (Mouse)	Dimethyl [K34;K46;K63;K75]	High	-0.264718	0.529951	0.00106934	-0.398218	0.449774	0.113123	-0.348921	0.430598	0.0190799	-0.297887	0.258927	-0.215095	0.322533	0.628563	-0.763293	0.0859001	0.126076	0.20158						0	35.457	16.5919	1	5	5	0	151	11.115	1577	223	22.6	10.92	1.042	18	18	88.87	84.24	61656900	59177400
H12_MOUSE	Hist1h1c	P15864	Master Protein Candidate	RecName: Full=Histone H1.2;AltName: Full=H1 VAR.1;AltName: Full=H1c OS=Mus musculus (Mouse)	Dimethyl [K34;K46;K63;K64;K75]	High	-0.437576	0.0431409	-0.355582	-0.395654	0.00919763	-0.382691	-0.474442	0.0783864	-0.366875	-0.464115	0.0757987	-0.282609	-0.112929	0.189122	-0.603139	-0.016465	0.0722992	0.246834						0	67.049	17.9245	1	7	2	0	220	37.312	3357	212	21.3	11	0.94	18	18	99.25	78.22	203464000	216553000
H13_MOUSE	Hist1h1d	P43277	Master Protein	RecName: Full=Histone H1.3;AltName: Full=H1 VAR.4;AltName: Full=H1d OS=Mus musculus (Mouse)	Dimethyl [K35;K47;K64;K65;K76]	High	-0.437576	0.0431409	-0.355582	-0.395654	0.00919763	-0.382691	-0.474442	0.0783864	-0.366875	-0.464115	0.0757987	-0.282609	-0.112929	0.189122	-0.603139	-0.016465	0.0722992	0.246834						0	67.049	17.1946	1	7	2	8	220	37.312	3357	221	22.1	11.03	0.94	18	18	99.25	78.22	203464000	216553000
H14_MOUSE	Hist1h1e	P43274	Master Protein	RecName: Full=Histone H1.4;AltName: Full=H1 VAR.2;AltName: Full=H1e OS=Mus musculus (Mouse)	Dimethyl [K34;K46;K63;K64;K75]	High	-0.0373698	0.191046	-0.27706	-0.122939	0.167767	-0.232557	0.012085	0.170101	-0.27215	-0.0478686	0.354539	-0.29727	0.3051	0.652044	-0.587829	0.0372524	0.0190067	0.207035						0	63.369	17.3516	1	7	2	0	200	25.102	3181	219	22	11.11	1.006	18	18	85.28	76.79	63963800	63553100
H1T_MOUSE	Hist1h1t	Q07133	None	RecName: Full=Histone H1t;AltName: Full=Testicular H1 histone OS=Mus musculus (Mouse)	Dimethyl [K66;K77]	High	-1.34409	-0.12903	-1.46364	-1.31313	-0.0964964	-1.59081	-1.52313	-0.0399956	-1.44713	-1.32707	-0.32424	-1.42356	-1.02184	-0.684989	-1.58161	-0.124359	0.237564	0.452475						0	33.806	7.69231	2	3	0	0	104	5.579	1946	208	21.5	11.71	0.775	18	18	118.32	63.66	73223400	94540600
H2A1_MOUSE	Hist1h2ad	C0HKE1	None	RecName: Full=Histone H2A type 1 OS=Mus musculus (Mouse)	Dimethyl [K96;K119]	High	0.235828	0.0266861	0.715282	0.250244	-0.116641	0.51502	0.38357	-0.0491203	0.43893	0.474503	0.180559	0.613347	0.604525	0.543235	0.497403	-0.283858	-0.208887	0.0436037						0	71.434	32.3077	1	4	2	0	240	371.759	5045	130	14.1	11.05	1.071	18	18	62.67	69.23	501957000	468725000
H2A1F_MOUSE	Hist1h2af	Q8CGP5	None	RecName: Full=Histone H2A type 1-F OS=Mus musculus (Mouse)	Dimethyl [K96;K119]	High	0.235828	0.0266861	0.715282	0.250244	-0.116641	0.51502	0.38357	-0.0491203	0.43893	0.474503	0.180559	0.613347	0.604525	0.543235	0.497403	-0.283858	-0.208887	0.0436037						0	71.434	32.3077	1	4	2	0	240	371.759	5045	130	14.2	11.05	1.071	18	18	62.67	69.23	501957000	468725000
H2A1H_MOUSE	Hist1h2ah	Q8CGP6	None	RecName: Full=Histone H2A type 1-H OS=Mus musculus (Mouse)	Dimethyl [K96;K119]	High	0.235828	0.0266861	0.715282	0.250244	-0.116641	0.51502	0.38357	-0.0491203	0.43893	0.474503	0.180559	0.613347	0.604525	0.543235	0.497403	-0.283858	-0.208887	0.0436037						0	71.434	32.8125	1	4	2	0	240	371.759	5045	128	13.9	11.03	1.071	18	18	62.67	69.23	501957000	468725000
H2A1K_MOUSE	Hist1h2ak	Q8CGP7	None	RecName: Full=Histone H2A type 1-K OS=Mus musculus (Mouse)	Dimethyl [K96;K119]	High	0.235828	0.0266861	0.715282	0.250244	-0.116641	0.51502	0.38357	-0.0491203	0.43893	0.474503	0.180559	0.613347	0.604525	0.543235	0.497403	-0.283858	-0.208887	0.0436037						0	71.434	32.3077	1	4	2	0	240	371.759	5045	130	14.1	11.05	1.071	18	18	62.67	69.23	501957000	468725000
H2B1B_MOUSE	Hist1h2bb	Q64475	Master Protein	RecName: Full=Histone H2B type 1-B;AltName: Full=h2B-143 OS=Mus musculus (Mouse)	Dimethyl [K35;K44;K109]	High	-0.618556	-0.248395	0.344768	-1.39102	-0.185693	0.419012	-0.57705	-0.262353	0.0925013	-0.717963	0.0639624	0.325749	-0.523231	0.459006	0	-0.719611	-0.431951	0.117054						0	63.734	26.9841	1	4	2	7	204	27.48	4027	126	13.9	10.32	0.9	18	18	96.81	80.72	493340000	547875000
H2B1C_MOUSE	Hist1h2bc;	Q6ZWY9	Master Protein Candidate	RecName: Full=Histone H2B type 1-C/E/G OS=Mus musculus (Mouse)	Dimethyl [K35;K44;K109]	High	-0.618556	-0.248395	0.344768	-1.39102	-0.185693	0.419012	-0.57705	-0.262353	0.0925013	-0.717963	0.0639624	0.325749	-0.523231	0.459006	0	-0.719611	-0.431951	0.117054						0	63.734	26.9841	1	4	2	0	204	27.48	4027	126	13.9	10.32	0.9	18	18	96.81	80.72	493340000	547875000
H2B1F_MOUSE	Hist1h2bf	P10853	Master Protein Candidate	RecName: Full=Histone H2B type 1-F/J/L;AltName: Full=H2B 291A OS=Mus musculus (Mouse)	Dimethyl [K35;K44;K109]	High	-0.618556	-0.248395	0.344768	-1.39102	-0.185693	0.419012	-0.57705	-0.262353	0.0925013	-0.717963	0.0639624	0.325749	-0.523231	0.459006	0	-0.719611	-0.431951	0.117054						0	63.734	26.9841	1	4	2	0	204	27.48	4027	126	13.9	10.32	0.9	18	18	96.81	80.72	493340000	547875000
H2B1H_MOUSE	Hist1h2bh	Q64478	Master Protein Candidate	RecName: Full=Histone H2B type 1-H;AltName: Full=h2B-221 OS=Mus musculus (Mouse)	Dimethyl [K35;K44;K109]	High	-0.618556	-0.248395	0.344768	-1.39102	-0.185693	0.419012	-0.57705	-0.262353	0.0925013	-0.717963	0.0639624	0.325749	-0.523231	0.459006	0	-0.719611	-0.431951	0.117054						0	63.734	26.9841	1	4	2	0	204	27.48	4027	126	13.9	10.32	0.9	18	18	96.81	80.72	493340000	547875000
H2B1K_MOUSE	Hist1h2bk	Q8CGP1	Master Protein Candidate	RecName: Full=Histone H2B type 1-K OS=Mus musculus (Mouse)	Dimethyl [K35;K44;K109]	High	-0.618556	-0.248395	0.344768	-1.39102	-0.185693	0.419012	-0.57705	-0.262353	0.0925013	-0.717963	0.0639624	0.325749	-0.523231	0.459006	0	-0.719611	-0.431951	0.117054						0	63.734	26.9841	1	4	2	0	204	27.48	4027	126	13.9	10.32	0.9	18	18	96.81	80.72	493340000	547875000
H2B1M_MOUSE	Hist1h2bm	P10854	Master Protein Candidate	RecName: Full=Histone H2B type 1-M;AltName: Full=H2B 291B OS=Mus musculus (Mouse)	Dimethyl [K35;K44;K109]	High	-0.618556	-0.248395	0.344768	-1.39102	-0.185693	0.419012	-0.57705	-0.262353	0.0925013	-0.717963	0.0639624	0.325749	-0.523231	0.459006	0	-0.719611	-0.431951	0.117054						0	63.734	26.9841	1	4	2	0	204	27.48	4027	126	13.9	10.32	0.9	18	18	96.81	80.72	493340000	547875000
H2B1P_MOUSE	Hist1h2bp	Q8CGP2	Master Protein Candidate	RecName: Full=Histone H2B type 1-P OS=Mus musculus (Mouse)	Dimethyl [K35;K44;K109]	High	-0.618556	-0.248395	0.344768	-1.39102	-0.185693	0.419012	-0.57705	-0.262353	0.0925013	-0.717963	0.0639624	0.325749	-0.523231	0.459006	0	-0.719611	-0.431951	0.117054						0	63.734	26.9841	1	4	2	0	204	27.48	4027	126	14	10.32	0.9	18	18	96.81	80.72	493340000	547875000
H32_MOUSE	Hist1h3b	P84228	Master Protein	RecName: Full=Histone H3.2 OS=Mus musculus (Mouse)	Dimethyl [K80;K116]	High		-0.0994769	0.658666	0.86159	-1.1006	0.529131	-0.641398	-0.198515	0.465678	0.261679	0.385963	0.651095		0.895653	0.519364	-0.977114	-1.15531	-0.625145						0	63.631	43.3824	1	4	1	0	180	99	2527	136	15.4	11.27	0.911	17	17	75.65	71.08	26814600	29446400
H4_MOUSE	Hist1h4a;	P62806	Master Protein	RecName: Full=Histone H4 OS=Mus musculus (Mouse)	Dimethyl [K32;K60;K78;K80;K92]	High	-0.987504	-0.863667	0.401693	-1.20313	-1.18744	0.072594	-0.67778	-0.909997	-0.0907526	-1.64342	-0.413702	-0.256004	-1.3499	0.0244257	-0.260369	-0.335056	-0.410467	0.0437401						0	116.173	58.2524	1	10	10	0	385	464158	4084	103	11.4	11.36	0.696	18	18	90.71	69.79	730945000	1050260000
H2A2A_MOUSE	Hist2h2aa1;	Q6GSS7	Master Protein	RecName: Full=Histone H2A type 2-A;AltName: Full=H2a-614;AltName: Full=H2a-615;AltName: Full=Histone H2A.2 OS=Mus musculus (Mouse)	Dimethyl [K96;K119]	High	0.235828	0.0266861	0.715282	0.250244	-0.116641	0.51502	0.38357	-0.0491203	0.439209	0.474503	0.180965	0.613347	0.604525	0.543329	0.498949	-0.282548	-0.206783	0.0442002						0	78.999	54.6154	1	5	2	1	251	718.686	5221	130	14.1	10.9	1.071	18	18	62.67	69.23	502171000	468842000
H2A2B_MOUSE	Hist2h2ab	Q64522	Master Protein	RecName: Full=Histone H2A type 2-B;AltName: Full=H2a-613A OS=Mus musculus (Mouse)	Dimethyl [K96;K119]	High	0.204439	-0.666711	-0.0228299	-1.79765	-0.722127	-0.463654	-0.29193	-0.248225	-0.675555	-0.0763029	-0.537027	-0.796089	-1.75444	0.0776286	0.044165	-0.131946	-0.0203581	0.0798244						0	53.265	52.3077	1	4	2	0	151	36.276	3259	130	14	10.89	0.793	18	18	101.21	83.46	12305900	15514200
H2A2C_MOUSE	Hist2h2ac	Q64523	Master Protein Candidate	RecName: Full=Histone H2A type 2-C;AltName: Full=H2a-613B OS=Mus musculus (Mouse)	Dimethyl [K96;K119]	High	0.235828	0.0266861	0.715282	0.250244	-0.116641	0.51502	0.38357	-0.0491203	0.439209	0.474503	0.180965	0.613347	0.604525	0.543329	0.498949	-0.282548	-0.206783	0.0442002						0	78.999	55.0388	1	5	2	0	251	2153.44	5221	129	14	10.9	1.071	18	18	62.67	69.23	502171000	468842000
H2B2B_MOUSE	Hist2h2bb	Q64525	Master Protein Candidate	RecName: Full=Histone H2B type 2-B;AltName: Full=H2b 616 OS=Mus musculus (Mouse)	Dimethyl [K35;K44;K109]	High	-0.618556	-0.248395	0.344768	-1.39102	-0.185693	0.419012	-0.57705	-0.262353	0.0925013	-0.717963	0.0639624	0.325749	-0.523231	0.459006	0	-0.719611	-0.431951	0.117054						0	63.734	26.9841	1	4	2	0	204	27.48	4027	126	13.9	10.32	0.9	18	18	96.81	80.72	493340000	547875000
H2B2E_MOUSE	Hist2h2be	Q64524	Master Protein	RecName: Full=Histone H2B type 2-E;AltName: Full=H2b 613 OS=Mus musculus (Mouse)	Dimethyl [K44;K109]	High	-0.362965	-0.358193	0.552853	-0.240702	-0.558343	0.155317	0.126175	-0.468352	0.0736526	-0.524973	-0.0884803	0.181678	-0.414945	0.300649	0.487912	-0.112606	0.0719869	0.0421133						0	55.929	26.1905	1	3	1	0	167	14.199	3721	126	14	10.32	0.902	18	18	60.94	57.24	7644300	8470600
H2A3_MOUSE	Hist3h2a	Q8BFU2	None	RecName: Full=Histone H2A type 3 OS=Mus musculus (Mouse)	Dimethyl [K96;K119]	High	0.235828	0.0266861	0.715282	0.250244	-0.116641	0.51502	0.38357	-0.0491203	0.43893	0.474503	0.180559	0.613347	0.604525	0.543235	0.497403	-0.283858	-0.208887	0.0436037						0	71.434	32.3077	1	4	2	0	240	371.759	5045	130	14.1	11.05	1.071	18	18	62.67	69.23	501957000	468725000
H2B3A_MOUSE	Hist3h2ba	Q9D2U9	Master Protein Candidate	RecName: Full=Histone H2B type 3-A OS=Mus musculus (Mouse)	Dimethyl [K44;K109]	High	-0.362965	-0.358193	0.552853	-0.240702	-0.558343	0.155317	0.126175	-0.468352	0.0736526	-0.524973	-0.0884803	0.181678	-0.414945	0.300649	0.487912	-0.112606	0.0719869	0.0421133						0	55.929	26.1905	1	3	1	0	167	14.199	3721	126	14	10.37	0.902	18	18	60.94	57.24	7644300	8470600
H2B3B_MOUSE	Hist3h2bb	Q8CGP0	Master Protein Candidate	RecName: Full=Histone H2B type 3-B OS=Mus musculus (Mouse)	Dimethyl [K44;K109]	High	-0.362965	-0.358193	0.552853	-0.240702	-0.558343	0.155317	0.126175	-0.468352	0.0736526	-0.524973	-0.0884803	0.181678	-0.414945	0.300649	0.487912	-0.112606	0.0719869	0.0421133						0	55.929	26.1905	1	3	1	0	167	14.199	3721	126	13.9	10.32	0.902	18	18	60.94	57.24	7644300	8470600
HXK1_MOUSE	Hk1	P17710	Master Protein	RecName: Full=Hexokinase-1;EC=2.7.1.1;AltName: Full=Hexokinase type I;Short=HK I;AltName: Full=Hexokinase, tumor isozyme OS=Mus musculus (Mouse)	Dimethyl [K196;K229;K232;K243;K402;K409;K474;K663;K876;K922;K955]	High	-0.284274	-0.1474	0.0128225	0.0865601	0.126558	0.203581	0.0274746	-0.13886	0.255505	0.0283859	0.192728	0.151674	0.281595	0.217519	0.129602	0.258371	0.234279	-0.105161					+	0	158.63	36.5503	1	27	27	0	331	4.623	2502	974	108.2	6.8	0.968	18	18	49.39	52.93	34501900	35658400
HXK2_MOUSE	Hk2	O08528	None	RecName: Full=Hexokinase-2;EC=2.7.1.1;AltName: Full=Hexokinase type II;Short=HK II OS=Mus musculus (Mouse)		High		3.86793	-0.0894617	0.379343	0.287171	-0.0987635	1.52517	-0.399585	0.176623	-0.356105	0.424345			0.387842	0.323446			-0.216343						0	15.21	3.38059	1	3	3	0	21	0.179	186	917	102.5	6.11	1.042	13	13	46.02	68.12	3243520	3112050
HKDC1_MOUSE	Hkdc1	Q91W97	None	RecName: Full=Putative hexokinase HKDC1;EC=2.7.1.1;AltName: Full=Hexokinase domain-containing protein 1 OS=Mus musculus (Mouse)		High		0.0920074	1.45666	-1.33807	-0.944634		-1.12149	0.531229	0.838527	-0.965189	0.247585	0.983123		0.222533	0.679409									0	7.835	1.74863	1	3	3	0	25	0.169	81	915	102.2	7.09	1.111	14	14	92.8	77.86	3504330	3153060
HMGB1_MOUSE	Hmgb1	P63158	Master Protein	RecName: Full=High mobility group protein B1;AltName: Full=High mobility group protein 1;Short=HMG-1 OS=Mus musculus (Mouse)	Dimethyl [K30;K43;K112;K114;K127;K141;K146]	High	-0.664209	-0.059067	-0.57028	-0.27477	-0.073402	0.0628084	-1.07898	-0.277568	0.0566414	0.165656	-0.045854	0.0301074	-0.350742	-0.195866	0.0310407	-0.208803	-0.443652	-0.174345					+	0	41.118	34.8837	1	5	4	1	114	11.328	661	215	24.9	5.74	0.804	18	18	63.92	64.97	25037500	31137100
HMGB2_MOUSE	Hmgb2	P30681	Master Protein	RecName: Full=High mobility group protein B2;AltName: Full=High mobility group protein 2;Short=HMG-2 OS=Mus musculus (Mouse)	Dimethyl [K30;K43;K112;K114;K127]	High	-0.598217						-0.290917			-0.698019	-0.480981					0.511892		-0.341352						0	15.885	27.1429	1	4	3	0	27	1.424	226	210	24.1	7.31	0.799	8	8	98.7	74.45	1193700	1493320
HMGB3_MOUSE	Hmgb3	O54879	Master Protein	RecName: Full=High mobility group protein B3;AltName: Full=High mobility group protein 2a;Short=HMG-2a;AltName: Full=High mobility group protein 4;Short=HMG-4 OS=Mus musculus (Mouse)	Dimethyl [K30;K43;K110;K125]	High	-0.763191	-0.328898	-0.570329	-0.0928546	-0.420894	-0.215426	-0.310447	-0.541731	-0.516867	-0.064366	-0.678538	-0.468644		-0.33084	-0.392055	-0.375235	-0.340254	-0.231588	+		+		+	0	24.726	27.5	1	4	4	0	48	3.329	216	200	23	8.37	0.723	17	17	84.95	81.34	4526940	6257290
HMCS1_MOUSE	Hmgcs1	Q8JZK9	Master Protein	RecName: Full=Hydroxymethylglutaryl-CoA synthase, cytoplasmic;Short=HMG-CoA synthase;EC=2.3.3.10;AltName: Full=3-hydroxy-3-methylglutaryl coenzyme A synthase OS=Mus musculus (Mouse)	Dimethyl [K38;K46;K75;K100;K387;K400;K409;K428]	High	-0.252824	0.0992822	-0.0903166	-0.247234	-0.0186591	0.251973	-0.129539	0.611123	-0.251619	-0.746436	0.0664272	-0.0147136	-0.815835	-0.133102	0.12797	0.210789	0.0300018	0.0980257						0	88.266	39.2308	1	13	13	0	184	6.017	3311	520	57.5	5.99	0.885	18	18	133.08	120.7	27192000	30717100
HN1_MOUSE	Hn1	P97825	Master Protein	RecName: Full=Hematological and neurological expressed 1 protein;Contains: RecName: Full=Hematological and neurological expressed 1 protein, N-terminally processed OS=Mus musculus (Mouse)	Dimethyl [K44;K64]	High	0.268934	0.743089	0.220102		0.228129	0.478177	0.614403	0.848617	0.30427	0.435208	0.189178	-0.142493	-0.825648	-2.09683	-2.61126	-1.08759	0.416554	-0.246771						0	36.482	27.9221	1	3	3	0	58	6.743	392	154	16.1	5.31	0.94	18	18	86.71	93.45	11658500	12406700
ROA0_MOUSE	Hnrnpa0	Q9CX86	Master Protein	RecName: Full=Heterogeneous nuclear ribonucleoprotein A0;Short=hnRNP A0 OS=Mus musculus (Mouse)	Dimethyl [K45;K80;K106;K126;K154]	High	-0.483881	-0.313719	-0.197047	-0.497417	-0.241273	-0.0849947	-0.652272	-0.023776	-0.573698	-1.78294	-0.207659	-0.255901	-2.88962			-0.657706	-0.137245	-0.251793						0	56.209	36.7213	1	6	6	0	91	5.494	1074	305	30.5	9.31	0.695	18	18	108.93	107.05	19899700	28639400
ROA1_MOUSE	Hnrnpa1	P49312	Master Protein	RecName: Full=Heterogeneous nuclear ribonucleoprotein A1;Short=hnRNP A1;AltName: Full=HDP-1;AltName: Full=Helix-destabilizing protein;AltName: Full=Single-strand-binding protein;AltName: Full=Topoisomerase-inhibitor suppressed;AltName: Full=hnRNP core protein A1;Contains: RecName: Full=Heterogeneous nuclear ribonucleoprotein A1, N-terminally processed OS=Mus musculus (Mouse)	Dimethyl [K15;K78;K130;K161;K166;K298]	High	-0.870755	-0.028549	-0.256726	-0.801675	-0.198757	-0.10128	-0.227448	-0.143612	0.00413808	0.0419414	-0.283628	-0.154208	-0.0108998	-0.381152	0.20238	0.0220122	-0.101547	0.0798071						0	130.694	35.625	1	11	11	0	312	34.481	4260	320	34.2	9.23	0.863	18	18	92.85	83.64	87921900	101865000
ROA2_MOUSE	Hnrnpa2b1	O88569	Master Protein	RecName: Full=Heterogeneous nuclear ribonucleoproteins A2/B1;Short=hnRNP A2/B1 OS=Mus musculus (Mouse)	Dimethyl [K22;K46;K137;K168;K173]	High	-0.108949	-0.258658	0.0440551	-0.12555	-0.101059	0.110256	-0.0260242	-0.183964	0.0974302	-0.0192461	-0.258389	0.0962643	-0.229381	-0.369665	0.415334	0.154243	0.0839884	0.073424						0	163.431	42.4929	1	13	13	0	410	68.519	6783	353	37.4	8.95	0.912	18	18	79.77	75.42	154804000	169747000
ROA3_MOUSE	Hnrnpa3	Q8BG05	Master Protein	RecName: Full=Heterogeneous nuclear ribonucleoprotein A3;Short=hnRNP A3 OS=Mus musculus (Mouse)	Dimethyl [K57;K99;K134;K151;K182;K187]	High	0.043298	0.306407	0.546892	0.210026	0.190654	0.514736	0.465506	0.24884	0.255834	0.296286	0.305814	0.6415	-1.19267	0.182005	0.574009	0.104546	0.173435	0.122894			+			0	60.616	24.5383	1	7	7	0	176	6.079	738	379	39.6	9.01	1.095	18	18	65.91	71.38	45300000	41372400
ROAA_MOUSE	Hnrnpab	Q99020	Master Protein	RecName: Full=Heterogeneous nuclear ribonucleoprotein A/B;Short=hnRNP A/B;AltName: Full=CArG-binding factor-A;Short=CBF-A OS=Mus musculus (Mouse)	Dimethyl [K88;K89;K107;K124;K174;K195]	High	-0.0416004	-0.861649	-0.816344	-0.960191	-0.717586	-0.846865	-0.904511	-0.877217	-0.868116	-0.669034	-0.838039	-0.859212	-0.642988	-0.880771	-0.460224	-0.102178	0.0834117	-0.00387442		+	+	+		0	63.405	23.1579	1	8	7	0	228	12.895	3617	285	30.8	7.91	0.688	18	18	124.22	89.66	41186400	59825500
HNRPC_MOUSE	Hnrnpc	Q9Z204	Master Protein	RecName: Full=Heterogeneous nuclear ribonucleoproteins C1/C2;Short=hnRNP C1/C2 OS=Mus musculus (Mouse)	Dimethyl [K29;K89]	High	0.181461		0.490304	-0.192674	-0.134679	0.114962		0.631041	0.13685	0.699414	1.04842	1.37923			0.444113	-0.265313	-0.293536	-0.00415402				+		0	16.138	12.4601	1	3	3	0	25	0.65	327	313	34.4	5.05	1.008	14	14	138.32	151.13	6595660	6541660
HNRPD_MOUSE	Hnrnpd	Q60668	Master Protein	RecName: Full=Heterogeneous nuclear ribonucleoprotein D0;Short=hnRNP D0;AltName: Full=AU-rich element RNA-binding protein 1 OS=Mus musculus (Mouse)	Dimethyl [K110;K111;K129;K146;K197;K218]	High	-0.0895709	-0.149547	-0.0509709	-0.333463	-0.021244	-0.166421	-0.238037	0.0143549	-0.092926	-0.402009	-0.0101187	-0.00743192	0.167267	-0.0980927	0.122154	-0.0173608	-0.019874	0.0601083						0	73.295	21.1268	1	9	6	5	254	17.478	2924	355	38.3	7.81	0.89	18	18	76.01	70.52	81822400	91885000
HNRDL_MOUSE	Hnrnpdl	Q9Z130	Master Protein	RecName: Full=Heterogeneous nuclear ribonucleoprotein D-like;Short=hnRNP D-like;Short=hnRNP DL;AltName: Full=JKT41-binding protein OS=Mus musculus (Mouse)	Dimethyl [K61;K78]	High	-0.0516308			-0.496522			-0.542698			0.0513633	1.3622	3.08136		-1.293		0.0627751	0.0711443	0.218908						0	27.752	11.6279	1	5	2	0	124	2.981	1423	301	33.5	7.31	1.157	11	11	92.81	108.31	3662780	3165940
HNRPF_MOUSE	Hnrnpf	Q9Z2X1	Master Protein	RecName: Full=Heterogeneous nuclear ribonucleoprotein F;Short=hnRNP F;Contains: RecName: Full=Heterogeneous nuclear ribonucleoprotein F, N-terminally processed OS=Mus musculus (Mouse)	Dimethyl [K167]	High	0.507508	0.276096	0.122524	0.347614	0.335418	-0.0839098	-0.0433424	0.444743	0.15933		0.273869	0.335549	0.103383	0.109271	0.206721	0.216707	0.51985	0.0483764					+	0	67.067	33.7349	1	8	6	0	144	3.062	3393	415	45.7	5.49	1.044	17	17	66.72	66.99	6441280	6167740
HNRH1_MOUSE	Hnrnph1	O35737	Master Protein	RecName: Full=Heterogeneous nuclear ribonucleoprotein H;Short=hnRNP H;Contains: RecName: Full=Heterogeneous nuclear ribonucleoprotein H, N-terminally processed OS=Mus musculus (Mouse)	Dimethyl [K68;K167]	High	0.0331556	-0.0274839	-0.364924	-0.100022	0.146839	-0.13899	-0.0269682	-0.0977368	-0.332162	-0.328254	-0.230271	-0.129896	-0.75612	-0.63103	-0.416105	-0.102565	-0.0200673	-0.136051					+	0	106.806	30.2895	1	9	3	9	264	4.754	6931	449	49.2	6.3	0.814	18	18	87.22	83.54	47238900	58031000
HNRH2_MOUSE	Hnrnph2	P70333	Master Protein	RecName: Full=Heterogeneous nuclear ribonucleoprotein H2;Short=hnRNP H2;AltName: Full=Heterogeneous nuclear ribonucleoprotein H';Short=hnRNP H' OS=Mus musculus (Mouse)	Dimethyl [K68;K167]	High		-1.13598																						0	57.039	25.167	1	7	2	0	122	2.02	2871	449	49.2	6.3	0.343	3	3	172.41	95.88	254684	742166
HNRPK_MOUSE	Hnrnpk	P61979	Master Protein	RecName: Full=Heterogeneous nuclear ribonucleoprotein K;Short=hnRNP K OS=Mus musculus (Mouse)	Dimethyl [K102;K103;K139;K163;K219;K396;K405;K422;K456]	High	-0.119063	-0.134816	-0.158336	-0.163573	-0.24029	0.0367668	-0.251802	-0.117024	0.00908175	0.0454178	-0.292079	0.419863	-0.344319	-0.534599	0.191509	-0.0395389	0.0729401	0.0168144	+					0	178.313	49.0281	1	18	18	0	464	21.122	10038	463	50.9	5.54	0.875	18	18	67.72	63.63	143649000	164082000
HNRPL_MOUSE	Hnrnpl	Q8R081	Master Protein	RecName: Full=Heterogeneous nuclear ribonucleoprotein L;Short=hnRNP L OS=Mus musculus (Mouse)	Dimethyl [K133;K261;K299;K390;K408;K415;K472;K524;K549;K565;K576]	High	0.059802	-0.338834	0.405402	0.0429588	0.120004	0.0630052	0.0606967	0.366792	-0.489975	0.0281914	-1.35838	0.200582	-0.217806	-0.14341	0.0497397	-0.0412037	-0.135199	-0.0744479						0	109.99	39.7611	1	12	12	0	137	6.356	1915	586	63.9	8.1	0.829	18	18	61.76	67.67	15119000	18244900
HNRLL_MOUSE	Hnrnpll	Q921F4	Master Protein	RecName: Full=Heterogeneous nuclear ribonucleoprotein L-like OS=Mus musculus (Mouse)	Dimethyl [K147;K413;K521]	High	0.199811	-0.22916			0.439272	-0.453722	0.549251	-0.0707148	-0.688682		0.363651	-0.413838			0.0517058	-0.276414	-0.195282	-0.685184						0	23.613	12.1827	1	4	4	0	25	0.655	211	591	64.1	5.85	0.711	13	13	76.24	98.11	1343910	1888900
HNRPM_MOUSE	Hnrnpm	Q9D0E1	Master Protein	RecName: Full=Heterogeneous nuclear ribonucleoprotein M;Short=hnRNP M OS=Mus musculus (Mouse)	Dimethyl [K82;K213]	High	0.182325	0.194131	-0.196162	0.00818205		-0.0562793	-0.0521998	0.395976	-0.123026	-0.0840803	-0.0558731	0.135196	-0.76692	-0.772382	-0.298798	-0.513298		-0.284927					+	0	30.371	9.87654	1	5	5	0	42	0.398	730	729	77.6	8.63	0.842	16	16	82.88	97.56	4018740	4773050
HNRPU_MOUSE	Hnrnpu	Q8VEK3	Master Protein	RecName: Full=Heterogeneous nuclear ribonucleoprotein U;Short=hnRNP U;AltName: Full=Scaffold attachment factor A;Short=SAF-A OS=Mus musculus (Mouse)	Dimethyl [K241;K375;K399;K409;K438;K440;K635;K640;K789]	High	-0.057837	0.230774	0.097934	-0.000669748	0.202787	0.0945337	-0.0705977	0.1523	-0.00177276	-0.56437	-0.101681	0.0306169	-0.964194	-0.85867	-0.558207	-0.317176	-0.124624	-0.261652					+	0	146.476	36.125	1	17	17	0	229	5.933	3342	800	87.9	6.24	0.811	18	18	86.26	90.02	81702400	100708000
HNRL2_MOUSE	Hnrnpul2	Q00PI9	Master Protein	RecName: Full=Heterogeneous nuclear ribonucleoprotein U-like protein 2;AltName: Full=MLF1-associated nuclear protein OS=Mus musculus (Mouse)	Dimethyl [K415;K519]	High		-0.0780645	0.188642		0.308738	1.22331		-0.445209	0.210282		0.260538	0.432562		-0.246666	-0.495463	-0.538743	-1.9283	-0.573907						0	45.193	10.3356	1	6	6	0	46	0.73	843	745	84.9	4.89	0.789	15	15	85.51	94.8	2696760	3417210
HP1B3_MOUSE	Hp1bp3	Q3TEA8	Master Protein	RecName: Full=Heterochromatin protein 1-binding protein 3 OS=Mus musculus (Mouse)	Dimethyl [K235;K258;K320;K334;K357]	High		0.0967514	0.301814	-0.673153	0.170109	-0.0319444	0.302135	-0.126326	0.388609	0.151842	0.231124	0.0598593	0.369852	0.364659	0.195425	0.28415	0.344465	0.0600597					+	0	31.44	19.1336	1	7	7	0	45	1.106	754	554	60.8	9.7	1.044	17	17	80.59	73.94	6493920	6219650
HPCL1_MOUSE	Hpcal1	P62748	Master Protein	RecName: Full=Hippocalcin-like protein 1;AltName: Full=Neural visinin-like protein 3;Short=NVL-3;Short=NVP-3;AltName: Full=Visinin-like protein 3;Short=VILIP-3 OS=Mus musculus (Mouse)	Dimethyl [K63;K130]	High				-1.24987		-0.191467	-1.0788	-0.667043					-1.61316											0	8.795	12.9534	1	2	2	0	10	0.359	112	193	22.3	5.5	0.366	9	9	130.34	81.59	567285	1548620
HPRT_MOUSE	Hprt1	P00493	Master Protein	RecName: Full=Hypoxanthine-guanine phosphoribosyltransferase;Short=HGPRT;Short=HGPRTase;EC=2.4.2.8;AltName: Full=HPRT B OS=Mus musculus (Mouse)	Dimethyl [K34;K141;K213]	High	-1.17761	-0.691302	-0.775749	-0.953543	-0.69078	-0.921016	-0.0406883	-0.916012			-0.932748				-0.745163	-0.107666			+	+				0	28.649	30.2752	1	4	4	0	52	1.894	1035	218	24.6	6.68	0.506	17	17	102.15	85.57	1612560	3187070
HSBP1_MOUSE	Hsbp1	Q9CQZ1	Master Protein	RecName: Full=Heat shock factor-binding protein 1 OS=Mus musculus (Mouse)	Dimethyl [K26;K69;K75]	High					-0.310505											-0.708528								0	8.09	57.8947	1	2	2	0	4	0.931	63	76	8.6	4.31	0.308	3	3	114.76	60.11	130206	422752
HCD2_MOUSE	Hsd17b10	O08756	Master Protein	RecName: Full=3-hydroxyacyl-CoA dehydrogenase type-2;EC=1.1.1.35;AltName: Full=17-beta-hydroxysteroid dehydrogenase 10;Short=17-beta-HSD 10;EC=1.1.1.51;AltName: Full=3-hydroxy-2-methylbutyryl-CoA dehydrogenase;EC=1.1.1.178;AltName: Full=3-hydroxyacyl-CoA dehydrogenase type II;AltName: Full=Endoplasmic reticulum-associated amyloid beta-peptide-binding protein;AltName: Full=Mitochondrial ribonuclea…	Dimethyl [K172;K212]	High	-0.0702665	0.222685	-0.603735	0.151604	-0.529858	-0.101471	-0.0200738	0.343088	-0.225522	0.137498	0.00232086	-1.60466	0.122906	-0.282497	-0.626306	0.154169	-0.750343	-0.037787						0	47.504	37.1648	1	5	5	0	93	3.87	914	261	27.4	8.41	0.921	18	18	121.47	114.07	4357380	4732550
DHB12_MOUSE	Hsd17b12	O70503	Master Protein	UniProtKB:Q53GQ0};AltName: Full=17-beta-hydroxysteroid dehydrogenase 12 {ECO:0000250|UniProtKB:Q53GQ0};Short=17-beta-HSD 12 {ECO:0000250|UniProtKB:Q53GQ0};AltName: Full=3-ketoacyl-CoA reductase {ECO:0000250|UniProtKB:Q53GQ0};Short=KAR {ECO:0000250|UniProtKB:Q53GQ0};AltName: Full=Estradiol 17-beta-dehydrogenase 12 {ECO:0000250|UniProtKB:Q53GQ0};EC=1.1.1.62 {ECO:0000250|UniProtKB:Q53GQ0};AltName: F…	Dimethyl [K64;K117;K119;K238]	High		-0.401445	-0.0766188		-0.23223		0.425197	-0.464839				0.0631353		0.230154	0.146417			-0.0800221						0	23.698	15.0641	1	3	3	0	18	0.833	511	312	34.7	9.52	0.876	9	9	91.58	88.13	2581590	2947930
DHB4_MOUSE	Hsd17b4	P51660	Master Protein	RecName: Full=Peroxisomal multifunctional enzyme type 2;Short=MFE-2;AltName: Full=17-beta-hydroxysteroid dehydrogenase 4;Short=17-beta-HSD 4;AltName: Full=D-bifunctional protein;Short=DBP;AltName: Full=Multifunctional protein 2;Short=MPF-2;Contains: RecName: Full=(3R)-hydroxyacyl-CoA dehydrogenase;EC=1.1.1.n12;Contains: RecName: Full=Enoyl-CoA hydratase 2;EC=4.2.1.107;EC=4.2.1.119;AltName: Full=3…	Dimethyl [K46;K168;K355;K383]	High	0.0347257	0.127428	-0.473586		0.0829168	-0.0873887		-0.0537459	-0.200065	0.172884	-0.0355354	0.33289		-0.207857	0.387569	-0.0383443	0.193306	-0.251406						0	40.345	18.3673	1	8	8	0	46	1.04	396	735	79.4	8.57	0.93	15	15	66.17	68.07	3630930	3905330
HSDL1_MOUSE	Hsdl1	Q8BTX9	Master Protein	RecName: Full=Inactive hydroxysteroid dehydrogenase-like protein 1 OS=Mus musculus (Mouse)	Dimethyl [K103;K109]	High		0.144145	0.50647		0.791047	0.204248					0.71932	0.454104		0.0735512	0.685513			0.124861						0	13.342	16.0606	1	2	2	0	20	0.438	232	330	36.8	8.48	1.155	9	9	30.85	29.59	2244570	1943670
HS90A_MOUSE	Hsp90aa1	P07901	Master Protein	RecName: Full=Heat shock protein HSP 90-alpha;AltName: Full=Heat shock 86 kDa;Short=HSP 86;Short=HSP86;AltName: Full=Tumor-specific transplantation 86 kDa antigen;Short=TSTA OS=Mus musculus (Mouse)	Dimethyl [K58;K69;K74;K100;K112;K191;K209;K224;K284;K293;K295;K315;K328;K444;K479;K500;K535;K540;K559;K632;K633]	High	-0.071231	-0.172766	-0.00228742	-0.000346527	-0.157947	0.0155997	-0.12089	-0.213012	0.0203193	-0.0242538	-0.239639	-0.218554	0.144038	-0.0865089	-0.0167184	0.0251774	0.0527048	-0.0625131						0	388.309	51.7053	1	37	25	0	1007	162.789	14477	733	84.7	5.01	0.886	18	18	60.99	59.64	193272000	218063000
HS90B_MOUSE	Hsp90ab1	P11499	Master Protein	RecName: Full=Heat shock protein HSP 90-beta;AltName: Full=Heat shock 84 kDa;Short=HSP 84;Short=HSP84;AltName: Full=Tumor-specific transplantation 84 kDa antigen;Short=TSTA OS=Mus musculus (Mouse)	Dimethyl [K53;K64;K69;K72;K95;K107;K186;K219;K275;K284;K286;K306;K319;K347;K435;K491;K526;K531;K550;K623;K624]	High	0.0770051	0.000855751	-0.0543405	-0.0623262	0.11376	-0.0374909	-0.00642471	0.0130158	0.0150898	0.0438387	-0.0812578	-0.038786	0.0939804	-0.105353	-0.0203995	-0.0511544	0.0859186	0.00153517						0	440.016	60.9116	1	40	26	24	1137	306.873	16288	724	83.2	5.03	0.93	18	18	77.75	75.25	736666000	792043000
ENPL_MOUSE	Hsp90b1	P08113	Master Protein	RecName: Full=Endoplasmin;AltName: Full=94 kDa glucose-regulated protein;Short=GRP-94;AltName: Full=Endoplasmic reticulum resident protein 99;Short=ERp99;AltName: Full=Heat shock protein 90 kDa beta member 1;AltName: Full=Polymorphic tumor rejection antigen 1;AltName: Full=Tumor rejection antigen gp96;Flags: Precursor OS=Mus musculus (Mouse)	Dimethyl [K114;K135;K161;K177;K265;K270;K285;K404;K586;K613;K623;K733]	High	0.298285	0.00287303	0.244065	0.31349	0.251624	0.206809	0.222031	0.010456	0.0063701	0.167053	0.0903222	0.35772	0.431842	0.161954	0.227498	0.242153	0.111685	0.0243116		+			+	0	166.971	29.0524	1	18	16	0	418	6.499	7333	802	92.4	4.82	1.043	18	18	86.88	93.46	61765900	59231400
HS71A_MOUSE	Hspa1a	Q61696	Master Protein Candidate	RecName: Full=Heat shock 70 kDa protein 1A;AltName: Full=Heat shock 70 kDa protein 3;Short=HSP70.3;AltName: Full=Hsp68 OS=Mus musculus (Mouse)		High			1.87198																					0	33.883	12.7925	1	5	2	0	100	0.725	1628	641	70	5.72	8.257	2	2	41.74	139.58	999940	121105
HS71B_MOUSE	Hspa1b	P17879	Master Protein	RecName: Full=Heat shock 70 kDa protein 1B;AltName: Full=Heat shock 70 kDa protein 1;Short=HSP70.1 OS=Mus musculus (Mouse)		High			1.87198																					0	33.883	12.7726	1	5	2	0	100	0.725	1628	642	70.1	5.72	8.257	2	2	41.74	139.58	999940	121105
HSP74_MOUSE	Hspa4	Q61316	Master Protein	RecName: Full=Heat shock 70 kDa protein 4;AltName: Full=Heat shock 70-related protein APG-2 OS=Mus musculus (Mouse)	Dimethyl [K84;K102;K124;K217;K235;K250;K388;K422;K437;K466;K765]	High	0.00745167	0.136156	0.199146	-0.100571	0.0257355	0.0521556	0.0667929	0.104234	0.183866	-0.123881	-0.154668	0.129296	-0.0184509	-0.134933	0.199936	0.0998808	0.00778675	-0.0122819						0	194.029	33.1748	1	22	21	2	463	4.968	9253	841	94.1	5.24	0.957	18	18	66.47	64.65	46048400	48110400
GRP78_MOUSE	Hspa5	P20029	Master Protein	RecName: Full=78 kDa glucose-regulated protein;Short=GRP-78;AltName: Full=Heat shock 70 kDa protein 5;AltName: Full=Immunoglobulin heavy chain-binding protein;Short=BiP;Flags: Precursor OS=Mus musculus (Mouse)	Dimethyl [K97;K114;K126;K139;K153;K214;K327;K354;K465;K574;K618;K620;K634]	High	-0.0374463	0.0520927	0.0468337	0.00690807	-0.065085	0.0554658	0.0483419	-0.0489242	0.245248	0.146124	-0.0271569	0.0569999	0.484583	-0.0508354	0.12088	0.131169	0.0132159	0.108211						0	236.035	41.8321	1	23	21	0	633	19.753	10780	655	72.4	5.16	0.971	18	18	73.29	69.41	112114000	115518000
HSP7C_MOUSE	Hspa8	P63017	Master Protein	RecName: Full=Heat shock cognate 71 kDa protein;AltName: Full=Heat shock 70 kDa protein 8 OS=Mus musculus (Mouse)	Dimethyl [K25;K71;K88;K126;K128;K137;K187;K188;K246;K328;K357;K361;K384;K550;K573;K583]	High	-0.137625	-0.0139079	-0.118602	-0.0778365	-0.113303	-0.18667	-0.190129	-0.0276584	-0.0360103	-0.104538	-0.115582	-0.0752479	0.0303373	-0.11184	-0.0633157	-0.0240132	-0.119785	-0.0175623				+		0	359.5	54.4892	1	31	21	19	980	159.372	13832	646	70.8	5.52	0.88	18	18	75.76	70.84	751661000	854146000
GRP75_MOUSE	Hspa9	P38647	Master Protein	RecName: Full=Stress-70 protein, mitochondrial;AltName: Full=75 kDa glucose-regulated protein;Short=GRP-75;AltName: Full=Heat shock 70 kDa protein 9;AltName: Full=Mortalin;AltName: Full=Peptide-binding protein 74;Short=PBP74;AltName: Full=p66 MOT;Flags: Precursor OS=Mus musculus (Mouse)	Dimethyl [K121;K173;K316;K340;K360;K485;K555;K563;K646]	High	0.0688803	0.110964	0.0145651	0.0536517	0.0243282	0.0458278	0.128885	0.219274	0.231346	0.222938	0.264327	0.161744	0.0110764	0.101552	-0.0529544	0.0406517	0.172068	-0.00947133		+	+	+		0	109.418	30.0442	1	14	14	0	274	3.329	4011	679	73.4	6.07	0.983	18	18	78.21	81.45	36425900	37048600
CH60_MOUSE	Hspd1	P63038	Master Protein	RecName: Full=60 kDa heat shock protein, mitochondrial;AltName: Full=60 kDa chaperonin;AltName: Full=Chaperonin 60;Short=CPN60;AltName: Full=HSP-65;AltName: Full=Heat shock protein 60;Short=HSP-60;Short=Hsp60;AltName: Full=Mitochondrial matrix protein P1;Flags: Precursor OS=Mus musculus (Mouse)	Dimethyl [K58;K72;K156;K157;K218;K233;K249;K250;K269;K292;K301;K344;K352;K359;K387;K389;K405;K417;K455;K462;K473;K481;K493;K516;K551;K554]	High	-0.0309642	-0.0484681	0.0558146	-0.00104693	-0.237202	0.0359992	-0.0958738	-0.171243	0.0725837	0.095608	-0.177174	0.0159928	0.109255	0.0541193	0.145324	0.0269119	0.0297179	0.121643					+	0	282.827	63.6998	1	28	28	0	626	42.54	11288	573	60.9	6.18	0.931	18	18	69.76	62.63	164365000	176548000
CH10_MOUSE	Hspe1	Q64433	Master Protein	RecName: Full=10 kDa heat shock protein, mitochondrial;Short=Hsp10;AltName: Full=10 kDa chaperonin;AltName: Full=Chaperonin 10;Short=CPN10 OS=Mus musculus (Mouse)	Dimethyl [K36;K54;K66;K80;K86]	High	0.097578	-0.141108	0.130136	-0.130895	-0.256522	0.0402578	-0.22903	0.119052	0.431626	-0.0598732	-0.215854	-0.066547	0.561457	0.0714991	0.206118	0.357836	-0.0323773	0.128971						0	48.511	73.5294	1	8	8	0	159	38.811	2013	102	11	8.35	0.954	18	18	52.93	52.16	54236300	56826100
HS105_MOUSE	Hsph1	Q61699	Master Protein	RecName: Full=Heat shock protein 105 kDa;AltName: Full=42 degrees C-HSP;AltName: Full=Heat shock 110 kDa protein;AltName: Full=Heat shock-related 100 kDa protein E7I;Short=HSP-E7I OS=Mus musculus (Mouse)	Dimethyl [K234;K316;K388;K458;K471;K591;K621;K686]	High	0.389889	0.35543	-0.00672612	0.0960742	0.150121	0.184859	0.333365	0.498032	0.0527202	0.0875481	-0.0443442	-0.0247396	0.045238	-0.299756	0.172961	-0.237227	0.157836	-0.0499512		+				0	119.86	27.2727	1	16	15	0	178	2.728	3139	858	96.3	5.53	0.965	18	18	122.2	128.53	12960500	13429700
HYOU1_MOUSE	Hyou1	Q9JKR6	Master Protein	RecName: Full=Hypoxia up-regulated protein 1;Short=GRP-170;AltName: Full=140 kDa Ca(2+)-binding protein;Short=CBP-140;Flags: Precursor OS=Mus musculus (Mouse)	Dimethyl [K170;K774;K859]	High	-0.180672	-0.425918	-0.299335	-0.281746	-0.362134	-0.207949	-0.28163	0.134542	-0.341705	-0.169861	-0.225201	-0.0799152	0.0658697	0	-0.142126	0.208643	0.140258	0.0113873		+				0	53.275	14.4144	1	7	7	0	123	0.647	1237	999	111.1	5.19	0.86	18	18	112.95	99.38	6309620	7333310
SYIC_MOUSE	Iars	Q8BU30	Master Protein	RecName: Full=Isoleucine--tRNA ligase, cytoplasmic;EC=6.1.1.5;AltName: Full=Isoleucyl-tRNA synthetase;Short=IRS;Short=IleRS OS=Mus musculus (Mouse)	Dimethyl [K371]	High			0.33479			0.27905	0.346573				-0.0239531	0.200506						-0.345948						0	10.81	3.88273	1	2	2	0	12	0.104	94	1262	144.2	6.55	0.896	7	7	80.45	99.8	2218240	2476870
IDE_MOUSE	Ide	Q9JHR7	Master Protein	RecName: Full=Insulin-degrading enzyme;EC=3.4.24.56;AltName: Full=Insulin protease;Short=Insulinase;AltName: Full=Insulysin OS=Mus musculus (Mouse)	Dimethyl [K327;K826;K929]	High		0.177422	0.32281												0.357662	-0.353329								0	10.835	5.20118	1	3	3	0	11	0.204	34	1019	117.7	6.54	0.98	8	8	92.95	91.88	637043	649723
IDHC_MOUSE	Idh1	O88844	Master Protein	RecName: Full=Isocitrate dehydrogenase [NADP] cytoplasmic;Short=IDH;EC=1.1.1.42;AltName: Full=Cytosolic NADP-isocitrate dehydrogenase;AltName: Full=IDP;AltName: Full=NADP(+)-specific ICDH;AltName: Full=Oxalosuccinate decarboxylase OS=Mus musculus (Mouse)	Dimethyl [K4;K27;K126;K151;K159;K187;K203;K212;K260;K270;K301;K345;K357;K374;K400;K406]	High	-0.0809234	0.218607	0.105744	0.088877	0.287235	0.0817491	-0.107629	-0.101804	0.13998	-0.115109	0.174138	0.202602	-0.0577548	0.0586258	0.109422	0.103042	0.500255	0.0306303						0	182.506	64.2512	1	23	22	2	454	31.819	6465	414	46.6	7.17	1.005	18	18	70.03	67.86	127229000	126625000
IDHP_MOUSE	Idh2	P54071	Master Protein	RecName: Full=Isocitrate dehydrogenase [NADP], mitochondrial;Short=IDH;EC=1.1.1.42;AltName: Full=ICD-M;AltName: Full=IDP;AltName: Full=NADP(+)-specific ICDH;AltName: Full=Oxalosuccinate decarboxylase;Flags: Precursor OS=Mus musculus (Mouse)	Dimethyl [K106;K442]	High		-0.0108313	0.755749		0.48876			0.316019						-0.28001		1.16497		-0.150428						0	25.982	15.0442	1	4	3	0	50	0.63	249	452	50.9	8.69	1.12	8	8	64.2	89.6	3494710	3121570
IDH3A_MOUSE	Idh3a	Q9D6R2	Master Protein	RecName: Full=Isocitrate dehydrogenase [NAD] subunit alpha, mitochondrial;EC=1.1.1.41;AltName: Full=Isocitric dehydrogenase subunit alpha;AltName: Full=NAD(+)-specific ICDH subunit alpha;Flags: Precursor OS=Mus musculus (Mouse)	Dimethyl [K134;K169;K336]	High	-1.61291	-1.45554	-0.0656076	-0.84732	-0.117982	-1.43093	-1.07923	-1.57012	0.0217044	-1.20976	-0.0426961	-0.328178	-1.21969	-1.28948	-0.206601	-0.330644	0.00963122	-0.122928						0	39.778	27.5956	1	8	8	0	75	2.34	584	366	39.6	6.73	0.682	18	18	114.97	84.97	9459920	13865000
IDHG1_MOUSE	Idh3g	P70404	Master Protein	RecName: Full=Isocitrate dehydrogenase [NAD] subunit gamma 1, mitochondrial;EC=1.1.1.41;AltName: Full=Isocitric dehydrogenase subunit gamma;AltName: Full=NAD(+)-specific ICDH subunit gamma;Flags: Precursor OS=Mus musculus (Mouse)	Dimethyl [K190]	High	-0.917634	0.413589	-0.212794	-0.228682	-1.33002	-1.08482	-0.253307	0.0743523	-0.518117	-0.694293	-0.0240463	-1.64081		-1.26585	-0.302471	-0.291128		0.176621						0	18.415	11.9593	1	3	3	0	48	0.896	571	393	42.8	9.01	0.811	16	16	114.62	81.12	3782510	4663010
IDI1_MOUSE	Idi1	P58044	Master Protein	RecName: Full=Isopentenyl-diphosphate Delta-isomerase 1;EC=5.3.3.2;AltName: Full=Isopentenyl pyrophosphate isomerase 1;Short=IPP isomerase 1;Short=IPPI1 OS=Mus musculus (Mouse)	Dimethyl [K64;K113]	High	0.246595	0.330037	0.257977	-0.181631	-0.0615859	0.362895		0.00795794	0.278745		0.327709	-0.230869		0.48302	0.0302829	0.247183	0.426263	0.0275544	+					0	31.319	23.348	1	3	3	0	55	1.512	839	227	26.3	6.16	1.026	15	15	97.03	97.15	7260070	7076900
IGSF3_MOUSE	Igsf3	Q6ZQA6	Master Protein	RecName: Full=Immunoglobulin superfamily member 3;Short=IgSF3;Flags: Precursor OS=Mus musculus (Mouse)		High		-0.165			-1.24516			-0.0325723																0	6.672	3.26633	1	2	2	0	4	0.109	27	1194	134.6	6.05	0.797	3	3	50.73	13.48	513226	644184
ILF2_MOUSE	Ilf2	Q9CXY6	Master Protein	RecName: Full=Interleukin enhancer-binding factor 2;AltName: Full=Nuclear factor of activated T-cells 45 kDa OS=Mus musculus (Mouse)	Dimethyl [K45;K59;K80;K141;K174;K356]	High	0.222478	-0.296088	-1.10829	0.307764	-0.096576	-0.539051	0.225055	-0.19477	0.278217	0.0563987	0.0327991	-0.167304	0.237072	-0.0169026	0.0997571	-0.179102	-0.0592381	0.0454921						0	51.813	45.3846	1	9	9	0	83	7.031	538	390	43	5.26	0.896	18	18	114.71	105.3	6341700	7079940
ILF3_MOUSE	Ilf3	Q9Z1X4	Master Protein	RecName: Full=Interleukin enhancer-binding factor 3 OS=Mus musculus (Mouse)	Dimethyl [K257;K587]	High		-0.0371491		-0.340883	-0.367481			-0.508379		-0.819263		0.384432			-0.197181	0.25204	-0.266712	-0.189213		+				0	30.111	8.01782	1	4	4	0	21	0.42	192	898	96	8.76	0.838	10	10	135.07	130.44	3970240	4737760
MIC60_MOUSE	Immt	Q8CAQ8	Master Protein	RecName: Full=MICOS complex subunit Mic60;AltName: Full=Mitochondrial inner membrane protein;AltName: Full=Mitofilin;Flags: Precursor OS=Mus musculus (Mouse)	Dimethyl [K84;K101;K249;K505;K515;K674;K688]	High	0.274378	0.422629	0.321707	0.263272	0.297245	0.624139	0.297231	0.576884	0.984115	0.582697	-0.141018	0.291467	0.348953	0.287007	0.119535			-0.245541	+					0	50.146	24.0423	1	11	11	0	78	0.931	585	757	83.8	6.61	1.117	16	16	66.77	80.45	3991490	3574120
IMPA1_MOUSE	Impa1	O55023	Master Protein	UniProtKB:P29218};AltName: Full=D-galactose 1-phosphate phosphatase {ECO:0000250|UniProtKB:P29218};EC=3.1.3.94 {ECO:0000250|UniProtKB:P29218};AltName: Full=Inositol-1(or 4)-monophosphatase 1;AltName: Full=Lithium-sensitive myo-inositol monophosphatase A1 OS=Mus musculus (Mouse)	Dimethyl [K49;K52]	High			-0.727641					0.32237	0.409172		0.473539			0.0782443	0.543019			0.0436502						0	7.797	13.7184	1	3	3	0	9	0.719	27	277	30.4	5.19	0.914	7	7	69.79	78.19	2085000	2281430
AINX_MOUSE	Ina	P46660	Master Protein	RecName: Full=Alpha-internexin;Short=Alpha-Inx;AltName: Full=66 kDa neurofilament protein;Short=NF-66;Short=Neurofilament-66 OS=Mus musculus (Mouse)	Dimethyl [K386]	High																0.799491								0	14.892	10.5788	1	4	3	0	24	0.453	110	501	55.3	5.4	1.472	1	1			2955500	2007930
INPP_MOUSE	Inpp1	P49442	Master Protein	RecName: Full=Inositol polyphosphate 1-phosphatase;Short=IPP;Short=IPPase;EC=3.1.3.57 OS=Mus musculus (Mouse)	Dimethyl [K62;K355]	High										-1.09414														0	8.905	7.57576	1	2	2	0	3	0.35	23	396	43.3	5.01	0.238	3	3	172.01	20.26	118478	497903
IPO5_MOUSE	Ipo5	Q8BKC5	Master Protein	RecName: Full=Importin-5;Short=Imp5;AltName: Full=Importin subunit beta-3;AltName: Full=Karyopherin beta-3;AltName: Full=Ran-binding protein 5;Short=RanBP5 OS=Mus musculus (Mouse)	Dimethyl [K134;K212;K238;K249;K475;K526;K775]	High		-0.346999	-1.46769	-0.703037		0.306356	-0.739065	-0.343472	-0.5005		-0.289715	-0.628277		0.237081	0.0495747			0.0529872			+			0	68.988	20.6016	1	12	12	0	60	0.92	693	1097	123.5	4.93	0.765	13	13	104.36	82.98	2675360	3498760
ITB1_MOUSE	Itgb1	P09055	Master Protein	RecName: Full=Integrin beta-1;AltName: Full=Fibronectin receptor subunit beta;AltName: Full=VLA-4 subunit beta;AltName: CD_antigen=CD29;Flags: Precursor OS=Mus musculus (Mouse)	Dimethyl [K122]	High			0.400182						0.00601277															0	6.327	7.26817	1	3	3	0	4	0.179	23	798	88.2	5.94	0.935	2	2	9.55	7.7	1538290	1644800
ITPA_MOUSE	Itpa	Q9D892	Master Protein	Short=ITPase {ECO:0000255|HAMAP-Rule:MF_03148};Short=Inosine triphosphatase {ECO:0000255|HAMAP-Rule:MF_03148};EC=3.6.1.19 {ECO:0000255|HAMAP-Rule:MF_03148};AltName: Full=Non-canonical purine NTP pyrophosphatase {ECO:0000255|HAMAP-Rule:MF_03148};AltName: Full=Non-standard purine NTP pyrophosphatase {ECO:0000255|HAMAP-Rule:MF_03148};AltName: Full=Nucleoside-triphosphate diphosphatase {ECO:0000255|H…	Dimethyl [K19;K39]	High		-1.62904			-1.25154		-0.950511	-1.12209		-1.72556	-2.27666					-0.553803								0	13.729	37.3737	1	4	4	0	18	1.848	76	198	21.9	5.87	0.367	10	10	151.23	99.47	398417	1084520
PLAK_MOUSE	Jup	Q02257	None	RecName: Full=Junction plakoglobin;AltName: Full=Desmoplakin III;AltName: Full=Desmoplakin-3 OS=Mus musculus (Mouse)		High			0.0826712	-1.66186			-1.37345		-0.242565		-0.0706944				0.0686007									0	9.132	4.69799	1	3	3	0	7	0.17	40	745	81.7	6.14	0.659	7	7	82.1	47.79	855601	1297470
SYK_MOUSE	Kars	Q99MN1	Master Protein	RecName: Full=Lysine--tRNA ligase;EC=6.1.1.6;AltName: Full=Lysyl-tRNA synthetase;Short=LysRS OS=Mus musculus (Mouse)		High										0.224829					-1.0271			0.563042						0	15.107	8.06723	1	3	3	0	12	0.311	78	595	67.8	5.94	1.232	8	8	230.91	195.56	1723260	1399060
KCD12_MOUSE	Kctd12	Q6WVG3	Master Protein	RecName: Full=BTB/POZ domain-containing protein KCTD12;AltName: Full=Pfetin;AltName: Full=Predominantly fetal expressed T1 domain OS=Mus musculus (Mouse)		High	-0.0655036	-0.0344991	-0.471699	0.101116	-0.0780286		0.194289	0.303335	-1.7268	0.203346	0			0.504362	-0.417077	0.427903	0.382532	-0.147214						0	18.963	11.6208	1	3	3	0	44	0.778	409	327	35.9	5.81	0.936	16	16	106.25	103.88	3405030	3638040
FUBP2_MOUSE	Khsrp	Q3U0V1	Master Protein	RecName: Full=Far upstream element-binding protein 2;Short=FUSE-binding protein 2;AltName: Full=KH type-splicing regulatory protein;Short=KSRP OS=Mus musculus (Mouse)	Dimethyl [K110]	High		0.363393		-0.0475951	-0.13375	1.29063	-0.244095				-0.0706167				-0.81664	0.222005		0.107816						0	21.12	9.2246	1	5	5	0	22	0.482	160	748	76.7	7.33	1.076	10	10	158.21	164.28	4415610	4104740
K1468_MOUSE	Kiaa1468	Q148V7	Master Protein	RecName: Full=LisH domain and HEAT repeat-containing protein KIAA1468 OS=Mus musculus (Mouse)	Dimethyl [K269]	High	-0.129023		0.493471	-0.0453595											0.0222512			0.123787						0	13.727	1.97368	1	2	2	0	7	0.107	113	1216	134.5	5.34	1	5	5	128.91	119.83	675885	675643
KI21B_MOUSE	Kif21b	Q9QXL1	Master Protein	RecName: Full=Kinesin-like protein KIF21B;AltName: Full=Kinesin-like protein KIF6 OS=Mus musculus (Mouse)	Dimethyl [K292;K316]	High						0.762003			-0.0118229						-0.260861									0	5.956	3.11751	1	2	2	0	7	0.075	28	1668	186.1	7.08	1.143	4	4	98.81	84.89	637179	557526
KIF2A_MOUSE	Kif2a	P28740	Master Protein	RecName: Full=Kinesin-like protein KIF2A;AltName: Full=Kinesin-2 OS=Mus musculus (Mouse)		High	0.0791184		0.508616	-1.26774		0.277587			0.641479	0.742681		0.195541												0	8.717	5.8156	1	3	3	0	10	0.162	29	705	79.7	6.73	1.179	8	8	57.65	57.24	1775440	1505660
KIF5A_MOUSE	Kif5a	P33175	None	RecName: Full=Kinesin heavy chain isoform 5A;AltName: Full=Kinesin heavy chain neuron-specific 1;AltName: Full=Neuronal kinesin heavy chain;Short=NKHC OS=Mus musculus (Mouse)	Dimethyl [K142;K253;K274;K842]	High	0.280227	0.462106	0.293423	0.175354	0.114836	0.108636	0.12285	0.393516	0.117361	0.0040561	0.0147685	0.182908	0.0134404	-0.369606	-0.378682	-0.310242	-0.120191	0.0949942	+	+				0	45.665	7.20545	1	6	1	0	88	0.476	1105	1027	116.9	5.94	0.993	18	18	67.63	65.08	7734270	7791520
KINH_MOUSE	Kif5b	Q61768	Master Protein	RecName: Full=Kinesin-1 heavy chain;AltName: Full=Conventional kinesin heavy chain;AltName: Full=Ubiquitous kinesin heavy chain;Short=UKHC OS=Mus musculus (Mouse)	Dimethyl [K141;K252;K656;K844]	High	-0.0703381						0.654548																	0	38.627	10.2804	1	8	3	0	75	0.486	831	963	109.5	6.44	1.478	2	2	29.29	6.15	602573	407618
KIF5C_MOUSE	Kif5c	P28738	Master Protein	RecName: Full=Kinesin heavy chain isoform 5C;AltName: Full=Kinesin heavy chain neuron-specific 2 OS=Mus musculus (Mouse)	Dimethyl [K68;K142;K253;K274;K430;K443;K555;K570;K638;K669;K845]	High	0.181755	0.193355	-0.0856231	-0.0200133	0.00289954	-0.0362274	0.0407873	0.057492	-0.0467694	-0.025704	0.0485277	-0.228242	0.142392	-0.77022	-0.564148	-0.130112	-0.120191	0.0480867						0	99.27	20.0837	1	14	9	7	168	1.318	2313	956	109.2	6.19	0.917	18	18	97.7	88.28	11161400	12170300
KIFA3_MOUSE	Kifap3	P70188	Master Protein	RecName: Full=Kinesin-associated protein 3;Short=KAP-3;Short=KAP3 OS=Mus musculus (Mouse)		High		0.0560497	0.155352	0.65128			0.528034					0.0614571	-0.98639			0.0971578	-1.07154	-0.885873						0	15.855	4.28752	1	2	2	0	18	0.259	196	793	91.2	5.11	0.684	9	9	81	117.83	640252	936407
KLC1_MOUSE	Klc1	O88447	Master Protein	RecName: Full=Kinesin light chain 1;Short=KLC 1 OS=Mus musculus (Mouse)	Dimethyl [K39;K54;K270;K307;K517]	High	-0.23582	-0.729324	-0.71034	-0.405714	-0.274724	-1.11574	-1.37357	-0.79834	-0.777054	-0.293724	-0.993348	-0.737172	-0.961813		-1.35211	-0.250221	0.0673965	-0.225994			+			0	41.667	18.4843	1	6	4	4	69	0.983	765	541	61.4	5.68	0.659	18	18	153.21	118.65	3442740	5220400
KLC2_MOUSE	Klc2	O88448	Master Protein	RecName: Full=Kinesin light chain 2;Short=KLC 2 OS=Mus musculus (Mouse)	Dimethyl [K293]	High																		-0.569736						0	22.866	8.84808	1	3	1	0	47	0.343	534	599	66.6	7.21	0.652	1	1			4040230	6192140
IMA5_MOUSE	Kpna1	Q60960	Master Protein	RecName: Full=Importin subunit alpha-5;AltName: Full=Importin alpha-S1;AltName: Full=Karyopherin subunit alpha-1;AltName: Full=Nucleoprotein interactor 1;Short=NPI-1;AltName: Full=RAG cohort protein 2;AltName: Full=SRP1-beta;Contains: RecName: Full=Importin subunit alpha-5, N-terminally processed OS=Mus musculus (Mouse)		High																		0.664095						0	6.004	4.64684	1	2	2	0	2	0.202	36	538	60.1	5.01	1.535	1	1			2094050	1364580
IMA4_MOUSE	Kpna3	O35344	Master Protein	RecName: Full=Importin subunit alpha-4;AltName: Full=Importin alpha Q2;Short=Qip2;AltName: Full=Karyopherin subunit alpha-3 OS=Mus musculus (Mouse)	Dimethyl [K339;K436]	High		0.0316789		-1.03472	-0.534907			-0.379376			-0.626086						-0.765196							0	30.461	22.4568	1	5	3	1	20	1.228	157	521	57.7	4.94	0.809	11	11	127.51	105.23	836535	1034660
IMA3_MOUSE	Kpna4	O35343	Master Protein	RecName: Full=Importin subunit alpha-3;AltName: Full=Importin alpha Q1;Short=Qip1;AltName: Full=Karyopherin subunit alpha-4 OS=Mus musculus (Mouse)	Dimethyl [K339;K440]	High	0.179776	0.497445	-1.03998	-0.687601		-0.407335	1.19036		-0.928151	0.798704	0.472992	-0.386957	-1.12457	-1.41159	-1.45768	-0.0539731	0.184689	0.215341						0	42.311	23.2246	1	5	3	0	53	1.848	1052	521	57.9	4.94	0.8	16	16	128.49	107.51	473649	592210
IMA7_MOUSE	Kpna6	O35345	Master Protein Candidate	RecName: Full=Importin subunit alpha-7;AltName: Full=Importin alpha-S2;AltName: Full=Karyopherin subunit alpha-6 OS=Mus musculus (Mouse)		High																		0.664095						0	6.004	4.66418	1	2	2	0	2	0.179	36	536	59.9	4.94	1.535	1	1			2094050	1364580
IMB1_MOUSE	Kpnb1	P70168	Master Protein	RecName: Full=Importin subunit beta-1;AltName: Full=Karyopherin subunit beta-1;AltName: Full=Nuclear factor p97;AltName: Full=Pore targeting complex 97 kDa subunit;Short=PTAC97;AltName: Full=SCG OS=Mus musculus (Mouse)	Dimethyl [K206;K332;K346]	High	0.657193	-0.0963365	0.125128	0.138077	0.561928	0.51815	0.443621	0.226011	0.490622	0.213191	0.477235	0.184277	0.395729	0.951156	0.236828	0.225936	-0.00630489	0.341705			+		+	0	59.058	14.726	1	8	8	0	94	1.31	2164	876	97.1	4.78	1.177	18	18	52.77	55.51	7879140	6693160
RASK_MOUSE	Kras	P32883	Master Protein	RecName: Full=GTPase KRas;AltName: Full=K-Ras 2;AltName: Full=Ki-Ras;AltName: Full=c-K-ras;AltName: Full=c-Ki-ras;Contains: RecName: Full=GTPase KRas, N-terminally processed;Flags: Precursor OS=Mus musculus (Mouse)	Dimethyl [K16;K42;K88]	High	-0.0606941	-0.385019	-0.730968	0.0749247	0.0901042		1.96415	-0.0667013		0.32116				0.150949										0	38.291	33.8624	1	5	1	0	49	7.111	610	189	21.6	6.77	1.029	9	9	55.34	67.51	1984620	1929570
K2C1_MOUSE	Krt1	P04104	Master Protein	RecName: Full=Keratin, type II cytoskeletal 1;AltName: Full=67 kDa cytokeratin;AltName: Full=Cytokeratin-1;Short=CK-1;AltName: Full=Keratin-1;Short=K1;AltName: Full=Type-II keratin Kb1 OS=Mus musculus (Mouse)	Dimethyl [K219]	High	-2.22692			0.462767																				0	5.618	3.76766	1	2	2	0	6	0.129	93	637	65.6	8.15	0.732	3	3	149.03	53.68	2463930	3365310
KTN1_MOUSE	Ktn1	Q61595	Master Protein	RecName: Full=Kinectin OS=Mus musculus (Mouse)		High																								0	4.513	3.16503	1	2	2	0	3	0.052	30	1327	152.5	5.86	100	2	2	55.9	37.95	219637	1198.98
L1CAM_MOUSE	L1cam	P11627	Master Protein	RecName: Full=Neural cell adhesion molecule L1;Short=N-CAM-L1;Short=NCAM-L1;AltName: CD_antigen=CD171;Flags: Precursor OS=Mus musculus (Mouse)	Dimethyl [K136;K274]	High	0.0677057	-0.252537	-0.32617	0.136258	-0.0651297	-0.467117	0.299994	-0.380141	-0.225962	0.724403	0.00728388	-0.107519	0.146085	0.260476	-0.338241			-0.0929244						0	52.002	11.0317	1	7	7	0	92	0.534	896	1260	140.9	5.97	0.855	17	17	70.81	64.61	7077540	8276440
AMPL_MOUSE	Lap3	Q9CPY7	Master Protein	RecName: Full=Cytosol aminopeptidase;EC=3.4.11.1;AltName: Full=Leucine aminopeptidase 3;Short=LAP-3;AltName: Full=Leucyl aminopeptidase;AltName: Full=Proline aminopeptidase;EC=3.4.11.5;AltName: Full=Prolyl aminopeptidase OS=Mus musculus (Mouse)	Dimethyl [K103;K253;K384]	High	-0.884254	0.102349	-0.234402		0.216535			0.0624069			-0.108627			-1.36826										0	22.266	15.4143	1	4	4	0	18	0.501	159	519	56.1	7.72	1.006	10	10	95.42	79.4	913395	908079
SYLC_MOUSE	Lars	Q8BMJ2	Master Protein	RecName: Full=Leucine--tRNA ligase, cytoplasmic;EC=6.1.1.4;AltName: Full=Leucyl-tRNA synthetase;Short=LeuRS OS=Mus musculus (Mouse)	Dimethyl [K195;K643;K1086]	High	-0.237055	0.284784	0.12688		0.0980809	-0.640694	0.284495	-1.79903	-1.51265			-0.862269			-0.0552766	-0.3376	0.43732	0.383102						0	36.228	8.82852	1	6	6	0	56	0.486	499	1178	134.1	7.05	0.935	16	16	159.45	117.92	3015040	3225480
LASP1_MOUSE	Lasp1	Q61792	Master Protein	RecName: Full=LIM and SH3 domain protein 1;Short=LASP-1;AltName: Full=Metastatic lymph node gene 50 protein;Short=MLN 50 OS=Mus musculus (Mouse)		High	-0.327287	0.528793	-0.344339	-0.0934413	-0.592404	-1.12763	-0.605379		-0.0907726	-0.714522	-0.938568							-0.419675						0	13.288	10.2662	1	2	2	0	17	0.468	389	263	30	7.05	0.757	11	11	161.91	170.06	1681100	2219610
LDHA_MOUSE	Ldha	P06151	Master Protein	RecName: Full=L-lactate dehydrogenase A chain;Short=LDH-A;EC=1.1.1.27;AltName: Full=LDH muscle subunit;Short=LDH-M OS=Mus musculus (Mouse)	Dimethyl [K14;K22;K57;K59;K149;K212;K224;K228;K243;K245;K265;K305;K328]	High	-0.0398785	-0.353424	-0.508183	-0.0739403	-0.164757	-0.376566	-0.329774	-0.376304	-0.395181	-0.184624	-0.202964	-0.376976	-0.353266	-0.104411	-0.0792522	-0.280955	-0.13786	-0.0819032			+		+	0	140.958	64.759	1	17	16	2	334	22.714	5816	332	36.5	7.74	0.792	18	18	70.24	61.69	70543300	89054400
LDHB_MOUSE	Ldhb	P16125	Master Protein	RecName: Full=L-lactate dehydrogenase B chain;Short=LDH-B;EC=1.1.1.27;AltName: Full=LDH heart subunit;Short=LDH-H OS=Mus musculus (Mouse)	Dimethyl [K23;K43;K58;K60;K127;K150;K244;K308;K329]	High	-0.407927	-0.682076	-0.336635	-0.32818	-0.30863	-0.2969	-0.516419	-0.550986	-0.310075	-0.965358	-0.271067	-0.463173	-1.45881	-0.294992	-0.198137	-0.383114	1.21422	-0.0703018	+	+	+			0	98.641	37.7246	1	10	9	0	219	9	4028	334	36.5	6.05	0.728	18	18	72	60.66	14952500	20527000
LDHC_MOUSE	Ldhc	P00342	None	RecName: Full=L-lactate dehydrogenase C chain;Short=LDH-C;EC=1.1.1.27;AltName: Full=LDH testis subunit;AltName: Full=LDH-X OS=Mus musculus (Mouse)		High	0.125598	-0.151632	-0.225522	-0.232245	0.246142	-0.0764006	-0.18069	-0.0223591	-0.0792564	0.0450187	-0.0980231	-0.147383		-0.103772	0.17617	-0.335183		-0.0231591						0	11.155	6.3253	1	2	1	0	33	0.35	509	332	35.9	8.21	0.898	16	16	47.17	43.45	23197000	25821400
LETM1_MOUSE	Letm1	Q9Z2I0	Master Protein	RecName: Full=LETM1 and EF-hand domain-containing protein 1, mitochondrial;AltName: Full=Leucine zipper-EF-hand-containing transmembrane protein 1;Flags: Precursor OS=Mus musculus (Mouse)	Dimethyl [K633;K657;K678;K689]	High		-0.0205144	0.169343		-0.171119	0.145557		0.0295982	0.113701		-0.0222921	-0.12459		0.865025	0.0401039									0	14.132	11.3821	1	4	4	0	25	0.35	82	738	82.9	6.52	0.892	10	10	38.33	35.24	3274990	3672390
LHPP_MOUSE	Lhpp	Q9D7I5	Master Protein	RecName: Full=Phospholysine phosphohistidine inorganic pyrophosphate phosphatase;EC=3.1.3.-;EC=3.6.1.1 OS=Mus musculus (Mouse)	Dimethyl [K266]	High								0.231714																0.001	3.274	15.5556	1	2	2	0	2	0.468	0	270	29.1	5.1	1.472	2	2	79.73	141.34	1195380	811897
LIN7C_MOUSE	Lin7c	O88952	Master Protein	RecName: Full=Protein lin-7 homolog C;Short=Lin-7C;Short=mLin7C;AltName: Full=Mammalian lin-seven protein 3;Short=MALS-3;AltName: Full=Vertebrate lin-7 homolog 3;Short=Veli-3 OS=Mus musculus (Mouse)		High															0.291453			0.181087						0	9.047	14.7208	1	2	2	0	5	0.585	0	197	21.8	8.43	0.954	3	3	149.8	118.3	1188040	1245050
LMNB1_MOUSE	Lmnb1	P14733	Master Protein	RecName: Full=Lamin-B1;Flags: Precursor OS=Mus musculus (Mouse)	Dimethyl [K112;K124;K157;K158;K168;K182;K210;K313;K368;K517]	High	-0.706061	-0.166715	0.331797	0.294933	0.211679	0.43822	0.26896	-0.103843	-0.116393	-0.872016	0.435645	0.385546	-0.198796	0.0907022	0.252059	-0.0789428	-0.155652	0.0460746		+				0	73.793	34.3537	1	13	13	0	84	2.35	943	588	66.7	5.16	0.892	18	18	134.89	152.25	9600770	10757600
LONM_MOUSE	Lonp1	Q8CGK3	Master Protein	EC=3.4.21.- {ECO:0000255|HAMAP-Rule:MF_03120};AltName: Full=Lon protease-like protein {ECO:0000255|HAMAP-Rule:MF_03120};Short=LONP {ECO:0000255|HAMAP-Rule:MF_03120};AltName: Full=Mitochondrial ATP-dependent protease Lon {ECO:0000255|HAMAP-Rule:MF_03120};AltName: Full=Serine protease 15 {ECO:0000255|HAMAP-Rule:MF_03120};Flags: Precursor OS=Mus musculus (Mouse)		High															0.333008	0.640095								0.001	3.778	3.47734	1	2	2	0	2	0.084	0	949	105.8	6.57	0.909	2	2	79.8	98.93	739257	813465
LRP1_MOUSE	Lrp1	Q91ZX7	Master Protein	RecName: Full=Prolow-density lipoprotein receptor-related protein 1;Short=LRP-1;AltName: Full=Alpha-2-macroglobulin receptor;Short=A2MR;AltName: CD_antigen=CD91;Contains: RecName: Full=Low-density lipoprotein receptor-related protein 1 85 kDa subunit;Short=LRP-85;Contains: RecName: Full=Low-density lipoprotein receptor-related protein 1 515 kDa subunit;Short=LRP-515;Contains: RecName: Full=Low-de…	Dimethyl [K348;K1269;K1756]	High	0.478165	0.0798691	0.123597	0.193109	0.191211	0.18475	0.169738	0.0351459	-0.075848	0.646578	-0.0568793	0.191218	0.97509	0.517662	0.336539	0.585938		0.215077		+			+	0	90.333	6.0066	1	17	17	0	105	0.254	1012	4545	504.4	5.36	1.039	18	18	55.43	59.25	8076530	7776700
LPPRC_MOUSE	Lrpprc	Q6PB66	Master Protein	RecName: Full=Leucine-rich PPR motif-containing protein, mitochondrial;AltName: Full=130 kDa leucine-rich protein;Short=LRP 130;Short=mLRP130;Flags: Precursor OS=Mus musculus (Mouse)	Dimethyl [K462;K639;K669;K940;K1382]	High	-0.281757	0.344597	0.174429	0.496588	-1.16614	0.268123	0.292043	0.525656	-0.0754578		-1.29874	-0.0377841		-0.34041	-0.0074814	2.05756		-0.329921						0	36.694	9.62644	1	9	9	0	57	0.385	297	1392	156.5	6.83	0.877	17	17	108.03	117.91	2625700	2995000
LRC47_MOUSE	Lrrc47	Q505F5	Master Protein	RecName: Full=Leucine-rich repeat-containing protein 47 OS=Mus musculus (Mouse)	Dimethyl [K207]	High																-0.485909								0	4.336	4.30293	1	2	2	0	2	0.133	0	581	63.6	8.1	0.604	1	1			1822850	3018650
LRC59_MOUSE	Lrrc59	Q922Q8	Master Protein	RecName: Full=Leucine-rich repeat-containing protein 59 OS=Mus musculus (Mouse)	Dimethyl [K14;K33;K66;K108;K116;K126]	High	-0.280921	0.315938	0.265136	0.190602	0.501749	0.0928803	-0.0190431	-0.199806	0.208955	-0.454478	-0.0881922	0.273392	0.198578	0.595593	0.331588	0.0457158	0.191696	0.0926724					+	0	55.295	38.1107	1	7	7	0	131	4.275	1300	307	34.9	9.52	1.008	18	18	81.52	81.55	14783000	14659900
LSAMP_MOUSE	Lsamp	Q8BLK3	Master Protein	RecName: Full=Limbic system-associated membrane protein;Short=LSAMP;Flags: Precursor OS=Mus musculus (Mouse)	Dimethyl [K100;K120]	High	-0.67434	-0.852151	1.16008	-0.534231	-0.127722	-0.144839	0.724481	-0.384516	0.58804	0.574745			0.916574	-0.522499		-0.220582		-0.310773						0	29.623	13.4897	1	3	3	0	58	0.957	1260	341	38.1	6.65	1.048	17	17	101.36	71.4	1090270	1040390
LYPA2_MOUSE	Lypla2	Q9WTL7	Master Protein	RecName: Full=Acyl-protein thioesterase 2;Short=APT-2;EC=3.1.2.-;AltName: Full=Lysophospholipase 2;AltName: Full=Lysophospholipase II;Short=LPL-II;Short=LysoPLA II;Short=mLyso II OS=Mus musculus (Mouse)		High			-1.87347									0.393853			-0.0797595	0.122577		-1.18178						0	26.53	19.0476	1	2	2	0	25	1.683	276	231	24.8	7.23	0.389	12	12	162.82	55.97	553312	1421320
LZIC_MOUSE	Lzic	Q8K3C3	Master Protein	RecName: Full=Protein LZIC;AltName: Full=Leucine zipper and CTNNBIP1 domain-containing protein;AltName: Full=Leucine zipper and ICAT homologous domain-containing protein OS=Mus musculus (Mouse)	Dimethyl [K166]	High	-1.56639	-1.73815			-1.44503	0.601008		-1.55064	0.924419		-2.38885		-1.68059	0.0674706		-0.765878	0.104951		+					0	8.128	22.6316	1	2	2	0	23	0.638	115	190	21.5	4.96	0.571	16	16	109.41	68.77	681520	1193980
MACF1_MOUSE	Macf1	Q9QXZ0	Master Protein	RecName: Full=Microtubule-actin cross-linking factor 1;AltName: Full=Actin cross-linking family 7 OS=Mus musculus (Mouse)	Dimethyl [K5964]	High	0.0880715	-1.04193		-0.734088	-0.096658		0.0931127					0.366805						-0.351597						0	25.252	1.67256	1	6	6	0	25	0.039	177	7354	831.4	5.43	0.715	13	13	172.97	158.14	923045	1291290
MANF_MOUSE	Manf	Q9CXI5	Master Protein	RecName: Full=Mesencephalic astrocyte-derived neurotrophic factor;AltName: Full=Arginine-rich protein;AltName: Full=Protein ARMET;Flags: Precursor OS=Mus musculus (Mouse)	Dimethyl [K59]	High	-1.37331	-0.967794			-1.51749		-0.240341	-0.941025			-1.52928			-1.16146		0.0648053	0.224078	0.219628						0	12.631	17.3184	1	3	3	0	25	1.512	77	179	20.4	8.07	0.723	15	15	168.71	106.21	1465580	2027620
AOFA_MOUSE	Maoa	Q64133	Master Protein	RecName: Full=Amine oxidase [flavin-containing] A;EC=1.4.3.4;AltName: Full=Monoamine oxidase type A;Short=MAO-A OS=Mus musculus (Mouse)	Dimethyl [K280]	High	-0.402208									-0.243832	-1.11275	-0.934381	-0.472967	-0.758742				0.340145						0	5.588	5.13308	1	2	2	0	9	0.25	82	526	59.6	7.81	0.78	8	8	119.12	62.5	750693	962368
MAP1A_MOUSE	Map1a	Q9QYR6	Master Protein	RecName: Full=Microtubule-associated protein 1A;Short=MAP-1A;Contains: RecName: Full=MAP1A heavy chain;Contains: RecName: Full=MAP1 light chain LC2 OS=Mus musculus (Mouse)	Dimethyl [K37;K192;K2717]	High	0.517862	-0.0846166	0.0623369	0.0102857	1.23687		-1.57043		0.470387			0.320852	-0.590334		0.510174			-0.794452						0	29.668	1.33285	1	3	1	0	88	0.142	1331	2776	300	5	0.84	11	11	59.28	97.73	1225930	1458790
MAP1B_MOUSE	Map1b	P14873	Master Protein	RecName: Full=Microtubule-associated protein 1B;Short=MAP-1B;AltName: Full=MAP1(X);AltName: Full=MAP1.2;Contains: RecName: Full=MAP1B heavy chain;Contains: RecName: Full=MAP1 light chain LC1 OS=Mus musculus (Mouse)	Dimethyl [K80;K98;K197;K213;K259;K366;K373;K390;K414;K419;K429;K446;K448;K483;K504;K512;K531;K818;K976;K984;K1067;K1161;K1173;K1187;K1264;K1282;K1311;K1339;K1350;K1364;K1414;K1464;K1471;K1525;K1765;K1804;K1904;K1924;K1941;K1958;K1972;K2009;K2026;K2043;K2117;K2132;K2366;K2374;K2405]	High	-0.0896863	-0.07324	-0.239941	-0.144039	-0.0851271	-0.20203	-0.0965763	0.00949502	-0.26925	-0.337637	-0.200941	-0.425115	-0.208147	-0.108332	-0.0667245	-0.238562	-0.136778	-0.0976875				+	+	0	640.59	39.5292	1	67	65	3	1505	13.191	28343	2464	270.1	4.83	0.827	18	18	53.6	49.87	415879000	502766000
MTAP2_MOUSE	Map2	P20357	Master Protein	RecName: Full=Microtubule-associated protein 2;Short=MAP-2 OS=Mus musculus (Mouse)	Dimethyl [K107;K112;K218;K328;K349;K362;K439;K443;K454;K538;K610;K795;K799;K905;K920;K1004;K1035;K1046;K1106;K1174;K1284;K1526;K1672;K1825]	High	-0.800383	-0.584097	-0.319897	-0.538978	-0.141643	-0.064165	-0.608811	0.370857	-0.479437	-1.7671	-0.495463	-1.42426	-2.83526	-1.84942	-1.5956	-0.771159	-0.0840648	-0.787432					+	0	278.894	31.3457	1	35	35	0	534	2.444	11552	1828	199	4.91	0.587	18	18	78.32	76.16	72817000	123946000
MAP4_MOUSE	Map4	P27546	Master Protein	RecName: Full=Microtubule-associated protein 4;Short=MAP-4 OS=Mus musculus (Mouse)	Dimethyl [K56;K391;K557;K906]	High		0.487599	-0.181668	0.284575	0.280705	0.279322	0.168917	0.473186	0.200946	-0.413397	-0.114811	-0.393784		-2.14283	-0.919181	-0.795225	-0.616958	-0.354849		+			+	0	31.489	8.71111	1	6	6	0	49	0.405	683	1125	117.4	4.98	0.896	17	17	79.65	87.31	4500760	5020410
MAP6_MOUSE	Map6	Q7TSJ2	Master Protein	RecName: Full=Microtubule-associated protein 6;Short=MAP-6;AltName: Full=Stable tubule-only polypeptide;Short=STOP OS=Mus musculus (Mouse)	Dimethyl [K21;K32]	High		1.12589	-0.182899	-0.0591664		0.81898	0.538171		0.671287	-0.145006								-1.15091						0	17.357	11.0375	1	5	5	0	21	0.267	81	906	96.4	9.5	0.839	12	12	105.47	183.17	1526040	1818260
MK01_MOUSE	Mapk1	P63085	Master Protein	RecName: Full=Mitogen-activated protein kinase 1;Short=MAP kinase 1;Short=MAPK 1;EC=2.7.11.24;AltName: Full=ERT1;AltName: Full=Extracellular signal-regulated kinase 2;Short=ERK-2;AltName: Full=MAP kinase isoform p42;Short=p42-MAPK;AltName: Full=Mitogen-activated protein kinase 2;Short=MAP kinase 2;Short=MAPK 2 OS=Mus musculus (Mouse)	Dimethyl [K46;K97;K112;K149;K162;K328;K338;K342]	High	-0.0218444	0.134775	-0.012974	0.320558	0.519239	-0.0324316	0.1776	0.204163	0.0965854	0.248727	0.0136858	-0.332429		-0.0829284	0.0394297			-0.316409			+			0	41.691	41.8994	1	9	8	1	55	3.489	352	358	41.2	6.98	0.9	15	15	83.8	100.34	6589350	7320240
MK03_MOUSE	Mapk3	Q63844	Master Protein	RecName: Full=Mitogen-activated protein kinase 3;Short=MAP kinase 3;Short=MAPK 3;EC=2.7.11.24;AltName: Full=ERT2;AltName: Full=Extracellular signal-regulated kinase 1;Short=ERK-1;AltName: Full=Insulin-stimulated MAP2 kinase;AltName: Full=MAP kinase isoform p44;Short=p44-MAPK;AltName: Full=MNK1;AltName: Full=Microtubule-associated protein 2 kinase;AltName: Full=p44-ERK1 OS=Mus musculus (Mouse)	Dimethyl [K169;K182]	High																								0	7.465	15.2632	1	3	2	0	4	0.35	0	380	43	6.61	0.01	1	1			1110.99	213010
MARE1_MOUSE	Mapre1	Q61166	Master Protein	RecName: Full=Microtubule-associated protein RP/EB family member 1;AltName: Full=APC-binding protein EB1;AltName: Full=End-binding protein 1;Short=EB1 OS=Mus musculus (Mouse)	Dimethyl [K34;K59;K60;K76;K100;K112;K148;K150;K182;K201]	High	0.00649123	0.0327105	0.170566	-0.00153583	0.164879	0.15191	0.167173	0.142289	0.0625351	0.208256	0.178113	-0.105229	-0.525043	-0.181264	0.258804	0.140985	-0.161165	-0.162531						0	93.279	53.3582	1	10	10	0	203	11.915	2920	268	30	5.22	0.932	18	18	65.13	70.24	38096100	40856800
MARE2_MOUSE	Mapre2	Q8R001	Master Protein	RecName: Full=Microtubule-associated protein RP/EB family member 2;AltName: Full=APC-binding protein EB2;AltName: Full=End-binding protein 2;Short=EB2 OS=Mus musculus (Mouse)	Dimethyl [K154;K237;K254]	High	-0.558451	-0.418321	0.40055	-0.294186	0.126517	0.0263137	0.292375	0.138501	-0.797766	-0.0638213	-0.522443	-0.170306	-0.706107				-0.471791	-0.937825					+	0	34.916	16.8712	1	4	4	0	41	1.637	325	326	36.9	5.38	0.82	16	16	73.19	60.45	2288260	2791890
MARE3_MOUSE	Mapre3	Q6PER3	Master Protein	RecName: Full=Microtubule-associated protein RP/EB family member 3;AltName: Full=EB1 protein family member 3;Short=EBF3;AltName: Full=End-binding protein 3;Short=EB3;AltName: Full=RP3 OS=Mus musculus (Mouse)	Dimethyl [K213]	High			0.0889609			0.406093		0.100776			0.0561032				0.0255504									0	11.481	21.3523	1	3	3	0	10	0.668	38	281	31.9	5.54	0.869	6	6	72.79	59.52	556640	640251
TAU_MOUSE	Mapt	P10637	Master Protein	RecName: Full=Microtubule-associated protein tau;AltName: Full=Neurofibrillary tangle protein;AltName: Full=Paired helical filament-tau;Short=PHF-tau OS=Mus musculus (Mouse)	Dimethyl [K546;K603;K609;K623;K632;K661;K662;K730]	High	-0.114764	0.253667	-0.171426	-0.255358	0.0144088	-0.183004	-0.0400748	0.324695	-0.0732128	-0.4146	-0.182421	-0.504423	-1.0126	-1.68466	-1.62736	-1.09189	-0.903378	-0.573594					+	0	67.407	17.1896	1	9	9	0	192	2.665	2473	733	76.2	6.79	0.717	18	18	58.44	60.55	66742200	93030800
MARCS_MOUSE	Marcks	P26645	Master Protein	RecName: Full=Myristoylated alanine-rich C-kinase substrate;Short=MARCKS OS=Mus musculus (Mouse)	Dimethyl [K11;K30;K145;K186]	High	-0.473632	-1.82981			-1.99422		-0.385373	-1.93442			-1.75629		0.368345	-1.64697				-0.10665						0	27.061	28.479	1	4	4	0	34	2.455	395	309	29.6	4.34	0.53	14	14	151.95	93.8	3040770	5732100
MRP_MOUSE	Marcksl1	P28667	Master Protein	RecName: Full=MARCKS-related protein;AltName: Full=Brain protein F52;AltName: Full=MARCKS-like protein 1;AltName: Full=Macrophage myristoylated alanine-rich C kinase substrate;Short=Mac-MARCKS;Short=MacMARCKS OS=Mus musculus (Mouse)	Dimethyl [K25;K77;K83;K166]	High	-0.193063	0.0177603	0.065217	-0.586251	0.0594671	-0.794576	-0.654159	0.0976987	0.445449	-0.213149	0.0289858	0.636637	-0.0303702	0.160729	0.821753	0.719204	0.280372	0.691593					+	0	37.13	49	1	4	4	0	64	5.579	2423	200	20.2	4.61	1.078	18	18	63.63	55.69	32138200	29811000
SYMC_MOUSE	Mars	Q68FL6	Master Protein	RecName: Full=Methionine--tRNA ligase, cytoplasmic;EC=6.1.1.10;AltName: Full=Methionyl-tRNA synthetase;Short=MetRS OS=Mus musculus (Mouse)	Dimethyl [K244;K581]	High	1.59982					1.39223	0.524155		0.306415	0.417586								0.419584						0	16.787	9.64523	1	4	4	0	12	0.248	97	902	101.4	7.14	1.386	7	7	69.14	76.71	1152420	831646
MATR3_MOUSE	Matr3	Q8K310	Master Protein	RecName: Full=Matrin-3 OS=Mus musculus (Mouse)	Dimethyl [K146;K287;K433;K515;K797;K816]	High	-0.219019	0.0423761	-0.201399	-0.282095	-0.0913805	-0.103844	-0.0484317	0.0534205	-0.557125	-0.309187	-0.110129	-0.147723	-0.727463	-0.705883	-0.76026	-0.558595	-0.103466	-0.289142					+	0	143.508	21.9858	1	11	11	0	291	3.019	4386	846	94.6	6.25	0.761	18	18	93.47	94	36934600	48560800
MCTS1_MOUSE	Mcts1	Q9DB27	Master Protein	RecName: Full=Malignant T-cell-amplified sequence 1;Short=MCT-1;AltName: Full=Multiple copies T-cell malignancies 1 OS=Mus musculus (Mouse)	Dimethyl [K139]	High		-0.971677	-0.149441			0.316318		-0.332385			-0.718067			-0.257651										0	12.884	20.442	1	2	2	0	14	1.512	185	181	20.5	8.82	0.561	10	10	137.3	76.24	190186	339284
MDHC_MOUSE	Mdh1	P14152	Master Protein	RecName: Full=Malate dehydrogenase, cytoplasmic;EC=1.1.1.37;AltName: Full=Cytosolic malate dehydrogenase OS=Mus musculus (Mouse)	Dimethyl [K142;K179;K199;K214;K220;K324]	High	-0.149733	-0.56768	-0.157947	-0.104169	-0.389289	-0.174988	-0.161873	-0.244407	-0.190464	-0.0730545	-0.478481	-0.234339	-0.0994631	-0.18531	-0.208753	0.0384049	0.0283801	-0.016918			+			0	95.73	38.024	1	9	9	0	293	6.406	4992	334	36.5	6.58	0.809	18	18	51.15	49.45	122815000	151733000
MDHM_MOUSE	Mdh2	P08249	Master Protein	RecName: Full=Malate dehydrogenase, mitochondrial;EC=1.1.1.37;Flags: Precursor OS=Mus musculus (Mouse)	Dimethyl [K45;K91;K185;K203;K215;K239;K269;K281;K296;K297;K324]	High	-0.140174	-0.0278026	0.0861526	-0.0669203	-0.114278	0.0329132	-0.141333	-0.161062	0.131096	-0.121338	-0.0202972	0.127243	0.0731031	0.132786	0.140094	0.178454	0.121007	0.0916215					+	0	235.544	65.6805	1	20	20	0	703	99	14628	338	35.6	8.68	0.948	18	18	58.49	54.04	405734000	428161000
MAOX_MOUSE	Me1	P06801	Master Protein	RecName: Full=NADP-dependent malic enzyme;Short=NADP-ME;EC=1.1.1.40;AltName: Full=Malic enzyme 1 OS=Mus musculus (Mouse)	Dimethyl [K372;K392]	High	0.573581	-0.136179	0.194941	0.505796	0.399048			0.526055	0.372735		-0.135073	0.330678		1.0178	-0.0744111			-0.0966228						0	29.384	15.3846	1	4	4	0	25	0.63	461	572	63.9	7.44	1.107	12	12	94.54	83.57	2291590	2069470
MECP2_MOUSE	Mecp2	Q9Z2D6	Master Protein	RecName: Full=Methyl-CpG-binding protein 2;Short=MeCp-2 protein;Short=MeCp2 OS=Mus musculus (Mouse)		High		-0.620591	1.37785		-0.230612		0.316231	-0.656963		0.148204	0.960666			0.33418										0	10.056	6.81818	1	2	2	0	10	0.292	125	484	52.3	9.96	1.029	8	8	58.5	76.98	1148240	1116280
MAP2_MOUSE	Metap2	O08663	Master Protein	Short=MAP 2 {ECO:0000255|HAMAP-Rule:MF_03175};Short=MetAP 2 {ECO:0000255|HAMAP-Rule:MF_03175};EC=3.4.11.18 {ECO:0000255|HAMAP-Rule:MF_03175};AltName: Full=Initiation factor 2-associated 67 kDa glycoprotein {ECO:0000255|HAMAP-Rule:MF_03175};Short=p67 {ECO:0000255|HAMAP-Rule:MF_03175};Short=p67eIF2 {ECO:0000255|HAMAP-Rule:MF_03175};AltName: Full=Peptidase M {ECO:0000255|HAMAP-Rule:MF_03175} OS=Mus …	Dimethyl [K58;K69;K281]	High								-1.31923										-1.24733						0	4.332	6.69456	1	2	2	0	3	0.16	32	478	52.9	5.82	0.347	3	3	123.9	89.13	584607	1687080
MFGM_MOUSE	Mfge8	P21956	Master Protein	RecName: Full=Lactadherin;AltName: Full=MFGM;AltName: Full=Milk fat globule-EGF factor 8;Short=MFG-E8;AltName: Full=SED1;AltName: Full=Sperm surface protein SP47;Short=MP47;Flags: Precursor OS=Mus musculus (Mouse)	Dimethyl [K203;K284;K398;K418]	High	0.122755	0.0688887	0.023281	-0.0501173	-0.00958667	-0.00321427	-0.0495695	-0.0211527	-0.153717	0.0834906	0.0316205	-0.189722	0.180707	0.130905	0.173772	-0.119625	-0.117248	-0.156408						0	71.612	26.5659	1	9	9	0	221	4.109	2400	463	51.2	6.52	0.938	18	18	70.47	64.34	41385400	44136800
OGA_MOUSE	Mgea5	Q9EQQ9	Master Protein	PubMed:16517082};Short=OGA;EC=3.2.1.169 {ECO:0000269|PubMed:16517082};AltName: Full=Beta-N-acetylhexosaminidase;AltName: Full=Beta-hexosaminidase;AltName: Full=Bifunctional protein NCOAT {ECO:0000303|PubMed:16356930, ECO:0000303|PubMed:16517082};AltName: Full=Meningioma-expressed antigen 5 {ECO:0000303|PubMed:11341771};AltName: Full=N-acetyl-beta-D-glucosaminidase;EC=3.2.1.52 {ECO:0000269|PubMed:…	Dimethyl [K253;K269;K333;K713;K844]	High	0.491695	0.0778493	0.144779	0.623184	0.524243	0.114255	0.451247	0.324766	-0.0149161	0.217769	0.177483	0.112085	0.285684	0.128829	0.219603	0.135189	-0.047695	-0.0518015				+		0	50.837	17.6856	1	9	9	0	129	0.817	1433	916	103.1	4.92	1.02	18	18	57.78	65.61	14432700	14145700
MIF_MOUSE	Mif	P34884	Master Protein	RecName: Full=Macrophage migration inhibitory factor;Short=MIF;EC=5.3.2.1;AltName: Full=Delayed early response protein 6;Short=DER6;AltName: Full=Glycosylation-inhibiting factor;Short=GIF;AltName: Full=L-dopachrome isomerase;AltName: Full=L-dopachrome tautomerase;EC=5.3.3.12;AltName: Full=Phenylpyruvate tautomerase OS=Mus musculus (Mouse)		High	-0.114589	0.171649		0.119247	-0.0153074	-0.144946	-0.169314	-0.237026	-0.106182	-0.0391673	0.0653139	-0.479295	0.0935325	-0.217587	0.032662	0.357765	-0.0558543	-0.0564962			+			0	12.562	13.913	1	2	2	0	42	5.31	133	115	12.5	7.34	0.933	18	18	82.84	81.4	44087000	47241500
MLEC_MOUSE	Mlec	Q6ZQI3	Master Protein	RecName: Full=Malectin;Flags: Precursor OS=Mus musculus (Mouse)		High					0.0360734						-0.147508													0	9.271	12.3711	1	2	2	0	6	0.413	91	291	32.3	6.05	0.923	2	2	67.55	61.98	2925360	3170470
PHOCN_MOUSE	Mob4	Q6PEB6	Master Protein	RecName: Full=MOB-like protein phocein;AltName: Full=Class II mMOB1;AltName: Full=Mob1 homolog 3;Short=Mob3;AltName: Full=Mps one binder kinase activator-like 3;AltName: Full=Preimplantation protein 3 OS=Mus musculus (Mouse)		High								0.900696							0.781323			1.26862						0	5.722	16.4444	1	2	2	0	6	0.359	30	225	26	5.78	1.428	3	3	53.74	88.63	1253490	877488
THTM_MOUSE	Mpst	Q99J99	Master Protein	RecName: Full=3-mercaptopyruvate sulfurtransferase;Short=MST;EC=2.8.1.2 OS=Mus musculus (Mouse)	Dimethyl [K21;K224]	High																								0	8.452	13.468	1	2	2	0	7	0.311	42	297	33	6.58	0.01	4	4	43.48	71.67	1132.43	546281
RM12_MOUSE	Mrpl12	Q9DB15	Master Protein	RecName: Full=39S ribosomal protein L12, mitochondrial;Short=L12mt;Short=MRP-L12;Flags: Precursor OS=Mus musculus (Mouse)	Dimethyl [K165]	High	0.339353				0.0379841							-0.253797	0.378369	-0.186156	0.366274	0.905256	0.584099	-0.0866514						0	10.612	18.408	1	3	3	0	12	1.31	204	201	21.7	9.29	0.932	10	10	97.88	96.25	1380010	1480030
MOES_MOUSE	Msn	P26041	Master Protein	RecName: Full=Moesin;AltName: Full=Membrane-organizing extension spike protein OS=Mus musculus (Mouse)	Dimethyl [K35]	High														0.0132941										0	7.114	8.83882	1	3	2	0	7	0.252	30	577	67.7	6.6	1.02	1	1			342192	335427
MTCH2_MOUSE	Mtch2	Q791V5	Master Protein	RecName: Full=Mitochondrial carrier homolog 2 OS=Mus musculus (Mouse)	Dimethyl [K100;K111]	High			-0.870337	-0.509299		-0.532836		0.151005	-0.65692			-0.871616		-0.684822	-1.5437			0.259795		+				0	22.034	19.4719	1	5	5	0	29	1.512	106	303	33.5	8.25	0.637	10	10	120.44	74.93	3484010	5469740
COX2_MOUSE	Mtco2	P00405	Master Protein	RecName: Full=Cytochrome c oxidase subunit 2;AltName: Full=Cytochrome c oxidase polypeptide II OS=Mus musculus (Mouse)	Dimethyl [K171;K217]	High	-0.636098	-0.0699947	-0.0541874	-0.536869	-0.320754	0.0263482	-0.59985	-0.55111	0.236614	0.262707	0.0940834	0.138623	-0.0212158	0.309357	0.120002	-0.790483	-1.15348	-0.555214						0	26.834	33.4802	1	4	4	0	73	4.995	579	227	26	4.73	0.807	18	18	54.82	50.8	9761530	12091800
MTPN_MOUSE	Mtpn	P62774	Master Protein	RecName: Full=Myotrophin;AltName: Full=Granule cell differentiation protein;AltName: Full=Protein V-1 OS=Mus musculus (Mouse)	Dimethyl [K37;K57;K66;K85;K114]	High	-0.698449	-0.107253	-0.485256	-0.346322	-0.58651	-0.950249	-0.586991	-0.526456	-0.526004	-0.963405	-0.157124	-0.178434	-0.714008	-0.182364	-0.864282	0.0157809	0.280931	0.0197511			+			0	49.415	63.5593	1	5	5	0	98	30.623	1661	118	12.9	5.52	0.792	18	18	119.83	91.45	11752900	14837700
MTX2_MOUSE	Mtx2	O88441	Master Protein	RecName: Full=Metaxin-2;AltName: Full=Mitochondrial outer membrane import complex protein 2 OS=Mus musculus (Mouse)	Dimethyl [K56;K93]	High		0.664314	0.780471															-0.550988						0	8.653	25.8555	1	3	3	0	4	0.701	0	263	29.7	5.63	0.993	4	4	74.53	92.93	1093970	1101140
MVD1_MOUSE	Mvd	Q99JF5	Master Protein	RecName: Full=Diphosphomevalonate decarboxylase;EC=4.1.1.33;AltName: Full=Mevalonate (diphospho)decarboxylase;Short=MDDase;AltName: Full=Mevalonate pyrophosphate decarboxylase OS=Mus musculus (Mouse)	Dimethyl [K50;K110;K356]	High	-0.206953	-0.798999		0.302891			0.194507		-1.04765	-0.198199	-0.201985		-0.0485852		0.0801271			-0.187151				+		0	20.645	23.4414	1	4	4	0	25	1.015	310	401	44	6.3	0.888	10	10	119.55	125.1	2425900	2731460
MYDGF_MOUSE	Mydgf	Q9CPT4	Master Protein	PubMed:25581518};Short=MYDGF {ECO:0000303|PubMed:25581518};AltName: Full=Interleukin-25 {ECO:0000303|PubMed:11714798};Short=IL-25 {ECO:0000303|PubMed:11714798};AltName: Full=Stromal cell-derived growth factor SF20 {ECO:0000303|PubMed:11714798};Flags: Precursor OS=Mus musculus (Mouse)	Dimethyl [K102;K130;K138]	High		-0.17918	-0.472843	0.376811	-0.207628	-0.241143	0.0716141	-0.0790708	0.75044			0.229346	0.548372	-0.387677	0.00255781			0.187427						0	10.467	14.4578	1	2	2	0	22	1.783	61	166	18	6.79	0.904	14	14	61.61	66.09	2117090	2340730
MYEF2_MOUSE	Myef2	Q8C854	Master Protein	RecName: Full=Myelin expression factor 2;Short=MEF-2;Short=MyEF-2 OS=Mus musculus (Mouse)	Dimethyl [K234;K529]	High		0.361627			0.641271	0.234285	0.261448	1.57245	-0.174148			0.530172			-0.816478	-0.34827	0.0445398	-0.445713						0	8.669	10.9983	1	3	3	0	28	0.274	114	591	63.3	8.87	0.81	12	12	113.6	135.13	4455070	5501570
MYH10_MOUSE	Myh10	Q61879	Master Protein	RecName: Full=Myosin-10;AltName: Full=Cellular myosin heavy chain, type B;AltName: Full=Myosin heavy chain 10;AltName: Full=Myosin heavy chain, non-muscle IIb;AltName: Full=Non-muscle myosin heavy chain B;Short=NMMHC-B;AltName: Full=Non-muscle myosin heavy chain IIb;Short=NMMHC II-b;Short=NMMHC-IIB OS=Mus musculus (Mouse)	Dimethyl [K33;K232;K362;K426;K583;K644;K857;K863;K1021;K1023;K1059;K1082;K1131;K1152;K1216;K1301;K1302;K1377;K1499;K1562;K1627;K1638;K1724;K1761;K1822;K1835]	High	0.0230628	-0.146253	0.123247	-0.143384	-0.136998	0.0386973	-0.0800978	-0.261581	0.0680608	0.0657915	-0.101819	0.0702775	0.352635	0.0506857	0.245115	0.117872	0.0786071	0.0146768					+	0	317.833	29.1498	1	43	38	5	564	2.689	11845	1976	228.9	5.54	0.932	18	18	83.26	80.46	52604400	56465600
MYH11_MOUSE	Myh11	O08638	None	RecName: Full=Myosin-11;AltName: Full=Myosin heavy chain 11;AltName: Full=Myosin heavy chain, smooth muscle isoform;AltName: Full=SMMHC OS=Mus musculus (Mouse)		High				-0.409939	-0.0505811		-0.268681							0.100383		-0.229322		0.179039						0	7.947	1.47059	1	2	1	0	8	0.056	55	1972	226.9	5.45	0.943	6	6	83.74	67.53	3297600	3496270
MYH9_MOUSE	Myh9	Q8VDD5	Master Protein	RecName: Full=Myosin-9;AltName: Full=Cellular myosin heavy chain, type A;AltName: Full=Myosin heavy chain 9;AltName: Full=Myosin heavy chain, non-muscle IIa;AltName: Full=Non-muscle myosin heavy chain A;Short=NMMHC-A;AltName: Full=Non-muscle myosin heavy chain IIa;Short=NMMHC II-a;Short=NMMHC-IIA OS=Mus musculus (Mouse)	Dimethyl [K576;K1145;K1538;K1555]	High	-0.698786	-0.693386	0.823922	-1.20643	-0.423473		-0.939354		-0.21532	-0.451023	-1.764			0.629139	-0.217892	0.319708	0.558835	0.298492						0	68.997	8.92857	1	11	6	0	96	0.429	1904	1960	226.2	5.66	0.872	17	17	121.81	86.66	994206	1140440
ML12B_MOUSE	Myl12b	Q3THE2	Master Protein	RecName: Full=Myosin regulatory light chain 12B;AltName: Full=Myosin regulatory light chain 2-B, smooth muscle isoform;AltName: Full=Myosin regulatory light chain 20 kDa;Short=MLC20;AltName: Full=Myosin regulatory light chain MRLC2 OS=Mus musculus (Mouse)	Dimethyl [K35]	High	-1.67515	-1.3241	-0.839912		-2.29322			-1.35248	-1.58804		-1.30979	-1.205		-0.772181	0.08401	-0.650441	-1.17189	-1.04403	+			+	+	0	21.404	39.5349	1	5	5	0	42	3.329	306	172	19.8	4.84	0.415	16	16	84.13	71.83	3337070	8043600
MYL6_MOUSE	Myl6	Q60605	Master Protein	RecName: Full=Myosin light polypeptide 6;AltName: Full=17 kDa myosin light chain;Short=LC17;AltName: Full=Myosin light chain 3;Short=MLC-3;AltName: Full=Myosin light chain alkali 3;Short=Myosin light chain A3;AltName: Full=Smooth muscle and nonmuscle myosin light chain alkali 6 OS=Mus musculus (Mouse)	Dimethyl [K50;K79;K81]	High	-0.316576	0.0324875	0.203003	-0.378185	-0.256384	0.100146	-0.160144	-0.282759	0.0326828	-0.0762912	0.032639	0.178167	0.429185	0.0288175	-0.00485432	-0.130225	-0.158618	-0.211918						0	33.824	41.7219	1	5	5	0	103	5.579	974	151	16.9	4.65	0.87	18	18	61.56	64.52	15381400	17686200
MYL9_MOUSE	Myl9	Q9CQ19	None	RecName: Full=Myosin regulatory light polypeptide 9;AltName: Full=Myosin regulatory light chain 2, smooth muscle isoform;AltName: Full=Myosin regulatory light chain 9 OS=Mus musculus (Mouse)	Dimethyl [K35]	High	-1.67515																							0	5.207	16.2791	1	2	2	0	5	0.52	24	172	19.8	4.92	0.044	4	4	191.64	46.91	20493.7	464305
MY18A_MOUSE	Myo18a	Q9JMH9	Master Protein	RecName: Full=Unconventional myosin-XVIIIa;AltName: Full=Molecule associated with JAK3 N-terminus;Short=MAJN;AltName: Full=Myosin containing a PDZ domain OS=Mus musculus (Mouse)	Dimethyl [K834;K1528;K1535]	High		-0.391425			0.203224	0.673154		-0.278675																0	13.373	5.12195	1	4	4	0	10	0.106	28	2050	232.6	6.28	0.929	6	6	83.83	91.56	1682230	1811120
MYO5A_MOUSE	Myo5a	Q99104	Master Protein	RecName: Full=Unconventional myosin-Va;AltName: Full=Dilute myosin heavy chain, non-muscle OS=Mus musculus (Mouse)	Dimethyl [K23;K1755]	High	-0.332671		-0.808251	-0.338704		-1.30092	0.0161287		-2.15234	-0.297797					-0.482839			-0.0642197						0	36.936	4.64112	1	5	5	0	28	0.212	426	1853	215.4	8.63	0.626	10	10	109.21	73.69	814637	1300700
NACA_MOUSE	Naca	Q60817	Master Protein Candidate	RecName: Full=Nascent polypeptide-associated complex subunit alpha;AltName: Full=Alpha-NAC;AltName: Full=Alpha-NAC/1.9.2 OS=Mus musculus (Mouse)	Dimethyl [K108;K113;K127;K142]	High	-1.30757	-1.24623	-1.42079	-1.06499	-0.914318	-0.847574	-0.587649	-0.495315	-1.16715	-0.580319	-0.990454	-0.898342	-0.641112	-0.784106	-0.824407	-0.111503	-0.19739	0.0184069	+	+		+	+	0	49.731	19.5349	1	4	4	0	94	25.827	2023	215	23.4	4.56	0.667	18	18	145.82	99.16	12926900	19373700
NACAM_MOUSE	Naca	P70670	Master Protein	RecName: Full=Nascent polypeptide-associated complex subunit alpha, muscle-specific form;AltName: Full=Alpha-NAC, muscle-specific form;Short=skNAC OS=Mus musculus (Mouse)	Dimethyl [K2080;K2085;K2099;K2114]	High	-1.30757	-1.24623	-1.42079	-1.06499	-0.914318	-0.847574	-0.587649	-0.495315	-1.16715	-0.580319	-0.990454	-0.898342	-0.641112	-0.784106	-0.824407	-0.111503	-0.19739	0.0184069	+	+		+	+	0	49.731	1.92044	1	4	4	0	94	0.231	2023	2187	220.4	9.35	0.667	18	18	145.82	99.16	12926900	19373700
ULA1_MOUSE	Nae1	Q8VBW6	Master Protein	RecName: Full=NEDD8-activating enzyme E1 regulatory subunit;AltName: Full=Amyloid beta precursor protein-binding protein 1, 59 kDa;Short=APP-BP1;AltName: Full=Amyloid protein-binding protein 1 OS=Mus musculus (Mouse)	Dimethyl [K78;K507]	High			1.03833		0.65702	0.109249		0.262527	-0.674771			0.27454		0.716586	-0.656264			-0.880388						0	12.778	10.1124	1	2	2	0	19	0.269	339	534	60.2	5.52	0.779	9	9	62.63	100.86	795641	1020840
NAMPT_MOUSE	Nampt	Q99KQ4	Master Protein	RecName: Full=Nicotinamide phosphoribosyltransferase;Short=NAmPRTase;Short=Nampt;EC=2.4.2.12;AltName: Full=Pre-B-cell colony-enhancing factor 1 homolog;Short=PBEF;AltName: Full=Visfatin OS=Mus musculus (Mouse)	Dimethyl [K323]	High								0.796777			0.628679	0.516029		-0.388037				-1.1728						0	6.836	7.33198	1	2	2	0	6	0.259	29	491	55.4	7.15	0.97	5	5	44.33	39.93	1073300	1106100
NP1L1_MOUSE	Nap1l1	P28656	Master Protein	RecName: Full=Nucleosome assembly protein 1-like 1;AltName: Full=Brain protein DN38;AltName: Full=NAP-1-related protein;Flags: Precursor OS=Mus musculus (Mouse)	Dimethyl [K72;K116;K135;K147;K149;K176;K194]	High	0.0062376	-0.0736112	-0.0376952	-0.102091	-0.251672	-0.0967562	-0.0932827	-0.0723083	-0.0213088	-0.605724	-0.26136	0.141582	0.416011	0.0824039	0.178117	0.0940128	0.0324432	-0.0276581						0	66.627	37.8517	1	9	8	0	167	14.849	1851	391	45.3	4.46	0.89	18	18	65.58	63.31	25341300	28468600
NP1L4_MOUSE	Nap1l4	Q78ZA7	Master Protein	RecName: Full=Nucleosome assembly protein 1-like 4 OS=Mus musculus (Mouse)	Dimethyl [K61;K105;K157;K186;K233;K255;K297]	High	0.247469	0.230581	0.233628	0.155745	0.124644	0.612384	0.258166	0.229425	0.0561758	0.0514599	0.188574	0.194476	0.179992	0.251089	0.250604	0.319448	-0.00205615	0.110722	+				+	0	89.357	40.8	1	10	9	2	203	10.288	4206	375	42.7	4.67	1.077	18	18	65.3	65.39	21408900	19883100
SNAA_MOUSE	Napa	Q9DB05	Master Protein	RecName: Full=Alpha-soluble NSF attachment protein;Short=SNAP-alpha;AltName: Full=N-ethylmaleimide-sensitive factor attachment protein alpha OS=Mus musculus (Mouse)	Dimethyl [K37;K78;K153;K163;K222]	High	-0.0658253							-0.0551719				0.554509		0.708954	0.530572			0.39667					+	0	37.405	47.4576	1	8	6	0	44	2.34	456	295	33.2	5.45	1.297	12	12	198.24	204.54	1433060	1104610
SNAB_MOUSE	Napb	P28663	Master Protein	RecName: Full=Beta-soluble NSF attachment protein;Short=SNAP-beta;AltName: Full=Brain protein I47;AltName: Full=N-ethylmaleimide-sensitive factor attachment protein beta OS=Mus musculus (Mouse)	Dimethyl [K70;K140;K153;K163;K180;K222;K264;K298]	High	0.0465596	0.186662	-0.0196777	0.382124	-0.910744	-0.175482	-0.265552	-0.0729223	0.094167	0.0531967	0.0556861	0.108052	1.05934	-0.161253	0.021202	-0.44735	-0.516232	0.243887						0	59.626	49.6644	1	9	7	4	91	3.806	1381	298	33.5	5.47	0.868	18	18	64.71	78.12	5513670	6355750
SNAG_MOUSE	Napg	Q9CWZ7	Master Protein	RecName: Full=Gamma-soluble NSF attachment protein;Short=SNAP-gamma;AltName: Full=N-ethylmaleimide-sensitive factor attachment protein gamma OS=Mus musculus (Mouse)	Dimethyl [K28;K40;K132]	High	0.737475		1.06496				-1.16642					0.473051			1.25214									0	17.516	12.8205	1	3	3	0	16	0.778	216	312	34.7	5.41	1.795	10	10	132.57	158.55	858777	478511
SYNC_MOUSE	Nars	Q8BP47	Master Protein	RecName: Full=Asparagine--tRNA ligase, cytoplasmic;EC=6.1.1.22;AltName: Full=Asparaginyl-tRNA synthetase;Short=AsnRS OS=Mus musculus (Mouse)	Dimethyl [K501]	High		0.185561	-0.105773	0.372391		0.342543	1.06915		1.08002			0.704345			-0.429568			-0.0297841		+	+			0	15.032	13.4168	1	5	5	0	16	0.63	22	559	64.2	5.86	1.012	9	9	96.63	105.09	2182160	2155570
NASP_MOUSE	Nasp	Q99MD9	Master Protein	RecName: Full=Nuclear autoantigenic sperm protein;Short=NASP OS=Mus musculus (Mouse)	Dimethyl [K75;K268;K313;K325;K595]	High			-0.980649		-0.435048			-0.107091			-0.614111					-0.891832		-0.512202						0	29.536	14.7477	1	5	5	0	21	0.442	361	773	83.9	4.37	0.613	10	10	135.58	103.9	1247110	2035640
NNRD_MOUSE	Naxd	Q9CZ42	Master Protein	EC=4.2.1.93 {ECO:0000255|HAMAP-Rule:MF_03157};AltName: Full=ATP-dependent NAD(P)HX dehydratase {ECO:0000255|HAMAP-Rule:MF_03157};AltName: Full=Carbohydrate kinase domain-containing protein {ECO:0000255|HAMAP-Rule:MF_03157};Flags: Precursor OS=Mus musculus (Mouse)	Dimethyl [K94;K136;K196]	High			-1.68956																					0	11.447	20.9913	1	3	3	0	9	0.833	30	343	36.7	7.77	0.141	2	2	138.82	17.99	98753.8	699838
NBEA_MOUSE	Nbea	Q9EPN1	Master Protein	RecName: Full=Neurobeachin;AltName: Full=Lysosomal-trafficking regulator 2 OS=Mus musculus (Mouse)		High	0.160973	-0.267435	0.166562	0.401219		0.0859765	0.719626	0.557114	-0.530309	0.219781		0.0716551	0.619233		-0.236084	-0.602785	-0.592492	0.150377						0	22.648	2.58856	1	5	5	0	36	0.103	523	2936	326.5	6.2	0.929	15	15	140.99	122.97	1593970	1715990
NCALD_MOUSE	Ncald	Q91X97	Master Protein	RecName: Full=Neurocalcin-delta OS=Mus musculus (Mouse)	Dimethyl [K32;K130]	High	-0.63932	-0.874649	-0.443863	-0.714559	-0.896932	-0.44065	-0.77428	-0.465398	-0.93506	-0.491269	-0.767492	-1.13498	-0.588983	-0.908533	-0.189127	-0.0245983		-0.117278	+	+	+			0	22.563	23.3161	1	3	3	0	55	1.683	928	193	22.2	5.35	0.641	17	17	48.69	37.78	2846250	4440850
NCAM1_MOUSE	Ncam1	P13595	Master Protein	RecName: Full=Neural cell adhesion molecule 1;Short=N-CAM-1;Short=NCAM-1;AltName: CD_antigen=CD56;Flags: Precursor OS=Mus musculus (Mouse)	Dimethyl [K48;K95;K113;K130;K152;K263;K280;K293;K304;K549;K568;K595;K619;K647;K662;K682;K938;K994;K1022;K1029;K1092;K1099]	High	-0.275628	-0.50101	-0.450218	-0.31797	-0.0840774	-0.274302	-0.225988	-0.52438	-0.388626	-0.320073	-0.160837	-0.351308	-0.220943	0.0640767	-0.0148664	-0.248969	-0.115243	-0.00911315	+		+	+		0	227.543	36.5919	1	25	25	0	650	8.617	9239	1115	119.4	4.83	0.792	18	18	51.25	44.63	295163000	372871000
NCAN_MOUSE	Ncan	P55066	Master Protein	RecName: Full=Neurocan core protein;AltName: Full=Chondroitin sulfate proteoglycan 3;Flags: Precursor OS=Mus musculus (Mouse)		High				-0.383975														-0.230277						0	5.199	2.76025	1	2	2	0	6	0.101	0	1268	137.1	5.72	0.677	3	3	144.12	102.12	464754	686058
NCDN_MOUSE	Ncdn	Q9Z0E0	Master Protein	RecName: Full=Neurochondrin;AltName: Full=M-Sema F-associating protein of 75 kDa;AltName: Full=Norbin OS=Mus musculus (Mouse)	Dimethyl [K47;K61;K237;K386]	High	0.287223	0.623652	-0.256815	0.579248	0.660487	-0.329457	0.243814	0.404464	-0.430603	0.172085	0.360149	-0.317722		0.0411196	-0.442017			0.260194						0	44.003	18.2442	1	9	9	0	57	0.995	698	729	78.8	5.54	0.92	15	15	44.71	69.68	4641060	5042270
NCKP1_MOUSE	Nckap1	P28660	Master Protein	RecName: Full=Nck-associated protein 1;Short=NAP 1;AltName: Full=Brain protein H19;AltName: Full=MH19;AltName: Full=Membrane-associated protein HEM-2;AltName: Full=p125Nap1 OS=Mus musculus (Mouse)	Dimethyl [K190;K191]	High		0.480134													0.418186									0	5.438	3.90071	1	3	3	0	3	0.109	25	1128	128.7	6.62	0.992	2	2	67.87	92.68	932069	939117
NUCL_MOUSE	Ncl	P09405	Master Protein	RecName: Full=Nucleolin;AltName: Full=Protein C23 OS=Mus musculus (Mouse)	Dimethyl [K299;K320;K335;K350;K364;K412;K439;K469;K500;K509;K538;K586;K621]	High	-0.38246	0.309544	0.214208	-0.229065	0.413606	0.536782	-0.457317	0.2981	0.310818	-0.435139	0.294332	0.471096	-0.33514	0.469989	0.0794955	0.0701708	0.131976	0.109587						0	146.432	25.7426	1	18	18	0	449	3.856	5776	707	76.7	4.75	1.026	18	18	99.75	100.52	106499000	103774000
NDRG2_MOUSE	Ndrg2	Q9QYG0	Master Protein	RecName: Full=Protein NDRG2;AltName: Full=N-myc downstream-regulated gene 2 protein;AltName: Full=Protein Ndr2 OS=Mus musculus (Mouse)	Dimethyl [K176;K287]	High		0.611389	-1.24947		-0.154785	-2.24666	-0.196438	0.228708	-2.77139	0.018796	0.151859	-2.67788	0.408832	0.336166	0.129818									0	31.438	18.3288	1	5	5	0	50	1.637	579	371	40.8	5.4	0.298	14	14	66.06	146.02	5521810	18547900
NDRG3_MOUSE	Ndrg3	Q9QYF9	Master Protein	RecName: Full=Protein NDRG3;AltName: Full=N-myc downstream-regulated gene 3 protein;AltName: Full=Protein Ndr3 OS=Mus musculus (Mouse)		High																		-0.15254						0	5.628	8.26667	1	2	2	0	2	0.311	15	375	41.5	5.25	0.871	1	1			5664860	6501820
NDUAA_MOUSE	Ndufa10	Q99LC3	Master Protein	RecName: Full=NADH dehydrogenase [ubiquinone] 1 alpha subcomplex subunit 10, mitochondrial;AltName: Full=Complex I-42kD;Short=CI-42kD;AltName: Full=NADH-ubiquinone oxidoreductase 42 kDa subunit;Flags: Precursor OS=Mus musculus (Mouse)	Dimethyl [K48]	High	0.379897	0.352429	0.0934392	0.287985	0.384688	0.0539018	0.312125	0.577466	0.211025	0.282685	0.338565	0.105916	0.29166	0.263322	0.345668	0.436833	0.0737638	0.0155971					+	0	40.931	22.5352	1	5	5	0	84	1.154	1619	355	40.6	7.78	1.089	18	18	55.56	62.42	6496180	5964310
NDUA4_MOUSE	Ndufa4	Q62425	Master Protein	RecName: Full=Cytochrome c oxidase subunit NDUFA4 OS=Mus musculus (Mouse)	Dimethyl [K48]	High			-0.296189	-0.535834	0.356186		-1.05754	-0.0915732	-0.0574489			0.164764	-1.38352		-1.47026								+	0	7.34	28.0488	1	3	3	0	14	3.642	77	82	9.3	9.52	0.715	9	9	69.2	60.21	3603050	5038450
NDUA5_MOUSE	Ndufa5	Q9CPP6	Master Protein	RecName: Full=NADH dehydrogenase [ubiquinone] 1 alpha subcomplex subunit 5;AltName: Full=Complex I subunit B13;AltName: Full=Complex I-13kD-B;Short=CI-13kD-B;AltName: Full=NADH-ubiquinone oxidoreductase 13 kDa-B subunit OS=Mus musculus (Mouse)	Dimethyl [K98;K113]	High	-0.0780516		0.077545	0.0049565		0.837519	0.489803			0.306303	0.452694	1.49493	0.625072	0.872845	-0.555252	0.257074		-0.381381						0	12.365	28.4483	1	2	2	0	17	1.783	35	116	13.4	8.1	1.282	13	13	81.59	64.38	2264020	1765920
NDUA9_MOUSE	Ndufa9	Q9DC69	Master Protein	RecName: Full=NADH dehydrogenase [ubiquinone] 1 alpha subcomplex subunit 9, mitochondrial;AltName: Full=Complex I-39kD;Short=CI-39kD;AltName: Full=NADH-ubiquinone oxidoreductase 39 kDa subunit;Flags: Precursor OS=Mus musculus (Mouse)	Dimethyl [K348]	High	0.542286	0.173557	0.499019	0.38083	-0.360437	-0.0246998	-0.350973	-0.160377	0.0728983	1.01042	0.274946	0.233911	0.73467	0.571659	0.308792	-1.14393		0.0240257						0	34.685	19.8939	1	4	4	0	78	0.817	1795	377	42.5	9.74	0.977	18	18	64.64	64.65	3834970	3923540
NDUBA_MOUSE	Ndufb10	Q9DCS9	Master Protein	RecName: Full=NADH dehydrogenase [ubiquinone] 1 beta subcomplex subunit 10;AltName: Full=Complex I-PDSW;Short=CI-PDSW;AltName: Full=NADH-ubiquinone oxidoreductase PDSW subunit OS=Mus musculus (Mouse)	Dimethyl [K35;K134]	High	0.229848	0.15356	0.179784	0.733173	0.0413412	0.161098	0.343886	0.394045		0.0677593	0.15649	0.358064	0.655589	0.261789	-0.111917	0.374453		-0.0721349	+		+			0	22.045	22.7273	1	3	3	0	44	1.848	1136	176	21	8.03	1.107	16	16	58.87	64.48	2957790	2671250
NDUS1_MOUSE	Ndufs1	Q91VD9	Master Protein	RecName: Full=NADH-ubiquinone oxidoreductase 75 kDa subunit, mitochondrial;EC=1.6.5.3;EC=1.6.99.3;AltName: Full=Complex I-75kD;Short=CI-75kD;Flags: Precursor OS=Mus musculus (Mouse)	Dimethyl [K360;K499;K531]	High	0.0137614	0.151885	-0.805959	0.125859	-0.243441	0.455506	0.217956	-0.14246	0.293766	0.228501	0.48824	-0.0116337	0.183834	0.298222	0.340082	0.187621	0.109708	-0.174955						0	64.211	20.3576	1	9	9	0	96	1.047	1949	727	79.7	5.72	0.981	18	18	55.03	62.27	6143140	6260980
NDUS2_MOUSE	Ndufs2	Q91WD5	Master Protein	RecName: Full=NADH dehydrogenase [ubiquinone] iron-sulfur protein 2, mitochondrial;EC=1.6.5.3;EC=1.6.99.3;AltName: Full=Complex I-49kD;Short=CI-49kD;AltName: Full=NADH-ubiquinone oxidoreductase 49 kDa subunit;Flags: Precursor OS=Mus musculus (Mouse)		High						0.0100098												0.786293						0	5.818	8.63931	1	2	2	0	3	0.304	0	463	52.6	6.99	1.582	2	2	125.09	111.06	3808670	2407080
NDUS3_MOUSE	Ndufs3	Q9DCT2	Master Protein	RecName: Full=NADH dehydrogenase [ubiquinone] iron-sulfur protein 3, mitochondrial;EC=1.6.5.3;EC=1.6.99.3;AltName: Full=Complex I-30kD;Short=CI-30kD;AltName: Full=NADH-ubiquinone oxidoreductase 30 kDa subunit;Flags: Precursor OS=Mus musculus (Mouse)	Dimethyl [K70]	High	0.454319	2.19546	0.776561	0.706823	0.125449	-0.0461553	0.562292	0.0360597	-0.460409	0.498858	0.346324	-0.378784	1.04685	0.550994	0.0584384	0.517078		-0.259523						0	57.522	35.3612	1	8	8	0	72	4.012	978	263	30.1	7.17	1.399	17	17	123.46	115.45	6073490	4341570
NDUS6_MOUSE	Ndufs6	P52503	Master Protein	RecName: Full=NADH dehydrogenase [ubiquinone] iron-sulfur protein 6, mitochondrial;AltName: Full=Complex I-13kD-A;Short=CI-13kD-A;AltName: Full=NADH-ubiquinone oxidoreductase 13 kDa-A subunit;Flags: Precursor OS=Mus musculus (Mouse)	Dimethyl [K90;K112]	High	0.140973		0.434541	-0.0447832	0.799769			-0.454567	0.0850929	-0.0713743	0.246441	0.570083	1.60127	0.0479208	0.269054									0	12.98	23.2759	1	2	2	0	17	2.162	126	116	13	8.65	1.088	12	12	54.17	60.52	1589270	1460850
NDUV1_MOUSE	Ndufv1	Q91YT0	Master Protein	RecName: Full=NADH dehydrogenase [ubiquinone] flavoprotein 1, mitochondrial;EC=1.6.5.3;EC=1.6.99.3;AltName: Full=Complex I-51kD;Short=CI-51kD;AltName: Full=NADH-ubiquinone oxidoreductase 51 kDa subunit;Flags: Precursor OS=Mus musculus (Mouse)	Dimethyl [K219;K226;K329]	High	0.322712	0.278366	0.472549	0.5278	0.39569	-0.0218647	0.266423	0.47691	0.310691	1.0014	0.327422	0.419274	0.983369	0.0435223	0.370841	-0.145177	0.176913	0.0960238	+		+			0	65.049	30.819	1	7	7	0	105	2.162	960	464	50.8	8.21	1.155	18	18	69.52	77.34	6281920	5437640
NDUV2_MOUSE	Ndufv2	Q9D6J6	Master Protein	RecName: Full=NADH dehydrogenase [ubiquinone] flavoprotein 2, mitochondrial;EC=1.6.5.3;EC=1.6.99.3;AltName: Full=NADH-ubiquinone oxidoreductase 24 kDa subunit;Flags: Precursor OS=Mus musculus (Mouse)	Dimethyl [K60;K208]	High		-0.0642781	-0.0523508				0.000378549	-1.07889	-0.00161472	0.0468272	-0.305275			0.018397	0.193804			0.368111						0	23.649	24.5968	1	4	4	0	35	1.581	249	248	27.3	7.4	0.887	13	13	93.02	75.39	5541180	6248010
NEDD4_MOUSE	Nedd4	P46935	Master Protein	RecName: Full=E3 ubiquitin-protein ligase NEDD4;EC=6.3.2.-;AltName: Full=Neural precursor cell expressed developmentally down-regulated protein 4;Short=NEDD-4 OS=Mus musculus (Mouse)	Dimethyl [K703;K753]	High						-1.443				-0.487518		-0.443847				-0.324339						+		0	11.76	7.44081	1	4	4	0	12	0.207	133	887	102.6	5.26	0.261	8	8	108.21	70.3	154814	593018
NEDD8_MOUSE	Nedd8	P29595	Master Protein	RecName: Full=NEDD8;AltName: Full=Neddylin;AltName: Full=Neural precursor cell expressed developmentally down-regulated protein 8;Short=NEDD-8;AltName: Full=Ubiquitin-like protein Nedd8;Flags: Precursor OS=Mus musculus (Mouse)	Dimethyl [K22]	High		-1.5058			-1.36083		-1.66332	-1.21532		-1.28347	-1.37066		-0.888721	1.23977		0.284798		0.893135				+		0	9.363	34.5679	1	2	2	0	15	2.728	103	81	9	7.25	0.604	10	10	107.14	81.14	2317910	3839320
NEGR1_MOUSE	Negr1	Q80Z24	Master Protein	RecName: Full=Neuronal growth regulator 1;AltName: Full=Kindred of IgLON;Short=Kilon;AltName: Full=Neurotractin;Flags: Precursor OS=Mus musculus (Mouse)	Dimethyl [K225]	High	0.258269	-0.192185	0.18412	0.337728	0.571068	-0.112807	0.680938		0.220781	0.23543	0.0105943	0.442451	1.09378	0.538198	0.245421			0.0786967						0	9.886	11.7816	1	2	2	0	31	0.468	504	348	37.9	6.52	1.139	15	15	30.35	40.18	3591970	3153290
NEO1_MOUSE	Neo1	P97798	Master Protein	RecName: Full=Neogenin;Flags: Precursor OS=Mus musculus (Mouse)	Dimethyl [K129;K1062]	High	0.629187		0.0524037	0.386844	0.807133	-0.104125	0.327717	0.77232	-0.168228	0.331799	0.982363	-0.0947284	0.0639466	-0.123574	-0.27338		0.110537	-0.376844						0	31.821	4.88948	1	4	4	0	39	0.306	233	1493	163.1	6.47	0.911	17	17	63.72	84.41	1208380	1326830
NFASC_MOUSE	Nfasc	Q810U3	Master Protein	RecName: Full=Neurofascin;Flags: Precursor OS=Mus musculus (Mouse)		High				0.364572														-0.925514						0	8.756	4.1129	1	2	2	0	5	0.116	22	1240	137.9	6.19	0.709	3	3	71.48	127.72	764203	1077340
NIPS1_MOUSE	Nipsnap1	O55125	Master Protein	RecName: Full=Protein NipSnap homolog 1;Short=NipSnap1 OS=Mus musculus (Mouse)	Dimethyl [K80;K97]	High	0.361625		0.971631			0.398398		0.561171	-0.0340708			0.194937			0.269925			0.148779						0	16.929	16.5493	1	3	3	0	18	0.968	83	284	33.3	9.44	0.761	9	9	66.16	69.69	3243440	4264560
NEUL_MOUSE	Nln	Q91YP2	Master Protein	RecName: Full=Neurolysin, mitochondrial;EC=3.4.24.16;AltName: Full=Microsomal endopeptidase;Short=MEP;AltName: Full=Mitochondrial oligopeptidase M;AltName: Full=Neurotensin endopeptidase;Flags: Precursor OS=Mus musculus (Mouse)	Dimethyl [K325;K602;K671]	High					0.358876	-0.121352	-0.788753			0.169416		-0.262129		-0.0208413	0.174792									0	16.661	9.375	1	4	4	0	17	0.334	62	704	80.4	6.44	0.866	8	8	71.49	67.45	1731550	2000100
NDKA_MOUSE	Nme1	P15532	Master Protein	RecName: Full=Nucleoside diphosphate kinase A;Short=NDK A;Short=NDP kinase A;EC=2.7.4.6;AltName: Full=Metastasis inhibition factor NM23;AltName: Full=NDPK-A;AltName: Full=Tumor metastatic process-associated protein;AltName: Full=nm23-M1 OS=Mus musculus (Mouse)	Dimethyl [K12;K26;K49;K56;K66;K85;K100;K128;K143]	High	-0.063779	0.165109	0.226952	0.273074	-0.0206343	0.199779	0.225137	0.0879744	0.134358	0.0204244	0.178987	0.114473	-0.600492	0.23983	0.279773	0.0375377	-0.0653222	0.042425						0	91.423	73.6842	1	11	6	10	280	176.828	3076	152	17.2	7.37	0.995	18	18	68.9	65.6	134100000	134828000
NDKB_MOUSE	Nme2	Q01768	Master Protein	RecName: Full=Nucleoside diphosphate kinase B;Short=NDK B;Short=NDP kinase B;EC=2.7.4.6;AltName: Full=Histidine protein kinase NDKB;EC=2.7.13.3;AltName: Full=P18;AltName: Full=nm23-M2 OS=Mus musculus (Mouse)	Dimethyl [K12;K26;K66;K85;K100;K128;K135;K143]	High	-0.279022	-0.227971	-0.116126	-0.363676	-1.16695	-0.454541	-0.714553	-0.484082	-0.489094	-2.42922	-0.628127	-0.0907223	-1.18658	-0.234229	-0.253092	0.529262	-0.212231	0.528432	+		+			0	80.23	69.0789	1	10	5	0	245	99	2697	152	17.4	7.5	0.764	18	18	74.84	58.35	5987450	7832360
NMT1_MOUSE	Nmt1	O70310	Master Protein	PubMed:15753093};AltName: Full=Myristoyl-CoA:protein N-myristoyltransferase 1;Short=NMT 1;Short=Type I N-myristoyltransferase;AltName: Full=Peptide N-myristoyltransferase 1 OS=Mus musculus (Mouse)	Dimethyl [K107]	High			1.34972						0.537629			-0.500454						-0.966847						0	8.166	7.8629	1	2	2	0	6	0.292	107	496	56.9	8	0.791	5	5	70.4	137.71	677382	856498
NONO_MOUSE	Nono	Q99K48	Master Protein	RecName: Full=Non-POU domain-containing octamer-binding protein;Short=NonO protein OS=Mus musculus (Mouse)	Dimethyl [K200;K469]	High	0.549728	0.673002	0.439917		0.528098	0.384291		0.38896	0.430905	0.824848	0.495045	0.636827		0.439118	0.196853	0.284057	0.147712	-0.115666	+		+	+		0	42.328	27.2727	1	6	5	0	99	1.649	1290	473	54.5	8.95	1.045	17	17	90.89	105.23	9930990	9505840
NOVA1_MOUSE	Nova1	Q9JKN6	Master Protein	RecName: Full=RNA-binding protein Nova-1;AltName: Full=Neuro-oncological ventral antigen 1;AltName: Full=Ventral neuron-specific protein 1 OS=Mus musculus (Mouse)	Dimethyl [K67]	High		0.15014	0.401363		0.560053	-0.148323		0.948321			0.181521	0.802412												0	7.06	5.12821	1	2	2	0	13	0.334	20	507	51.7	8.72	1.16	7	7	18.12	25.91	2918010	2515820
NPC2_MOUSE	Npc2	Q9Z0J0	Master Protein	RecName: Full=Epididymal secretory protein E1;Short=mE1;AltName: Full=Niemann Pick type C2 protein homolog;Flags: Precursor OS=Mus musculus (Mouse)	Dimethyl [K51;K129]	High		-0.686254	-1.29608		-1.54662	-1.2692	-2.42427	-1.04166	-1.29785	-0.465315	-1.10437	-1.16448	-0.563892	-1.14671	-1.09635	0.277606	0.278947	0.118964						0	17.559	24.1611	1	4	4	0	40	2.594	349	149	16.4	7.68	0.573	16	16	85.28	54.29	3339510	5828970
PSA_MOUSE	Npepps	Q11011	Master Protein	RecName: Full=Puromycin-sensitive aminopeptidase;Short=PSA;EC=3.4.11.14;AltName: Full=Cytosol alanyl aminopeptidase;Short=AAP-S OS=Mus musculus (Mouse)	Dimethyl [K156;K198;K209;K288;K441;K489;K500;K639;K754;K795;K822]	High	0.0911617	-0.0405359	-0.00234112	0.225145	0.128522	0.0211645	0.0654156	-0.0165069	-0.0966148	0.0608743	0.117429	-0.036875	0.304047	0.165473	0.194831	-0.289653	0.14747	-0.0641764						0	88.272	23.0435	1	14	14	0	169	1.637	2236	920	103.3	5.9	0.923	18	18	82.28	83.06	17018100	18439100
NPM_MOUSE	Npm1	Q61937	Master Protein	RecName: Full=Nucleophosmin;Short=NPM;AltName: Full=Nucleolar phosphoprotein B23;AltName: Full=Nucleolar protein NO38;AltName: Full=Numatrin OS=Mus musculus (Mouse)	Dimethyl [K54;K73]	High	-0.207158	-0.0611299	-0.314297	-0.4299	-1.25873	-0.0483749	-0.394944	-0.352457	-0.236445	-0.381505	0.334469	-0.300754	-0.489742	0.03167	0.336654	-0.259751	-0.509386	-0.601704			+			0	66.779	21.5753	1	3	3	0	134	3.084	2545	292	32.5	4.77	0.729	18	18	69.08	76.62	11874600	16289000
NPTN_MOUSE	Nptn	P97300	Master Protein	RecName: Full=Neuroplastin;AltName: Full=Stromal cell-derived receptor 1;Short=SDR-1;Flags: Precursor OS=Mus musculus (Mouse)	Dimethyl [K226]	High	-0.0423648	0.165305	0.196885	1.46697	-0.127005	0.174264	-0.0776398	-0.354291	0.0505562	-0.583998	-0.0211088	-0.318245		0.361158	0.041222	-0.0786263		0.0895796						0	27.791	7.55668	1	2	2	0	42	0.778	176	397	44.3	7.74	0.991	17	17	134.99	129.87	5678420	5730960
RASN_MOUSE	Nras	P08556	Master Protein	RecName: Full=GTPase NRas;AltName: Full=Transforming protein N-Ras;Flags: Precursor OS=Mus musculus (Mouse)	Dimethyl [K16;K42;K104;K117]	High	0.390966	0.330578		-0.0281066	0.642455	0.483631	0.256402	0.491269	0.589244	0.229435	0.432949	0.54146		0.6036	0.442189	0.263337		0.0290291			+	+		0	29.054	40.2116	1	6	2	7	40	7.111	233	189	21.2	5.17	1.167	16	16	81.79	92.72	10350500	8869060
NSDHL_MOUSE	Nsdhl	Q9R1J0	Master Protein	RecName: Full=Sterol-4-alpha-carboxylate 3-dehydrogenase, decarboxylating;EC=1.1.1.170 OS=Mus musculus (Mouse)	Dimethyl [K85]	High	-0.449032		-0.0722231	-0.22643		-0.267421	-0.507654		-0.0185101	-0.462451	-0.416239	-0.201527	0.0493098		0.348522	-0.15971		-0.337817				+		0	16.885	18.5083	1	4	4	0	38	0.931	174	362	40.7	7.85	0.764	16	16	74.51	74.58	1429930	1870890
NSF_MOUSE	Nsf	P46460	Master Protein	RecName: Full=Vesicle-fusing ATPase;EC=3.6.4.6;AltName: Full=N-ethylmaleimide-sensitive fusion protein;Short=NEM-sensitive fusion protein;AltName: Full=Suppressor of K(+) transport growth defect 2;Short=Protein SKD2;AltName: Full=Vesicular-fusion protein NSF OS=Mus musculus (Mouse)	Dimethyl [K198;K217;K529;K566]	High	0.241669	0.127632	0.11974	0.066793	0.324127	-0.0808417	0.061881	0.354106	0.0322081	-0.0788616	0.0448525	-0.777794			-2.18042	1.88624		-0.437045						0	55.139	21.1022	1	11	11	0	92	1.064	1368	744	82.6	6.95	0.883	16	16	69.65	83.7	7085270	8027790
NSF1C_MOUSE	Nsfl1c	Q9CZ44	Master Protein	RecName: Full=NSFL1 cofactor p47;AltName: Full=p97 cofactor p47 OS=Mus musculus (Mouse)	Dimethyl [K282]	High	0.138933	-0.174578	0.223719	-0.00538455	-0.596722	-0.657625	0.130313	-0.187127	-0.443369	-0.057038	-1.46623	-0.424794	0.295775		-0.47324	0.257318	-0.331851	-0.160828						0	69.365	33.2432	1	8	8	0	79	3.642	1665	370	40.7	5.15	0.865	17	17	137.41	134.25	8190010	9463980
NT5C_MOUSE	Nt5c	Q9JM14	Master Protein	RecName: Full=5'(3')-deoxyribonucleotidase, cytosolic type;EC=3.1.3.-;AltName: Full=Cytosolic 5',3'-pyrimidine nucleotidase;AltName: Full=Deoxy-5'-nucleotidase 1;Short=dNT-1 OS=Mus musculus (Mouse)		High																0.651856								0	7.683	17	1	2	2	0	3	0.468	45	200	23.1	5.49	0.56	2	2	141.09	22.35	676543	1208050
NT5D3_MOUSE	Nt5dc3	Q3UHB1	Master Protein	RecName: Full=5'-nucleotidase domain-containing protein 3;EC=3.1.3.-;AltName: Full=GRP94-neighboring nucleotidase OS=Mus musculus (Mouse)	Dimethyl [K329;K336;K399]	High			-1.45586			5.65e-05		0.331075	0.162775	0.404131		0.436155		1.23214	0.145028	0.689724	0.287817	0.869496				+	+	0	19.244	10.6227	1	4	4	0	34	0.562	230	546	63.1	8.56	1.242	11	11	87.98	64.16	2080560	1675040
NTRI_MOUSE	Ntm	Q99PJ0	Master Protein	RecName: Full=Neurotrimin;Flags: Precursor OS=Mus musculus (Mouse)		High					0.137755						-1.70552			0.00452499										0	10.094	9.59302	1	2	2	0	5	0.369	126	344	38	7.81	0.943	4	4	77.72	74.14	836220	886687
NUCB1_MOUSE	Nucb1	Q02819	Master Protein	RecName: Full=Nucleobindin-1;AltName: Full=CALNUC;Flags: Precursor OS=Mus musculus (Mouse)	Dimethyl [K270;K443]	High	0.627234		-0.248975	-0.187798		-0.688529	-0.855026	-0.988753	-1.03517	-0.34287				0.0845294	-0.297431	-0.138786	0.857708	0.256106			+			0	52.635	20.6972	1	6	6	0	55	1.593	853	459	53.4	5.07	0.869	16	16	155.02	126.7	4125920	4748670
NUDC_MOUSE	Nudc	O35685	Master Protein	RecName: Full=Nuclear migration protein nudC;AltName: Full=Nuclear distribution protein C homolog;AltName: Full=Silica-induced gene 92 protein;Short=SIG-92 OS=Mus musculus (Mouse)		High				-0.311107			-0.205749			0.636998			0.623628			0.234748		0.303161						0	15.211	12.3494	1	3	3	0	12	0.492	154	332	38.3	5.26	1.261	6	6	95.54	104.14	1888680	1498090
AP4A_MOUSE	Nudt2	P56380	Master Protein	RecName: Full=Bis(5'-nucleosyl)-tetraphosphatase [asymmetrical];EC=3.6.1.17;AltName: Full=Diadenosine 5',5'''-P1,P4-tetraphosphate asymmetrical hydrolase;Short=Ap4A hydrolase;Short=Ap4Aase;Short=Diadenosine tetraphosphatase;AltName: Full=Nucleoside diphosphate-linked moiety X motif 2;Short=Nudix motif 2 OS=Mus musculus (Mouse)	Dimethyl [K42;K129]	High	0.0119974		-0.853924	0.320503			0.0703728		-0.586405	-0.0632812	-0.85053		0.215519		0.578921			-1.28291						0	12.359	25.8503	1	2	2	0	13	0.995	114	147	17	6.28	0.634	11	11	73.21	116.51	918682	1449390
CPSF5_MOUSE	Nudt21	Q9CQF3	Master Protein	RecName: Full=Cleavage and polyadenylation specificity factor subunit 5;AltName: Full=Nucleoside diphosphate-linked moiety X motif 21;Short=Nudix motif 21 OS=Mus musculus (Mouse)	Dimethyl [K50;K56;K105]	High		0.385265	-0.155531						0.0581051			-0.0145648		0.258534	-0.362139	0.326165		-0.0681942						0	22.524	31.7181	1	4	4	0	22	2.162	145	227	26.2	8.82	0.851	10	10	103.13	93.15	2413260	2836680
NUDT3_MOUSE	Nudt3	Q9JI46	Master Protein	RecName: Full=Diphosphoinositol polyphosphate phosphohydrolase 1;Short=DIPP-1;Short=muDIPP1;EC=3.6.1.52;AltName: Full=Diadenosine 5',5'''-P1,P6-hexaphosphate hydrolase 1;EC=3.6.1.-;AltName: Full=Nucleoside diphosphate-linked moiety X motif 3;Short=Nudix motif 3 OS=Mus musculus (Mouse)		High		-0.287639	0.198192		-0.286605	-0.53278	0.131129	0.0307935			0.19171	-1.46229	0.0760698	-0.503628	0.653689	0.352516	0.402884	-0.176444						0	18.399	14.2857	1	2	2	0	30	1.512	736	168	19	6.34	0.875	14	14	97.43	96.74	5762310	6584910
NTF2_MOUSE	Nutf2	P61971	Master Protein	RecName: Full=Nuclear transport factor 2;Short=NTF-2 OS=Mus musculus (Mouse)	Dimethyl [K90;K106]	High		-1.69024			-2.35361						-1.57158			-1.41908	-1.44094								+	0	11.035	44.8819	1	3	3	0	13	1.371	66	127	14.5	5.38	0.216	9	9	130.23	78.77	508065	2351720
OAT_MOUSE	Oat	P29758	Master Protein	RecName: Full=Ornithine aminotransferase, mitochondrial;EC=2.6.1.13;AltName: Full=Ornithine--oxo-acid aminotransferase;Flags: Precursor OS=Mus musculus (Mouse)	Dimethyl [K32;K96;K129;K351]	High	0.113002	-0.267638	0.00155583	-0.257212	-0.375818	-0.323749	-0.116252	-0.103073	-0.11997	0.0787259	0.0877156	0.120603	-0.12324	-0.0212491	-0.30722	0.272065	-0.363825	0.177392		+	+	+		0	66.594	31.8907	1	8	8	0	143	3.125	2531	439	48.3	6.62	0.959	18	18	130.71	111.52	9618740	10027200
ODO1_MOUSE	Ogdh	Q60597	Master Protein	RecName: Full=2-oxoglutarate dehydrogenase, mitochondrial;EC=1.2.4.2;AltName: Full=2-oxoglutarate dehydrogenase complex component E1;Short=OGDC-E1;AltName: Full=Alpha-ketoglutarate dehydrogenase;Flags: Precursor OS=Mus musculus (Mouse)	Dimethyl [K291;K561;K564;K943;K1020;K1021]	High	0.443571		0.375137	0.477311		-0.51009			0.375758	0.774609	0.642714	-0.786056	0.168412		0.627124	0.196878	-0.126987	-0.431988						0	33.085	9.97067	1	6	6	0	39	0.532	186	1023	116.4	6.83	0.99	15	15	87.58	120.54	2804340	2832160
OLA1_MOUSE	Ola1	Q9CZ30	Master Protein	AltName: Full=GTP-binding protein 9 OS=Mus musculus (Mouse)	Dimethyl [K35;K98;K386]	High	0.247826	0.764497	0.618992	0.367982	0.486159	0.193868	0.22362	0.287075	0.0205736	0.33172	0.548656	0.109891	0.187088	0.145879	0.266161	0.0601008	0.160998	-0.0325028					+	0	41.061	21.9697	1	5	5	0	126	1.894	1731	396	44.7	7.81	1.074	18	18	53.47	67.35	8519710	7934240
OPA1_MOUSE	Opa1	P58281	Master Protein	RecName: Full=Dynamin-like 120 kDa protein, mitochondrial;EC=3.6.5.5;AltName: Full=Large GTP-binding protein;Short=LargeG;AltName: Full=Optic atrophy protein 1 homolog;Contains: RecName: Full=Dynamin-like 120 kDa protein, form S1;Flags: Precursor OS=Mus musculus (Mouse)	Dimethyl [K527]	High		0.545986	0.610532			0.208162								0.470706	0.599952			0.241492	+					0	19.273	6.77083	1	3	3	0	14	0.191	87	960	111.3	7.55	1.306	8	8	62.56	74.74	1493170	1143400
OTUB1_MOUSE	Otub1	Q7TQI3	Master Protein	RecName: Full=Ubiquitin thioesterase OTUB1;EC=3.4.19.12;AltName: Full=Deubiquitinating enzyme OTUB1;AltName: Full=OTU domain-containing ubiquitin aldehyde-binding protein 1;AltName: Full=Otubain-1;AltName: Full=Ubiquitin-specific-processing protease OTUB1 OS=Mus musculus (Mouse)	Dimethyl [K59;K71;K109;K271]	High	-0.535471	0.625055	-0.445076	0.0933657	0.0192344	-0.358145	0.278312	-0.263333	0.407756	0.107071	-0.200457	-0.14486	0.266309	-0.513913	-0.037509	0.0178721	0.206967	-0.268813						0	50.042	29.1513	1	6	6	0	90	7.577	1146	271	31.3	4.94	0.902	18	18	83	92.35	8947730	9917220
SCOT1_MOUSE	Oxct1	Q9D0K2	Master Protein	RecName: Full=Succinyl-CoA:3-ketoacid coenzyme A transferase 1, mitochondrial;EC=2.8.3.5;AltName: Full=3-oxoacid CoA-transferase 1;AltName: Full=Somatic-type succinyl-CoA:3-oxoacid CoA-transferase;Short=SCOT-s;Flags: Precursor OS=Mus musculus (Mouse)	Dimethyl [K51;K79;K83;K173;K176;K211;K263;K406;K418;K434;K463;K499;K500]	High	-0.154791	-0.325381	0.612918	-0.726634	-0.312186	0.208401	-0.39512	-0.360602	0.347115	-0.238854	-0.14577	0.614831	-1.00937	0.0496321	0.337811	0.114786	0.193852	-0.114089						0	190.433	52.3077	1	17	17	0	436	26.542	9280	520	56	8.53	0.924	18	18	63.02	62.12	54440300	58939800
PDIA1_MOUSE	P4hb	P09103	Master Protein	RecName: Full=Protein disulfide-isomerase;Short=PDI;EC=5.3.4.1;AltName: Full=Cellular thyroid hormone-binding protein;AltName: Full=Endoplasmic reticulum resident protein 59;Short=ER protein 59;Short=ERp59;AltName: Full=Prolyl 4-hydroxylase subunit beta;AltName: Full=p55;Flags: Precursor OS=Mus musculus (Mouse)	Dimethyl [K132;K164;K172;K197;K202;K209;K232;K249;K310;K330;K340;K387]	High	-0.064994	0.051934	-0.224826	0.324971	-0.110003	0.176433	-0.271464	-0.317423	-0.168796	0.191462	-0.237763	-0.0763366	0.167197	-0.0873968	0.0434573	0.418627	0.0488532	0.0316963			+			0	122.843	34.9705	1	14	14	0	213	4.012	3338	509	57	4.88	0.927	18	18	83.3	77.23	24209600	26122400
PA2G4_MOUSE	Pa2g4	P50580	Master Protein	RecName: Full=Proliferation-associated protein 2G4;AltName: Full=IRES-specific cellular trans-acting factor 45 kDa;Short=ITAF45;AltName: Full=Mpp1;AltName: Full=Proliferation-associated protein 1;AltName: Full=Protein p38-2G4 OS=Mus musculus (Mouse)	Dimethyl [K51;K93;K158;K172;K191;K311;K320;K344;K355]	High	0.298363	0.162098	-1.52488	-0.0337116		-0.808151	-0.731861			0.00691831					-0.812901	-0.23645	-0.767587	-0.0842396						0	51.084	40.3553	1	9	9	0	42	2.981	352	394	43.7	6.86	0.764	14	14	162.69	146.92	5143980	6735520
PABP1_MOUSE	Pabpc1	P29341	Master Protein	RecName: Full=Polyadenylate-binding protein 1;Short=PABP-1;Short=Poly(A)-binding protein 1 OS=Mus musculus (Mouse)	Dimethyl [K78;K129;K324;K580;K606;K620]	High	0.147266	0.30347	-0.127571	0.469755	0.419497	-0.147011	0.374199	0.660335	-0.18208	0.0235041	0.286977	0.0653647	0.165454	0.220628	-0.185585	-0.234537	-0.191882	-0.195774						0	109.583	26.1006	1	13	13	0	192	3.217	3528	636	70.6	9.5	0.904	18	18	111.48	125.26	22019500	24366400
PABP2_MOUSE	Pabpn1	Q8CCS6	Master Protein	RecName: Full=Polyadenylate-binding protein 2;Short=PABP-2;Short=Poly(A)-binding protein 2;AltName: Full=Nuclear poly(A)-binding protein 1;AltName: Full=Poly(A)-binding protein II;Short=PABII;AltName: Full=Polyadenylate-binding nuclear protein 1 OS=Mus musculus (Mouse)		High	0.451516				0.324246											1.25927	-0.374362	0.143602						0	16.03	12.9139	1	2	2	0	10	0.719	104	302	32.3	5.17	1.091	6	6	135.03	143	4398000	4032450
LIS1_MOUSE	Pafah1b1	P63005	Master Protein	AltName: Full=Lissencephaly-1 protein {ECO:0000255|HAMAP-Rule:MF_03141};Short=LIS-1 {ECO:0000255|HAMAP-Rule:MF_03141};AltName: Full=PAF acetylhydrolase 45 kDa subunit {ECO:0000255|HAMAP-Rule:MF_03141};Short=PAF-AH 45 kDa subunit {ECO:0000255|HAMAP-Rule:MF_03141};AltName: Full=PAF-AH alpha {ECO:0000255|HAMAP-Rule:MF_03141};Short=PAFAH alpha {ECO:0000255|HAMAP-Rule:MF_03141} OS=Mus musculus (Mouse)	Dimethyl [K45;K46;K76;K88;K228;K360;K405]	High	-0.0634275	-0.118611	0.319008	-0.119201	-0.328776	0.153359	0.154891	-0.295687	0.130522	-0.168741	0.0191753	0.308149	-0.083573	0.00262937	-0.0724192	0.276808	0.139055	-0.0710191						0	55.223	28.0488	1	9	8	1	157	2.914	2310	410	46.6	7.37	0.911	18	18	78.79	80.04	23899100	26248300
PA1B2_MOUSE	Pafah1b2	Q61206	Master Protein	RecName: Full=Platelet-activating factor acetylhydrolase IB subunit beta;EC=3.1.1.47;AltName: Full=PAF acetylhydrolase 30 kDa subunit;Short=PAF-AH 30 kDa subunit;AltName: Full=PAF-AH subunit beta;Short=PAFAH subunit beta OS=Mus musculus (Mouse)	Dimethyl [K38;K204]	High	0.396975	0.262067	0.272353	0.492456	0.301529	0.193183	0.315141	0.181299	0.0406104	0.309491	0.293951	0.235887	0.36799	0.0706625	-0.0602596	0.223864	0.0414906	-0.0388554	+			+		0	44.326	39.3013	1	4	4	0	79	4.623	1804	229	25.6	5.92	1.042	18	18	70.37	79.03	19987200	19177900
PA1B3_MOUSE	Pafah1b3	Q61205	Master Protein	RecName: Full=Platelet-activating factor acetylhydrolase IB subunit gamma;EC=3.1.1.47;AltName: Full=PAF acetylhydrolase 29 kDa subunit;Short=PAF-AH 29 kDa subunit;AltName: Full=PAF-AH subunit gamma;Short=PAFAH subunit gamma OS=Mus musculus (Mouse)	Dimethyl [K127]	High	0.199032	0.0915258	-0.117547	0.363005	0.337043	-0.230153	-0.00304721	0.425409	-0.135699	-0.107461	0.0832522	-0.39473	-0.107278	-0.288435	-0.12624	0.256807	0.133871	-0.0222906						0	26.67	27.5862	1	4	4	0	67	1.581	752	232	25.8	6.93	0.962	18	18	121.21	120.97	9114940	9476200
PUR6_MOUSE	Paics	Q9DCL9	Master Protein	RecName: Full=Multifunctional protein ADE2;Includes: RecName: Full=Phosphoribosylaminoimidazole-succinocarboxamide synthase;EC=6.3.2.6;AltName: Full=SAICAR synthetase;Includes: RecName: Full=Phosphoribosylaminoimidazole carboxylase;EC=4.1.1.21;AltName: Full=AIR carboxylase;Short=AIRC OS=Mus musculus (Mouse)	Dimethyl [K74;K283]	High	-0.173318	0.193384	-0.852148	-0.714536	0.63648	-0.395211	-0.392155	0.311895	-0.204368	0.737551	-0.0336119	-0.658874	-0.781209	0.360246	-0.0519193	0.698177	0.441402	0.186358						0	44.768	17.8824	1	5	5	0	80	1.212	2175	425	47	7.23	0.954	18	18	86.81	67.32	2992050	3135040
PAK2_MOUSE	Pak2	Q8CIN4	Master Protein	RecName: Full=Serine/threonine-protein kinase PAK 2;EC=2.7.11.1;AltName: Full=Gamma-PAK;AltName: Full=p21-activated kinase 2;Short=PAK-2;Contains: RecName: Full=PAK-2p27;Contains: RecName: Full=PAK-2p34 OS=Mus musculus (Mouse)	Dimethyl [K147;K160;K191;K504;K517]	High	0.168714		0.194058	0.51591	0.830218	0.25612					0.411955			-1.37962	0.0875563			-0.221105	+					0	13.884	16.4122	1	4	3	2	15	0.532	100	524	57.9	5.77	0.873	9	9	168.88	179.26	1753960	2010240
PAK3_MOUSE	Pak3	Q61036	Master Protein	RecName: Full=Serine/threonine-protein kinase PAK 3;EC=2.7.11.1;AltName: Full=Beta-PAK;AltName: Full=CDC42/RAC effector kinase PAK-B;AltName: Full=p21-activated kinase 3;Short=PAK-3 OS=Mus musculus (Mouse)	Dimethyl [K538;K551]	High											-0.74054	-0.287192			-0.467031									0	12.674	5.9034	1	2	1	0	15	0.374	90	559	62.4	5.4	0.442	4	4	75.25	35.46	299573	677125
PARK7_MOUSE	Park7	Q99LX0	Master Protein	UniProtKB:Q99497};EC=3.1.2.- {ECO:0000250|UniProtKB:Q99497};EC=3.5.1.- {ECO:0000250|UniProtKB:Q99497};AltName: Full=Parkinson disease protein 7 homolog;Flags: Precursor OS=Mus musculus (Mouse)	Dimethyl [K41;K62;K148;K175]	High		-0.166545	-0.153226		-0.0599918	-0.589345	0.311699	-0.438273	-0.154888	-0.606815	-0.347823	-0.059787	0.320818	0.0540112	-0.552013	0.362617	0.388196	0.0824028	+					0	57.51	56.0847	1	8	8	0	63	13.251	684	189	20	6.77	0.874	18	18	101.66	91.67	6981290	7987660
PYC_MOUSE	Pc	Q05920	Master Protein	RecName: Full=Pyruvate carboxylase, mitochondrial;EC=6.4.1.1;AltName: Full=Pyruvic carboxylase;Short=PCB;Flags: Precursor OS=Mus musculus (Mouse)	Dimethyl [K104;K428]	High		0.226905	-0.100434	0.0384154	0.372999	0.424571	-0.0886981	1.20853	0.470317	0.350235	0.457835	0.344531	0.108496	1.28044	0.376505	0.202029	0.112105	-0.068347				+		0	42.466	10.3565	1	7	7	0	61	0.429	619	1178	129.6	6.71	1.112	17	17	86.82	87.14	2591580	2330400
PCBP1_MOUSE	Pcbp1	P60335	Master Protein	RecName: Full=Poly(rC)-binding protein 1;AltName: Full=Alpha-CP1;AltName: Full=Heterogeneous nuclear ribonucleoprotein E1;Short=hnRNP E1 OS=Mus musculus (Mouse)	Dimethyl [K31;K70;K115;K160]	High	0.379347	0.135481	0.391618	0.234736	0.680235	0.109012	0.0888424	-0.127738	-0.0564033	0.388606	0.497593	0.16539	0.671398	0.184644	-0.139417	0.507285	0.049832	0.096356						0	47.213	36.236	1	8	6	4	94	5.449	606	356	37.5	7.09	0.988	18	18	139.56	137.93	13040500	13204100
PCBP2_MOUSE	Pcbp2	Q61990	Master Protein	RecName: Full=Poly(rC)-binding protein 2;AltName: Full=Alpha-CP2;AltName: Full=CTBP;Short=CBP;AltName: Full=Putative heterogeneous nuclear ribonucleoprotein X;Short=hnRNP X OS=Mus musculus (Mouse)	Dimethyl [K31;K70;K115;K160;K172]	High	0.11264	0.212221	0.210119	0.147342	0.256367	0.314947	0.211682	0.600812	0.10033	-0.036349	0.229418	0.301436	-0.00756815	-0.14957	-0.251321	-0.13694	-0.161902	-0.102783	+	+			+	0	49.13	28.7293	1	7	5	0	142	4.012	1554	362	38.2	6.79	0.968	18	18	61.97	69.88	15553400	16075100
PCBP3_MOUSE	Pcbp3	P57722	None	RecName: Full=Poly(rC)-binding protein 3;AltName: Full=Alpha-CP3 OS=Mus musculus (Mouse)	Dimethyl [K63;K147;K204]	High	0.0813696	-0.0590026	0.239342	0.118736	0.247451	0.044386	0.02218	0.581823	-0.182705	0.0398275	0.0102476	0.0628014	0.00646643		-0.37709			0.0730714						0	20.867	12.1294	1	4	2	0	57	1.239	566	371	39.3	7.52	0.971	15	15	76.84	76.07	5493460	5656720
PIMT_MOUSE	Pcmt1	P23506	Master Protein	RecName: Full=Protein-L-isoaspartate(D-aspartate) O-methyltransferase;Short=PIMT;EC=2.1.1.77;AltName: Full=L-isoaspartyl protein carboxyl methyltransferase;AltName: Full=Protein L-isoaspartyl/D-aspartyl methyltransferase;AltName: Full=Protein-beta-aspartate methyltransferase OS=Mus musculus (Mouse)	Dimethyl [K27]	High						-0.213542		0.191817	0.192851			0.586032		0.258396		0.208953	-0.0693446	-0.669052			+			0	14.917	13.2159	1	2	2	0	12	1.031	385	227	24.6	7.65	0.821	8	8	51.38	78.98	3148600	3834460
PCYOX_MOUSE	Pcyox1	Q9CQF9	Master Protein	RecName: Full=Prenylcysteine oxidase;EC=1.8.3.5;Flags: Precursor OS=Mus musculus (Mouse)	Dimethyl [K349]	High		-0.880392	-0.390685	-0.724919	-0.198918	-0.535518	-0.0698174	-0.938253	-0.36369	-0.70201	-0.828578	-0.497467	-0.568707	-0.0598707	-0.285326	0.444977	0.0789487	0.654985				+		0	14.5	8.51485	1	2	2	0	35	0.28	374	505	56.5	6.92	0.735	17	17	69.68	62.56	2235670	3042480
HAP28_MOUSE	Pdap1	Q3UHX2	Master Protein	RecName: Full=28 kDa heat- and acid-stable phosphoprotein;AltName: Full=PDGF-associated protein;Short=PAP;AltName: Full=PDGFA-associated protein 1;Short=PAP1 OS=Mus musculus (Mouse)	Dimethyl [K31]	High	-0.433921	-0.0275341	-0.991191	-0.0290889	-0.405065		-0.646668	0.00514667	-0.308659	-0.0154149	-0.230214		-0.132102	-0.805647	-0.318908	-0.373779	-0.178174	0.659916						0	20.614	16.0221	1	2	2	0	25	1.783	679	181	20.6	7.39	0.881	16	16	101.19	67.84	2658470	3017380
PDCD5_MOUSE	Pdcd5	P56812	Master Protein	RecName: Full=Programmed cell death protein 5;AltName: Full=TF-1 cell apoptosis-related protein 19;Short=Protein TFAR19 OS=Mus musculus (Mouse)	Dimethyl [K98]	High	0.139269	-0.248461	0.199472	-0.120334	0.156909	-0.17201	-0.0303858	-0.115951	-0.0975962	-0.133186	-0.554834	0.016413	0.0791148	-0.0466889	0.15529	0.16021	0.147648	-0.167908						0	27.127	28.5714	1	3	3	0	50	2.981	704	126	14.3	5.68	0.897	18	18	80.86	84.87	4131190	4603940
PDDC1_MOUSE	Pddc1	Q8BFQ8	Master Protein	RecName: Full=Parkinson disease 7 domain-containing protein 1;Flags: Precursor OS=Mus musculus (Mouse)		High		0.905144			0.206038	0.436833	0.204939	0.641006		-0.36577	0.611218			-0.627631		0.789046	0.26612	-0.0314394						0	14.648	16.8182	1	2	2	0	19	1.031	118	220	23.3	7.05	1.203	12	12	71.7	79.01	3549270	2951110
ODPA_MOUSE	Pdha1	P35486	Master Protein	RecName: Full=Pyruvate dehydrogenase E1 component subunit alpha, somatic form, mitochondrial;EC=1.2.4.1;AltName: Full=PDHE1-A type I;Flags: Precursor OS=Mus musculus (Mouse)	Dimethyl [K182]	High	-0.145814		0.216495	-0.933528		0.0362654	-1.02461		0.917272	-0.00949633		-0.0747082	-0.440456		0.199241		-0.180396	-0.209489						0	27.735	27.1795	1	7	7	0	37	1.346	260	390	43.2	8.19	0.801	13	13	198.06	188.51	5590300	6977020
ODPB_MOUSE	Pdhb	Q9D051	Master Protein	RecName: Full=Pyruvate dehydrogenase E1 component subunit beta, mitochondrial;Short=PDHE1-B;EC=1.2.4.1;Flags: Precursor OS=Mus musculus (Mouse)	Dimethyl [K68;K219;K227;K285;K347;K354]	High	-0.804624	-0.57948	-0.445496	-0.920016	-0.106765	-0.363941	-0.83776	-0.200624	-0.34137	-1.02846	0.0110829	-0.269945	-0.54649	-0.194191	-0.699535	0.0707543	-0.182123	-0.133565	+					0	63.455	43.1755	1	10	10	0	123	9	1807	359	38.9	6.87	0.718	18	18	65.74	57.26	8621430	12010500
PDIA3_MOUSE	Pdia3	P27773	Master Protein	RecName: Full=Protein disulfide-isomerase A3;EC=5.3.4.1;AltName: Full=58 kDa glucose-regulated protein;AltName: Full=58 kDa microsomal protein;Short=p58;AltName: Full=Disulfide isomerase ER-60;AltName: Full=Endoplasmic reticulum resident protein 57;Short=ER protein 57;Short=ERp57;AltName: Full=Endoplasmic reticulum resident protein 60;Short=ER protein 60;Short=ERp60;Flags: Precursor OS=Mus muscul…	Dimethyl [K104;K152;K173;K194;K252;K258;K271;K305;K362;K379;K448;K460;K461;K494;K496]	High	0.227884	0.0295423	0.133685	0.325645	0.174823	0.050954	0.135446	0.0663397	0.04018	0.0867941	0.0341483	0.0491204	0.256295	0.186235	0.211127	0.269602	0.167962	0.10436					+	0	167.613	46.9307	1	20	20	0	493	15.927	3827	505	56.6	6.21	1.013	18	18	65.07	64.37	126473000	124809000
PDIA4_MOUSE	Pdia4	P08003	Master Protein	RecName: Full=Protein disulfide-isomerase A4;EC=5.3.4.1;AltName: Full=Endoplasmic reticulum resident protein 72;Short=ER protein 72;Short=ERp-72;Short=ERp72;Flags: Precursor OS=Mus musculus (Mouse)	Dimethyl [K124;K177;K238;K373;K373;K373;K373;K373;K373;K373;K373;K373;K373;K373;K604]	High	-0.39379	-0.312743	-1.04398	-0.929605	-1.33265			-0.756488			1.01988			-1.03951		-0.375938		0.0268674						0	21.606	12.3824	1	5	5	0	43	0.455	186	638	71.9	5.31	0.745	11	11	120.42	93.22	3007450	4039510
PDIA6_MOUSE	Pdia6	Q922R8	Master Protein	RecName: Full=Protein disulfide-isomerase A6;EC=5.3.4.1;AltName: Full=Thioredoxin domain-containing protein 7;Flags: Precursor OS=Mus musculus (Mouse)	Dimethyl [K245;K288;K289;K322]	High	0.236497	0.342766	0.273152	0.34184	0.19146	0.436885	0.136753	0.409057	0.487531	0.405747	0.205432	0.180205	0.290449	0.35818	0.488315	0.257032	0.211901	0.111663	+	+			+	0	113.407	41.5909	1	11	11	0	263	6.743	5190	440	48.1	5.14	1.109	18	18	73.51	79.4	54741200	49365100
PDXK_MOUSE	Pdxk	Q8K183	Master Protein	RecName: Full=Pyridoxal kinase;EC=2.7.1.35;AltName: Full=Pyridoxine kinase OS=Mus musculus (Mouse)	Dimethyl [K283]	High	0.512359	-0.179722		-0.049311			0.399969			0.407898		0.209517			-0.095526	0.0263691	0.0543423	0.0715531						0	11.244	12.1795	1	2	2	0	18	0.468	60	312	35	6.29	0.976	10	10	154.5	148.56	3408060	3492520
PLPP_MOUSE	Pdxp	P60487	Master Protein	RecName: Full=Pyridoxal phosphate phosphatase;Short=PLP phosphatase;EC=3.1.3.3;EC=3.1.3.74;AltName: Full=Chronophin OS=Mus musculus (Mouse)	Dimethyl [K209]	High		1.03971			0.242717	0.166259		-0.411694			-0.0381526	0.0515403		1.80558		-0.495458	-0.016188							0	30.019	40.7534	1	6	6	0	23	2.162	314	292	31.5	5.74	1.177	9	9	76.98	74.4	1296770	1101630
PEA15_MOUSE	Pea15	Q62048	Master Protein	RecName: Full=Astrocytic phosphoprotein PEA-15;AltName: Full=15 kDa phosphoprotein enriched in astrocytes OS=Mus musculus (Mouse)	Dimethyl [K54;K57;K98]	High	-1.37366	-0.562941	-1.7419			-1.99862	-1.20028	-1.05374	-1.19314	-1.08353		-1.19356			-0.562695	-0.177435	0.551702	-0.108245			+	+		0	10.462	35.3846	1	4	4	0	16	2.162	34	130	15	5.02	0.67	13	13	155.59	105.61	2895090	4322050
PEBP1_MOUSE	Pebp1	P70296	Master Protein	RecName: Full=Phosphatidylethanolamine-binding protein 1;Short=PEBP-1;AltName: Full=HCNPpp;Contains: RecName: Full=Hippocampal cholinergic neurostimulating peptide;Short=HCNP OS=Mus musculus (Mouse)	Dimethyl [K39;K62;K77;K141;K157;K179;K187]	High	-0.102636	-0.0881017	-0.171908	-0.0697673	-0.191986	-0.24087	-0.1356	-0.186149	-0.301662	-0.0254103	-0.201776	-0.149783	-0.560182	-0.139499	0.0556266	-0.0648646	0.120284	0.0236957	+					0	81.242	73.262	1	11	11	0	199	99	4031	187	20.8	5.4	0.856	18	18	60.52	54.44	227311000	265422000
PUR4_MOUSE	Pfas	Q5SUR0	Master Protein	RecName: Full=Phosphoribosylformylglycinamidine synthase;Short=FGAM synthase;Short=FGAMS;EC=6.3.5.3;AltName: Full=Formylglycinamide ribonucleotide amidotransferase;Short=FGAR amidotransferase;Short=FGAR-AT;AltName: Full=Formylglycinamide ribotide amidotransferase OS=Mus musculus (Mouse)		High																								0.001	3.771	4.78684	1	2	2	0	2	0.077	0	1337	144.5	5.67	0.445	2	2	140.36	140.95	210188	472677
PFD1_MOUSE	Pfdn1	Q9CWM4	Master Protein	RecName: Full=Prefoldin subunit 1 OS=Mus musculus (Mouse)		High	0.43964										0.398645					-0.0830379	0.103267	0.0582267						0	10.79	17.2131	1	2	2	0	12	1.154	166	122	14.2	8.32	0.994	6	6	99.68	105.75	4619040	4649240
PFD2_MOUSE	Pfdn2	O70591	Master Protein	RecName: Full=Prefoldin subunit 2 OS=Mus musculus (Mouse)	Dimethyl [K111]	High		-0.11475	0.291552	-0.688987	0.0157115	0.12278	0.131072	-0.172925	0.311105	-0.673882	0.090926	0.250485		0.660985	0.268608	0.250882	-1.96836	0.0672757						0	21.282	16.8831	1	2	2	0	31	1.154	611	154	16.5	6.58	0.805	16	16	71.88	90.12	4146420	5149200
PFD5_MOUSE	Pfdn5	Q9WU28	Master Protein	RecName: Full=Prefoldin subunit 5;AltName: Full=C-Myc-binding protein Mm-1;AltName: Full=EIG-1;AltName: Full=Myc modulator 1 OS=Mus musculus (Mouse)	Dimethyl [K37]	High	-0.898699	-0.94299	-1.0813	-0.942975	-1.35034	-1.94045		-1.03756	-0.960835	-1.39038	-0.948642	-1.16911	-1.10885	-0.969315	-0.943578	0.0987716	0.111183	-0.0761601	+	+	+	+		0	16.424	24.026	1	2	2	0	52	1.512	376	154	17.3	6.33	0.603	17	17	103.87	59.96	1982820	3285570
PFKAL_MOUSE	Pfkl	P12382	Master Protein	Short=ATP-PFK {ECO:0000255|HAMAP-Rule:MF_03184};Short=PFK-L;EC=2.7.1.11 {ECO:0000255|HAMAP-Rule:MF_03184};AltName: Full=6-phosphofructokinase type B;AltName: Full=Phosphofructo-1-kinase isozyme B;Short=PFK-B;AltName: Full=Phosphohexokinase {ECO:0000255|HAMAP-Rule:MF_03184} OS=Mus musculus (Mouse)		High			0.2455				-0.180686																	0.001	3.509	4.10256	1	2	2	0	3	0.11	0	780	85.3	7.17	0.673	3	3	86.8	12.4	263016	390577
PFKAM_MOUSE	Pfkm	P47857	Master Protein	Short=ATP-PFK {ECO:0000255|HAMAP-Rule:MF_03184};Short=PFK-M;EC=2.7.1.11 {ECO:0000255|HAMAP-Rule:MF_03184};AltName: Full=6-phosphofructokinase type A;AltName: Full=Phosphofructo-1-kinase isozyme A;Short=PFK-A;AltName: Full=Phosphohexokinase {ECO:0000255|HAMAP-Rule:MF_03184} OS=Mus musculus (Mouse)	Dimethyl [K141;K445;K727]	High	-0.157446									-1.36986					-2.24119			-0.628366						0	23.92	16.2821	1	7	7	0	20	0.506	125	780	85.2	8	0.368	10	10	257.9	139.22	746662	2030030
PROF1_MOUSE	Pfn1	P62962	Master Protein	RecName: Full=Profilin-1;AltName: Full=Profilin I OS=Mus musculus (Mouse)	Dimethyl [K38;K54;K116]	High	-0.199596	-0.0893571	-0.0117895	-1.54044	-1.48081	-0.197539	-0.295322	-1.01267	-0.437986	-1.07115	-1.2054	0.34556	-1.28458	-1.07493	-0.104057	-0.398796	-0.189561	-0.00636333						0	62.702	40.7143	1	6	6	0	147	45.416	3141	140	14.9	8.28	0.693	18	18	77.64	56.86	19368300	27950600
PROF2_MOUSE	Pfn2	Q9JJV2	Master Protein	RecName: Full=Profilin-2;AltName: Full=Profilin II OS=Mus musculus (Mouse)	Dimethyl [K54;K69;K91;K116]	High	-0.108034	0.0679755	-0.057208	-0.308167	-0.499115	-0.265327	-0.252553	0.12214	0.0175344	-0.0748652	-0.112513	-0.0446509	-0.420122	-0.331353	-0.00165969	-0.0844617	0.0102178	-0.279468		+				0	44.091	59.2857	1	6	6	0	102	30.623	1321	140	15	6.99	0.84	18	18	45.61	47.7	17312500	20611900
PGAM1_MOUSE	Pgam1	Q9DBJ1	Master Protein	RecName: Full=Phosphoglycerate mutase 1;EC=3.1.3.13;EC=5.4.2.11;EC=5.4.2.4;AltName: Full=BPG-dependent PGAM 1;AltName: Full=Phosphoglycerate mutase isozyme B;Short=PGAM-B OS=Mus musculus (Mouse)	Dimethyl [K39;K61;K100;K138;K157;K176;K222;K225;K228]	High	0.2239	0.0951659	0.580025	0.40458	0.0434097	0.169025	0.272964	0.119806	0.353452	0.277625	0.0577584	0.210891	0.109402	0.240118	0.332539	0.168187	0.221747	0.173095					+	0	131.23	71.2598	1	14	14	0	327	183.785	3578	254	28.8	7.18	1.059	18	18	49.47	51.47	132466000	125073000
PGAM2_MOUSE	Pgam2	O70250	None	RecName: Full=Phosphoglycerate mutase 2;EC=3.1.3.13;EC=5.4.2.11;EC=5.4.2.4;AltName: Full=BPG-dependent PGAM 2;AltName: Full=Muscle-specific phosphoglycerate mutase;AltName: Full=Phosphoglycerate mutase isozyme M;Short=PGAM-M OS=Mus musculus (Mouse)	Dimethyl [K100]	High		-2.10881	1.54443	-1.28921	0.763232		-1.6498	-1.82587	2.00482		-1.66579	1.81092		2.28144	0.84951									0.001	3.789	6.32411	1	2	2	0	13	0.311	72	253	28.8	8.5	1.158	11	11	70.46	58.12	4566040	3944330
PGAM5_MOUSE	Pgam5	Q8BX10	Master Protein	RecName: Full=Serine/threonine-protein phosphatase PGAM5, mitochondrial;EC=3.1.3.16;AltName: Full=Phosphoglycerate mutase family member 5 OS=Mus musculus (Mouse)	Dimethyl [K161]	High			0.379909		-0.00529215	-0.896509	0.527972		0.0131664															0	8.643	10.7639	1	2	2	0	10	0.389	25	288	32	9.04	0.965	8	8	64.71	74.41	800006	828638
PGAP1_MOUSE	Pgap1	Q3UUQ7	Master Protein	RecName: Full=GPI inositol-deacylase;EC=3.1.-.-;AltName: Full=Post-GPI attachment to proteins factor 1 OS=Mus musculus (Mouse)	Dimethyl [K99;K459]	High					-1.21899							-1.30352						-0.0167359						0	6.839	5.85683	1	3	3	0	7	0.148	21	922	104.5	8.91	0.805	5	5	206.98	165.46	1334530	1656910
6PGD_MOUSE	Pgd	Q9DCD0	Master Protein	RecName: Full=6-phosphogluconate dehydrogenase, decarboxylating;EC=1.1.1.44 OS=Mus musculus (Mouse)	Dimethyl [K38;K48;K87;K184;K396]	High	0.380368	-0.252516	0.116801	-0.13381	-1.23858	-0.37832	-0.114158	-0.513429	0.150797	0.253728	0.00662994	-0.407865	-0.89183	-0.174673	0.0942237	-0.350966		0.0289446						0	46.498	21.9462	1	7	7	0	68	1.264	1563	483	53.2	7.23	0.845	17	17	80.02	68.15	5857950	6933190
PGK1_MOUSE	Pgk1	P09411	Master Protein	RecName: Full=Phosphoglycerate kinase 1;EC=2.7.2.3 OS=Mus musculus (Mouse)	Dimethyl [K75;K86;K216;K264;K291;K297;K322;K323;K382;K388;K406]	High	-0.0277349	0.174588	-0.540419	0.36758	0.103229	-0.839434	0.150447	0.180557	0.159133	-0.0832335	0.0507777	0.124591	0.170595	0.0688041	-0.533981	0.27275	0.115953	0.122027			+			0	161.517	57.7938	1	15	15	0	447	15.103	8454	417	44.5	7.9	0.897	18	18	64.91	61.63	99121800	110454000
PGK2_MOUSE	Pgk2	P09041	None	RecName: Full=Phosphoglycerate kinase 2;EC=2.7.2.3;AltName: Full=Phosphoglycerate kinase, testis specific OS=Mus musculus (Mouse)	Dimethyl [K406]	High	0.00295019	-0.0258864	0.293025	0.0948045	0.508655	0.533368	0.222923	0.335242	0.374644	-0.44749	0.0505199	0.334403	0.538797	0.0122617	0.398951	0.660842	0.199984	0.0731676			+		+	0	19.906	7.91367	1	2	2	0	47	0.374	264	417	44.8	6.8	1.097	18	18	84.41	86.19	13629600	12426700
6PGL_MOUSE	Pgls	Q9CQ60	Master Protein	RecName: Full=6-phosphogluconolactonase;Short=6PGL;EC=3.1.1.31 OS=Mus musculus (Mouse)	Dimethyl [K208]	High	0.25314	0.0655696	0.286897	0.286743	0.364354	0.136256	-0.0798346	0.132262	0.166807	0.0516888	0.170164	0.291313	0.519194	0.236002	0.295814	-0.0152932	-0.132856	0.0384358						0	50.388	57.5875	1	7	7	0	91	5.105	1233	257	27.2	5.85	0.984	18	18	67.65	72.08	9796040	9952480
PGM2L_MOUSE	Pgm2l1	Q8CAA7	Master Protein	RecName: Full=Glucose 1,6-bisphosphate synthase;EC=2.7.1.106;AltName: Full=Phosphoglucomutase-2-like 1 OS=Mus musculus (Mouse)	Dimethyl [K165;K613]	High	-0.836686	0.272475	-0.773041												-0.0103878									0	7.286	6.11916	1	3	3	0	5	0.189	29	621	70.2	6.49	0.606	5	5	93.76	42.55	413532	682174
PGRC1_MOUSE	Pgrmc1	O55022	Master Protein	RecName: Full=Membrane-associated progesterone receptor component 1 OS=Mus musculus (Mouse)	Dimethyl [K105]	High	0.765838	0.372583	0.343187	0.468282	0.555905	0.329677	0.37463	0.525398	0.13087	0.606523	0.413136	0.233254		0.416103	0.446475	0.372144	-0.000698864	0.178884		+			+	0	33.856	23.5897	1	4	4	0	110	3.329	1442	195	21.7	4.7	1.167	17	17	46.25	51.32	40090900	34344300
PHB_MOUSE	Phb	P67778	Master Protein	RecName: Full=Prohibitin;AltName: Full=B-cell receptor-associated protein 32;Short=BAP 32 OS=Mus musculus (Mouse)	Dimethyl [K63;K128;K177;K186;K240]	High	0.338753	0.0468904	0.189971	-0.0499404	-0.0719019	0.185359	0.042748	-0.0328098	-0.0742148	0.370584	0.114124	-0.056159	0.348445	0.139472	-0.0462179	0.269924	0.106065	0.16345					+	0	119.346	55.1471	1	11	11	0	289	34.938	4678	272	29.8	5.76	0.998	18	18	59.32	55.77	26928500	26981200
PHB2_MOUSE	Phb2	O35129	Master Protein	RecName: Full=Prohibitin-2;AltName: Full=B-cell receptor-associated protein BAP37;AltName: Full=Repressor of estrogen receptor activity OS=Mus musculus (Mouse)		High	0.273785	0.197519	0.184451	0.390058	0.10178	0.338486	0.281362	0.202942	0.218883	0.543565	0.327584	0.205854	0.631079	0.481457	0.328035	0.16341	-0.0238169	0.317194	+		+		+	0	78.549	32.107	1	7	7	0	187	3.507	2596	299	33.3	9.83	1.137	18	18	79.24	73.27	25596900	22510400
SERA_MOUSE	Phgdh	Q61753	Master Protein	RecName: Full=D-3-phosphoglycerate dehydrogenase;Short=3-PGDH;EC=1.1.1.95;AltName: Full=A10 OS=Mus musculus (Mouse)	Dimethyl [K33;K38;K69;K289;K308;K364]	High	0.157581	-0.0446836	-0.429886	-0.142364	0.281784	-0.382715	-0.0592438	0.00466036	-0.192971	-0.0810903	0.120297	-0.129516	0.332162	0.145585	0.198105	0.219624		0.048687					+	0	72.473	33.0206	1	12	12	0	131	6.406	1578	533	56.5	6.54	0.96	18	18	70.44	60.83	11598800	12085500
PHIPL_MOUSE	Phyhipl	Q8BGT8	Master Protein	RecName: Full=Phytanoyl-CoA hydroxylase-interacting protein-like OS=Mus musculus (Mouse)	Dimethyl [K239]	High				0.492072		-0.00719939	0.638932																	0	7.663	9.86667	1	2	2	0	6	0.389	35	375	42.3	6.35	1.396	4	4	26.27	84.47	1675190	1200170
PICAL_MOUSE	Picalm	Q7M6Y3	Master Protein	RecName: Full=Phosphatidylinositol-binding clathrin assembly protein;AltName: Full=Clathrin assembly lymphoid myeloid leukemia;Short=CALM OS=Mus musculus (Mouse)	Dimethyl [K112;K288]	High				0.723033																				0	19.263	8.48485	1	3	1	0	39	0.638	486	660	71.5	7.91	1.487	1	1			821437	552553
PIN1_MOUSE	Pin1	Q9QUR7	Master Protein	RecName: Full=Peptidyl-prolyl cis-trans isomerase NIMA-interacting 1;EC=5.2.1.8;AltName: Full=Peptidyl-prolyl cis-trans isomerase Pin1;Short=PPIase Pin1 OS=Mus musculus (Mouse)	Dimethyl [K48;K99;K119]	High		0.56721	0.925485	0.266781	1.05958	0.445905	0.454202	0.814875		1.09459		0.0275171		-0.216544	0.520802	1.81914	0.927632	-0.113578						0	12.614	29.697	1	2	2	0	28	0.874	305	165	18.4	8.79	1.228	15	15	66.87	101.06	2844100	2316770
PI42B_MOUSE	Pip4k2b	Q80XI4	Master Protein	RecName: Full=Phosphatidylinositol 5-phosphate 4-kinase type-2 beta;EC=2.7.1.149;AltName: Full=1-phosphatidylinositol 5-phosphate 4-kinase 2-beta;AltName: Full=Diphosphoinositide kinase 2-beta;AltName: Full=Phosphatidylinositol 5-phosphate 4-kinase type II beta;Short=PI(5)P 4-kinase type II beta;Short=PIP4KII-beta;AltName: Full=PtdIns(5)P-4-kinase isoform 2-beta OS=Mus musculus (Mouse)	Dimethyl [K275;K352]	High	-0.112491		1.84037			0.295481							1.99062	-0.0948445				1.04953						0	15.896	9.61538	1	3	3	0	18	0.532	211	416	47.3	7.33	2.091	12	12	262.63	276.35	2200800	1052450
PIPNA_MOUSE	Pitpna	P53810	Master Protein	RecName: Full=Phosphatidylinositol transfer protein alpha isoform;Short=PI-TP-alpha;Short=PtdIns transfer protein alpha;Short=PtdInsTP alpha OS=Mus musculus (Mouse)	Dimethyl [K31;K87;K235]	High	-1.50873	-2.18053	-1.40136	-0.97438	-1.55419	-1.06796	-1.38216	-2.18232	-1.92134	-1.24895	-2.00084	-1.54431	-1.50509	-1.45325	-0.56292	-0.159462	-0.209482	-0.00652477	+	+	+	+		0	27.381	19.5572	1	4	4	0	55	0.905	880	271	31.9	6.37	0.493	18	18	127.72	60.59	3124990	6333380
PIPNB_MOUSE	Pitpnb	P53811	None	RecName: Full=Phosphatidylinositol transfer protein beta isoform;Short=PI-TP-beta;Short=PtdIns transfer protein beta;Short=PtdInsTP beta OS=Mus musculus (Mouse)	Dimethyl [K234]	High				0.270228											0.585752		-0.225496	0.309636						0	5.629	6.27306	1	2	2	0	6	0.35	32	271	31.5	6.95	1.092	4	4	120.54	104.14	2340520	2144230
KPYM_MOUSE	Pkm	P52480	Master Protein	RecName: Full=Pyruvate kinase PKM;EC=2.7.1.40;AltName: Full=Pyruvate kinase muscle isozyme OS=Mus musculus (Mouse)	Dimethyl [K115;K151;K162;K186;K188;K206;K207;K224;K230;K305;K322;K336;K367;K422;K475;K498]	High	-0.504441	-0.283226	-0.188818	-0.390486	-0.267887	-0.186463	-0.289567	-0.435236	-0.11492	-0.532436	-0.240188	-0.154916	-0.208805	-0.283086	-0.0941485	0.157395	0.13016	0.0317136		+				0	302.164	59.6987	1	26	26	0	719	63.686	12257	531	57.8	7.47	0.827	18	18	67.57	56.6	206777000	250082000
PLAP_MOUSE	Plaa	P27612	Master Protein	RecName: Full=Phospholipase A-2-activating protein;Short=PLA2P;Short=PLAP OS=Mus musculus (Mouse)		High					0.63947		0.0819053	-0.0549386			0.22472			0.0749076	0.473451									0	10.362	4.78589	1	2	2	0	9	0.148	127	794	87.2	6.14	1.443	8	8	55.29	76.94	500213	346576
PLCB1_MOUSE	Plcb1	Q9Z1B3	Master Protein	RecName: Full=1-phosphatidylinositol 4,5-bisphosphate phosphodiesterase beta-1;EC=3.1.4.11;AltName: Full=PLC-154;AltName: Full=Phosphoinositide phospholipase C-beta-1;AltName: Full=Phospholipase C-beta-1;Short=PLC-beta-1 OS=Mus musculus (Mouse)	Dimethyl [K30;K235;K267;K277;K419;K735;K736]	High	-0.191331	0.101191	0.282512		0.267258	0.362237	-0.134163	-0.0577823	0.485518	0.224415	-0.0307958	0.114596	2.251	1.59051	0.237132	0.304557		-0.207316						0	60.989	13.1579	1	9	9	0	91	0.81	651	1216	138.3	6.13	1	16	16	74.96	82.1	7766730	7768270
PLD3_MOUSE	Pld3	O35405	Master Protein	RecName: Full=Phospholipase D3;Short=PLD 3;EC=3.1.4.4;AltName: Full=Choline phosphatase 3;AltName: Full=Phosphatidylcholine-hydrolyzing phospholipase D3;AltName: Full=Schwannoma-associated protein 9;Short=SAM-9 OS=Mus musculus (Mouse)	Dimethyl [K167]	High		0.242127	0.553174		0.693677	0.462174		0.80126	0.222335		0.620529	0.59171	0.962081	1.01328	-0.0260515			0.109507				+		0	16.816	13.7295	1	4	4	0	28	0.995	231	488	54.4	6.52	1.168	12	12	111.08	126.15	4290990	3673270
LPP3_MOUSE	Plpp3	Q99JY8	Master Protein	RecName: Full=Lipid phosphate phosphohydrolase 3;EC=3.1.3.4;AltName: Full=PAP2-beta;AltName: Full=Phosphatidate phosphohydrolase type 2b;AltName: Full=Phosphatidic acid phosphatase 2b;Short=PAP-2b;Short=PAP2b OS=Mus musculus (Mouse)	Dimethyl [K149]	High		0.0253002	-0.333169		0.425342	-0.554767	0.37396	0.0967024	-0.800094		0.289894	-0.611122	0.362601	0.73365	-0.336694									0	13.836	10.5769	1	2	2	0	28	0.638	369	312	35.2	9.07	0.925	14	14	69.21	68.04	934855	1010280
PLXA1_MOUSE	Plxna1	P70206	Master Protein	RecName: Full=Plexin-A1;Short=Plex 1;Short=Plexin-1;Flags: Precursor OS=Mus musculus (Mouse)	Dimethyl [K344;K1616;K1763]	High	0.293421	0.123257								1.21611														0	16.857	3.1679	1	4	2	0	33	0.129	72	1894	211	6.9	2.072	6	6	58.66	143.03	258780	124907
PLXA2_MOUSE	Plxna2	P70207	Master Protein	RecName: Full=Plexin-A2;Short=Plex 2;Short=Plexin-2;Flags: Precursor OS=Mus musculus (Mouse)	Dimethyl [K1763]	High			0.229853			-0.15635					-0.0512901	-0.864131		0.878047	-0.0281035									0	17.785	2.00634	1	3	1	0	31	0.118	193	1894	211.4	6.54	0.882	6	6	47.52	33.25	488176	553629
PLXA4_MOUSE	Plxna4	Q80UG2	Master Protein	RecName: Full=Plexin-A4;Flags: Precursor OS=Mus musculus (Mouse)	Dimethyl [K340;K1762]	High	-0.697016	-0.442976	-0.0611472	0.522009	0.220399	-1.22148	-0.0899454	-0.447166	-0.295517	-0.723675	0.449077	-0.92276	0.716221	0.305085	0.176696	-0.158618	-0.141851	0.113327						0	46.989	7.39567	1	9	6	5	77	0.377	295	1893	212.4	6.83	0.864	18	18	112.31	94.39	3148760	3643360
NCPR_MOUSE	Por	P37040	Master Protein	RecName: Full=NADPH--cytochrome P450 reductase;Short=CPR;Short=P450R;EC=1.6.2.4 OS=Mus musculus (Mouse)	Dimethyl [K176;K404;K664]	High				0.381187		-1.05533	0.25409			0.472433		0.333504	-0.366516					0.378344						0	14.486	8.40708	1	3	3	0	14	0.354	84	678	77	5.53	1.106	9	9	180.31	154.05	1329820	1202480
IPYR_MOUSE	Ppa1	Q9D819	Master Protein	RecName: Full=Inorganic pyrophosphatase;EC=3.6.1.1;AltName: Full=Pyrophosphate phospho-hydrolase;Short=PPase OS=Mus musculus (Mouse)	Dimethyl [K41;K155;K170;K179;K194;K199;K211;K213;K221;K282;K288]	High		-0.442782	-0.523168	0.281952	-0.401437	-0.994352	-0.487403	-0.345709	0.330906	-0.558094	-0.450184	-0.923644	-0.469255	-0.695646	-0.477651	0.449271	0.569549	0.193915				+		0	55.214	74.7405	1	11	11	0	106	6.079	1182	289	32.6	5.6	0.84	18	18	142.69	105.75	21582100	25684400
LIPA2_MOUSE	Ppfia2	Q8BSS9	Master Protein	RecName: Full=Liprin-alpha-2;AltName: Full=Protein tyrosine phosphatase receptor type f polypeptide-interacting protein alpha-2;Short=PTPRF-interacting protein alpha-2 OS=Mus musculus (Mouse)		High			-0.529822															-0.0843677						0	9.61	3.5004	1	3	2	1	3	0.088	36	1257	143.1	6.11	0.803	2	2	81.31	54.35	950577	1184000
LIPA3_MOUSE	Ppfia3	P60469	Master Protein	RecName: Full=Liprin-alpha-3;AltName: Full=Protein tyrosine phosphatase receptor type f polypeptide-interacting protein alpha-3;Short=PTPRF-interacting protein alpha-3 OS=Mus musculus (Mouse)	Dimethyl [K87]	High	0.658217	1.46861		0.325192			0.25886			-0.110703			0.648249											0	8.29	2.58869	1	2	1	0	10	0.107	41	1043	116.2	5.96	1.792	7	7	16.09	57.8	500871	279520
PPIA_MOUSE	Ppia	P17742	Master Protein	RecName: Full=Peptidyl-prolyl cis-trans isomerase A;Short=PPIase A;EC=5.2.1.8;AltName: Full=Cyclophilin A;AltName: Full=Cyclosporin A-binding protein;AltName: Full=Rotamase A;AltName: Full=SP18;Contains: RecName: Full=Peptidyl-prolyl cis-trans isomerase A, N-terminally processed OS=Mus musculus (Mouse)	Dimethyl [K28;K31;K82;K91;K118;K125;K133]	High	-0.0696574	0.214627	0.145884	-0.10909	-0.0996458	0.168767	-0.0760871	0.152562	0.184009	-0.30984	0.17055	0.190647	-0.0427288	0.0991096	0.241863	-0.200057	-0.446132	-0.126331						0	173.619	74.3902	1	12	12	0	557	999	7373	164	18	7.9	0.925	18	18	52.46	53.29	747612000	807990000
PPIB_MOUSE	Ppib	P24369	Master Protein	RecName: Full=Peptidyl-prolyl cis-trans isomerase B;Short=PPIase B;EC=5.2.1.8;AltName: Full=CYP-S1;AltName: Full=Cyclophilin B;AltName: Full=Rotamase B;AltName: Full=S-cyclophilin;Short=SCYLP;Flags: Precursor OS=Mus musculus (Mouse)	Dimethyl [K67;K84;K98;K165]	High	-0.94286	-0.688867	-0.736323	-0.726323	-0.689871	-0.837656	-0.861096	-0.935615	-1.00415		-0.859698	-0.905811	-0.856161	-0.726528	-0.717274	-0.0717802	-0.0234199	-0.322673	+	+	+	+	+	0	31.794	30.0926	1	6	6	0	61	2.415	1617	216	23.7	9.55	0.601	17	17	68.49	50.5	8081480	13455900
PPID_MOUSE	Ppid	Q9CR16	Master Protein	RecName: Full=Peptidyl-prolyl cis-trans isomerase D;Short=PPIase D;EC=5.2.1.8;AltName: Full=40 kDa peptidyl-prolyl cis-trans isomerase;AltName: Full=Cyclophilin-40;Short=CYP-40;AltName: Full=Rotamase D OS=Mus musculus (Mouse)	Dimethyl [K43;K185;K195;K235;K283;K331;K332]	High	0.988516	0.036107	-0.329439	0.129579	-0.113055	-0.024863	0.116917	0.151481	0.0837032	0.390997	0.277876	-0.327996	-0.195214	0.00238564	0.372758	0.456805	0.486045	0.162803			+			0	45.282	23.7838	1	7	7	0	109	1.894	1757	370	40.7	7.43	1.001	18	18	80.28	75.06	8197860	8193340
PPM1E_MOUSE	Ppm1e	Q80TL0	Master Protein	RecName: Full=Protein phosphatase 1E;EC=3.1.3.16;AltName: Full=Ca(2+)/calmodulin-dependent protein kinase phosphatase N;Short=CaMKP-N;AltName: Full=CaMKP-nucleus;Short=CaMKN;AltName: Full=Partner of PIX 1;AltName: Full=Partner of PIX-alpha;Short=Partner of PIXA OS=Mus musculus (Mouse)	Dimethyl [K151]	High			0.822772			0.92337		-0.921336	2.48844			0.799429			-0.211091									0	13.931	7.0761	1	2	2	0	19	0.225	108	749	83.4	4.97	1.301	6	6	60.02	57.49	5115490	3932840
PPME1_MOUSE	Ppme1	Q8BVQ5	Master Protein	RecName: Full=Protein phosphatase methylesterase 1;Short=PME-1;EC=3.1.1.89 OS=Mus musculus (Mouse)	Dimethyl [K270]	High		0.34462			-0.620633	-0.260591			0.714643		0.361151	-0.426331			0.425146			0.159115						0	11.443	12.1762	1	3	3	0	16	0.52	111	386	42.2	5.97	1.063	11	11	90.14	78.28	1287910	1211120
PP1A_MOUSE	Ppp1ca	P62137	Master Protein	RecName: Full=Serine/threonine-protein phosphatase PP1-alpha catalytic subunit;Short=PP-1A;EC=3.1.3.16 OS=Mus musculus (Mouse)	Dimethyl [K60;K98;K111;K141;K168;K211;K260]	High	-0.0727182	-0.0857702	-0.438809	-0.299486	-0.250577	-0.369691	-0.111878	-0.276837	-0.44488	-0.663139	-0.146021	-0.650362	-0.511686	-0.387424	-0.509509	-0.24905	0.451882	-0.177521		+				0	139.541	55.7576	1	13	3	18	246	27.184	5736	330	37.5	6.33	0.76	18	18	101.26	91.62	15965300	20996300
PP1B_MOUSE	Ppp1cb	P62141	Master Protein	RecName: Full=Serine/threonine-protein phosphatase PP1-beta catalytic subunit;Short=PP-1B;EC=3.1.3.16;EC=3.1.3.53 OS=Mus musculus (Mouse)	Dimethyl [K59;K97;K110;K112;K140;K167;K210;K259]	High															-0.97497			0.084792						0	135.112	48.9297	1	11	2	0	245	21.387	5825	327	37.2	6.19	0.768	3	3	133.93	93.17	2443390	3181580
PP1G_MOUSE	Ppp1cc	P63087	Master Protein	RecName: Full=Serine/threonine-protein phosphatase PP1-gamma catalytic subunit;Short=PP-1G;EC=3.1.3.16;AltName: Full=Protein phosphatase 1C catalytic subunit OS=Mus musculus (Mouse)	Dimethyl [K60;K98;K111;K113;K141;K168;K211;K260]	High	0.146884		0.47272				0.268547			-0.106137			-0.404278		-0.507366	-0.147124	0.879322	0.0126703						0	134.759	53.87	1	12	1	2	250	24.119	5789	323	37	6.54	1.004	9	9	100.92	105.63	3278080	3266310
PP14B_MOUSE	Ppp1r14b	Q62084	Master Protein	RecName: Full=Protein phosphatase 1 regulatory subunit 14B;AltName: Full=Phosphatase holoenzyme inhibitor 1;Short=PHI-1;AltName: Full=Phospholipase C-beta-3 neighbouring gene protein OS=Mus musculus (Mouse)		High		0.205875						0.209156								0.198623	0.0911831							0	12.215	25.8503	1	2	2	0	10	3.642	122	147	15.9	4.86	0.994	4	4	33.27	44.74	13379800	13458000
PP1R7_MOUSE	Ppp1r7	Q3UM45	Master Protein	RecName: Full=Protein phosphatase 1 regulatory subunit 7;AltName: Full=Protein phosphatase 1 regulatory subunit 22 OS=Mus musculus (Mouse)	Dimethyl [K218]	High	0.176451	0.0901952	0.50883	0.238284	-0.0694958	-0.0141944	-0.0291382	-0.214345	0.0756329	0.258779		-0.230239	0.248639	-0.461769	-0.0662246	-0.382798	0.376435	-0.191153						0	36.867	13.2964	1	3	3	0	61	1.683	926	361	41.3	4.92	0.953	17	17	76.98	83.22	2297160	2409770
PP2AA_MOUSE	Ppp2ca	P63330	Master Protein	RecName: Full=Serine/threonine-protein phosphatase 2A catalytic subunit alpha isoform;Short=PP2A-alpha;EC=3.1.3.16 OS=Mus musculus (Mouse)	Dimethyl [K21;K136;K283]	High	-0.389421	-0.392034	-0.159905	-0.214779	0.172638	0.0149376	-0.225842	-0.142583	-0.000987679	-0.414538	0.0886619	-0.527935	-0.259358	-0.34115	-0.201486	-0.152932	-0.0922793	0.0915455					+	0	101.867	52.4272	1	13	13	0	179	15.238	1930	309	35.6	5.54	0.86	18	18	82.6	69.1	23162500	26918900
PP2AB_MOUSE	Ppp2cb	P62715	None	RecName: Full=Serine/threonine-protein phosphatase 2A catalytic subunit beta isoform;Short=PP2A-beta;EC=3.1.3.16 OS=Mus musculus (Mouse)	Dimethyl [K136;K283]	High	-0.242664	-0.56363	-0.1737	-0.0393023	0.17167	0.0117005	-0.132092	-0.121586	0.0383535	-0.103911	0.0391285	-0.538319	-0.301707	-0.30504	-0.0954307	-0.187943	0.0494966	-0.0167439						0	81.661	46.9256	1	11	11	0	138	9	1497	309	35.6	5.43	0.86	18	18	87.47	79.03	20343800	23643900
2AAA_MOUSE	Ppp2r1a	Q76MZ3	Master Protein	RecName: Full=Serine/threonine-protein phosphatase 2A 65 kDa regulatory subunit A alpha isoform;AltName: Full=PP2A subunit A isoform PR65-alpha;AltName: Full=PP2A subunit A isoform R1-alpha OS=Mus musculus (Mouse)	Dimethyl [K133;K202;K358;K374;K416;K519;K561;K566]	High	-0.328286	0.0671582	-0.0585763	0.00295407	0.120998	0.117625	-0.0339841	-0.0379101	-0.0277933	-0.109616	0.450133	0.111287	-0.0644096	0.184692	0.138427	0.0114188	0.187247	0.0401144			+			0	163.617	37.5212	1	17	17	0	323	8.427	5337	589	65.3	5.11	0.948	18	18	69.09	69.79	47229800	49840500
2AAB_MOUSE	Ppp2r1b	Q7TNP2	None	RecName: Full=Serine/threonine-protein phosphatase 2A 65 kDa regulatory subunit A beta isoform;AltName: Full=PP2A subunit A isoform PR65-beta;AltName: Full=PP2A subunit A isoform R1-beta OS=Mus musculus (Mouse)	Dimethyl [K428]	High	-0.147183	-0.237301	0.222985	0.535069	0.38752	0.335034	-0.0204963	0.0124145	0.367421	0.210885	0.572054	0.406277	1.22163	-0.234033	0.23989	0.0114188	0.80282	0.214319		+				0	66.279	10.4825	1	6	6	0	145	1.336	2708	601	65.9	5.1	1.046	18	18	74.27	77.97	12894700	12321900
2ABA_MOUSE	Ppp2r2a	Q6P1F6	Master Protein	RecName: Full=Serine/threonine-protein phosphatase 2A 55 kDa regulatory subunit B alpha isoform;AltName: Full=PP2A subunit B isoform B55-alpha;AltName: Full=PP2A subunit B isoform PR55-alpha;AltName: Full=PP2A subunit B isoform R2-alpha;AltName: Full=PP2A subunit B isoform alpha OS=Mus musculus (Mouse)	Dimethyl [K62;K88;K117;K218;K248;K292]	High	0.133548	0.00276016	0.180533	-0.688775	0.0125787	0.115939	-0.395111	-0.199944	0.0981583	0.57217	-0.129823	-0.0261083	0.853257	-0.170026	-0.0541216	0.0556211	0.00141442	0.254767						0	47.765	30.4251	1	7	7	0	70	1.683	1717	447	51.7	6.2	0.949	18	18	93.34	78.96	8694000	9160140
2ABB_MOUSE	Ppp2r2b	Q6ZWR4	None	RecName: Full=Serine/threonine-protein phosphatase 2A 55 kDa regulatory subunit B beta isoform;AltName: Full=PP2A subunit B isoform B55-beta;AltName: Full=PP2A subunit B isoform PR55-beta;AltName: Full=PP2A subunit B isoform R2-beta;AltName: Full=PP2A subunit B isoform beta OS=Mus musculus (Mouse)	Dimethyl [K84;K288]	High	0.930536	0.0874253	0.161967		0.222046	0.115939	0.786641	-0.0519582	0.0981583	0.787468	-0.129823	-0.0261083	0.853257	-0.170026	-0.0541216	0.128025	0.00141442	0.101644						0	25.572	7.67494	1	2	2	0	53	0.585	1594	443	51.7	6.44	0.944	17	17	70.94	68.01	7752550	8215430
2ABD_MOUSE	Ppp2r2d	Q925E7	None	RecName: Full=Serine/threonine-protein phosphatase 2A 55 kDa regulatory subunit B delta isoform;AltName: Full=PP2A subunit B isoform B55-delta;AltName: Full=PP2A subunit B isoform PR55-delta;AltName: Full=PP2A subunit B isoform R2-delta;AltName: Full=PP2A subunit B isoform delta OS=Mus musculus (Mouse)	Dimethyl [K94;K298]	High	0.774366	0.00276016	0.161967		0.222046	0.115939	0.786641	-0.0519582	0.0981583	0.787468	-0.129823	-0.0261083	0.853257	-0.170026	-0.0541216	0.128025	0.00141442	0.0835198						0	31.968	9.93377	1	3	3	0	56	0.905	1601	453	51.9	6.49	0.942	17	17	75.28	72.23	8019390	8513100
2A5G_MOUSE	Ppp2r5c	Q60996	Master Protein	RecName: Full=Serine/threonine-protein phosphatase 2A 56 kDa regulatory subunit gamma isoform;AltName: Full=PP2A B subunit isoform B'-alpha-3;AltName: Full=PP2A B subunit isoform B'-gamma;AltName: Full=PP2A B subunit isoform B56-gamma;AltName: Full=PP2A B subunit isoform PR61-gamma;AltName: Full=PP2A B subunit isoform R5-gamma OS=Mus musculus (Mouse)	Dimethyl [K64;K156]	High																		-0.241614						0	6.191	5.72519	1	2	2	0	5	0.166	63	524	60.8	6.64	0.655	3	3	173.05	123.04	1385630	2115640
2A5E_MOUSE	Ppp2r5e	Q61151	Master Protein	RecName: Full=Serine/threonine-protein phosphatase 2A 56 kDa regulatory subunit epsilon isoform;AltName: Full=PP2A B subunit isoform B'-epsilon;AltName: Full=PP2A B subunit isoform B56-epsilon;AltName: Full=PP2A B subunit isoform PR61-epsilon;AltName: Full=PP2A B subunit isoform R5-epsilon OS=Mus musculus (Mouse)		High	0.463388		-0.0577005	0.181296			0			-0.435567	0.363035	-0.0622699	-0.25109											0	12.183	5.78158	1	2	2	0	13	0.318	190	467	54.7	6.95	0.948	9	9	54.74	38.6	672451	709032
PP2BA_MOUSE	Ppp3ca	P63328	Master Protein	RecName: Full=Serine/threonine-protein phosphatase 2B catalytic subunit alpha isoform;EC=3.1.3.16;AltName: Full=CAM-PRP catalytic subunit;AltName: Full=Calmodulin-dependent calcineurin A subunit alpha isoform OS=Mus musculus (Mouse)	Dimethyl [K100;K219;K243;K293;K318;K424;K441;K501]	High	0.291382	0.332021	0.200164	0.335542	0.341916	0.166839	0.419496	0.223927	0.0813581	-0.00610876	-0.0137718	0.127235	-0.0136237	0.335798	0.166517	-0.170044	0.167375	0.282798	+	+				0	65.508	43.1862	1	11	7	7	132	3.894	975	521	58.6	5.86	1.044	18	18	58.35	55.95	15141900	14507800
PP2BB_MOUSE	Ppp3cb	P48453	Master Protein	RecName: Full=Serine/threonine-protein phosphatase 2B catalytic subunit beta isoform;EC=3.1.3.16;AltName: Full=CAM-PRP catalytic subunit;AltName: Full=Calmodulin-dependent calcineurin A subunit beta isoform OS=Mus musculus (Mouse)	Dimethyl [K228;K252;K302;K327;K434;K466]	High	-0.515966		-0.979371			1.32299	0.0271069				-1.27823				1.62502			-0.757003						0	55.039	28.1905	1	9	5	0	97	2.562	758	525	59.1	5.91	0.692	12	12	147.53	141.91	803685	1161020
CANB1_MOUSE	Ppp3r1	Q63810	Master Protein	RecName: Full=Calcineurin subunit B type 1;AltName: Full=Protein phosphatase 2B regulatory subunit 1;AltName: Full=Protein phosphatase 3 regulatory subunit B alpha isoform 1 OS=Mus musculus (Mouse)	Dimethyl [K29;K73;K85;K103;K117;K135;K164;K165]	High	-1.76231	-0.749787	-0.842562	-1.96377	-1.07793	-0.808127	-0.994339	-0.967144	-0.821928	-0.80449	-1.01748	-0.88063	-0.791653	-0.799472	-0.633281	-0.492069	-1.03576	-0.131927			+	+	+	0	49.265	61.7647	1	8	8	0	133	18.953	1157	170	19.3	4.81	0.503	18	18	72.44	65.9	6049600	12018000
PP4C_MOUSE	Ppp4c	P97470	None	RecName: Full=Serine/threonine-protein phosphatase 4 catalytic subunit;Short=PP4C;Short=Pp4;EC=3.1.3.16;AltName: Full=Protein phosphatase X;Short=PP-X OS=Mus musculus (Mouse)	Dimethyl [K133]	High	-0.556045	0.69169	0.0330308		1.2544	0.671225		1.16519	0.539855		0.581061	0.305255		0.632451	0.58511	-0.725256	-0.17129	0.153536						0	20.604	4.88599	1	2	2	0	39	0.668	437	307	35.1	5.06	1.212	16	16	94.12	97.87	5216590	4305050
PPP5_MOUSE	Ppp5c	Q60676	Master Protein	RecName: Full=Serine/threonine-protein phosphatase 5;Short=PP5;EC=3.1.3.16;AltName: Full=Protein phosphatase T;Short=PPT OS=Mus musculus (Mouse)		High	0.577862				-0.630077		-0.211532			0.0611824	0.12595	-0.773643	0.743977		1.4414									0	17.127	9.21844	1	3	3	0	13	0.346	242	499	56.8	6.2	1.078	9	9	64.7	52.87	1192570	1105850
PRDX1_MOUSE	Prdx1	P35700	Master Protein	RecName: Full=Peroxiredoxin-1;EC=1.11.1.15;AltName: Full=Macrophage 23 kDa stress protein;AltName: Full=Osteoblast-specific factor 3;Short=OSF-3;AltName: Full=Thioredoxin peroxidase 2;AltName: Full=Thioredoxin-dependent peroxide reductase 2 OS=Mus musculus (Mouse)	Dimethyl [K27;K35;K68;K92;K120;K136;K168]	High	-1.32367	-0.717047	0.256334	-1.12703	-0.203951	0.259006	-1.68516	-0.13187	0.265094	-0.72691	-0.242249	0.295816	-0.806067	-0.172071	0.365277	-0.186271	0.370417	0.0695593						0	64.085	51.2563	1	13	11	4	176	30.623	1632	199	22.2	8.12	0.836	18	18	65.38	55.67	41050400	49115500
PRDX2_MOUSE	Prdx2	Q61171	Master Protein	RecName: Full=Peroxiredoxin-2;EC=1.11.1.15;AltName: Full=Thiol-specific antioxidant protein;Short=TSA;AltName: Full=Thioredoxin peroxidase 1;AltName: Full=Thioredoxin-dependent peroxide reductase 1 OS=Mus musculus (Mouse)	Dimethyl [K26;K29;K67;K92;K109;K119;K135;K177;K184;K191;K196]	High	-0.0104821	0.233083	0.284137	0.190959	0.180696	0.30144	-0.0838547	0.235124	0.322753	0.0337619	0.119515	0.24922	-0.0205787	0.132391	0.30074	-0.0959126	-0.111416	-0.0893763		+				0	167.536	69.697	1	12	12	0	449	1872.82	8782	198	21.8	5.41	0.986	18	18	51.98	59.61	278943000	282904000
PRDX3_MOUSE	Prdx3	P20108	Master Protein	RecName: Full=Thioredoxin-dependent peroxide reductase, mitochondrial;EC=1.11.1.15;AltName: Full=Antioxidant protein 1;Short=AOP-1;AltName: Full=PRX III;AltName: Full=Perioredoxin-3;AltName: Full=Protein MER5;Flags: Precursor OS=Mus musculus (Mouse)	Dimethyl [K197;K242;K249]	High	0.610697	0.342233	0.403795	0.613033	0.34001	0.125087	0.46718	0.212835	0.242952	0.271745	-0.0138631	0.363704	0.460299	0.479273	0.414901	-0.504327	0.377735	-0.0995314	+					0	24.514	22.179	1	3	3	0	57	1.054	1986	257	28.1	7.58	1.133	18	18	57.8	67.8	6133900	5415130
PRDX4_MOUSE	Prdx4	O08807	Master Protein	RecName: Full=Peroxiredoxin-4;EC=1.11.1.15;AltName: Full=Antioxidant enzyme AOE372;AltName: Full=Peroxiredoxin IV;Short=Prx-IV;AltName: Full=Thioredoxin peroxidase AO372;AltName: Full=Thioredoxin-dependent peroxide reductase A0372;Flags: Precursor OS=Mus musculus (Mouse)	Dimethyl [K211]	High		0.0518399							1.71787		0.359844			0.65274										0	21.088	16.0584	1	3	1	0	62	1.371	894	274	31	7.15	1.784	6	6	73.86	99.34	1013080	567726
PRDX5_MOUSE	Prdx5	P99029	Master Protein	RecName: Full=Peroxiredoxin-5, mitochondrial;EC=1.11.1.15;AltName: Full=Antioxidant enzyme B166;Short=AOEB166;AltName: Full=Liver tissue 2D-page spot 2D-0014IV;AltName: Full=PLP;AltName: Full=Peroxiredoxin V;Short=Prx-V;AltName: Full=Peroxisomal antioxidant enzyme;AltName: Full=Thioredoxin peroxidase PMP20;AltName: Full=Thioredoxin reductase;Flags: Precursor OS=Mus musculus (Mouse)	Dimethyl [K70;K71;K79;K98;K112;K155;K187]	High	-0.192613	0.173351	0.355001	0.149828	-0.0146658	0.0252867	-0.396472	0.163016	0.0599164	0.065502	0.0374219	0.15979	0.153393	-0.0701576	0.18977	0.0506303	0.108984	-0.018178						0	71.65	56.6667	1	9	9	0	214	14.849	1841	210	21.9	8.85	0.972	18	18	84.58	83.93	26532500	27306700
PRDX6_MOUSE	Prdx6	O08709	Master Protein	RecName: Full=Peroxiredoxin-6;EC=1.11.1.15;AltName: Full=1-Cys peroxiredoxin;Short=1-Cys PRX;AltName: Full=Acidic calcium-independent phospholipase A2;Short=aiPLA2;EC=3.1.1.-;AltName: Full=Antioxidant protein 2;AltName: Full=Non-selenium glutathione peroxidase;Short=NSGPx;EC=1.11.1.9 OS=Mus musculus (Mouse)	Dimethyl [K84;K122;K141;K142;K173;K182;K183;K199]	High	0.0156167	-0.0795404	0.0224916	0.00514965	-0.0908788	-0.384662	-0.0890482	0.111333	-0.391566	0.493533	-0.318413	-0.186318	0.115184	0.0854633	0.0327181	0.14323	-0.134653	-0.0666408						0	62.905	50.8929	1	8	8	0	135	12.594	1485	224	24.9	6.01	0.907	18	18	78.47	72.7	23478500	25882800
PPCE_MOUSE	Prep	Q9QUR6	Master Protein	RecName: Full=Prolyl endopeptidase;Short=PE;EC=3.4.21.26;AltName: Full=Post-proline cleaving enzyme OS=Mus musculus (Mouse)	Dimethyl [K233;K303;K325;K327;K358;K373;K539]	High	0.359776	-0.10011	0.0970506	0.288832	0.162754	0.310828	0.0321094	0.0948315	0.15636	0.409399	0.0271332	0.263722	0.0824673	0.140329	0.239656	0.137076	0.033941	0.0784728		+			+	0	102.682	26.7606	1	12	12	0	190	2.481	2190	710	80.7	5.73	1.003	18	18	97.45	97.06	16125700	16079800
PPCEL_MOUSE	Prepl	Q8C167	Master Protein	RecName: Full=Prolyl endopeptidase-like;EC=3.4.21.-;AltName: Full=Prolylendopeptidase-like OS=Mus musculus (Mouse)	Dimethyl [K114;K720;K721]	High		0.193233									-1.08021							-0.406889						0	13.663	7.31034	1	3	3	0	5	0.174	58	725	83.1	6.65	0.757	3	3	125.43	132.1	2251130	2973710
KAPCA_MOUSE	Prkaca	P05132	Master Protein	RecName: Full=cAMP-dependent protein kinase catalytic subunit alpha;Short=PKA C-alpha;EC=2.7.11.11 OS=Mus musculus (Mouse)	Dimethyl [K30;K169;K190;K280]	High	0.791075	-0.315481	-0.970987	0.86474	-0.330058	-1.10664	0.127982	-0.298999	-1.03679		-0.485117	-0.645021	0.237396	-0.379693	-0.565301	-0.058344	-0.183853	0.166091						0	33.694	17.9487	1	4	2	0	67	1.154	1030	351	40.5	8.79	0.787	18	18	119.62	87.54	4839310	6146950
KAPCB_MOUSE	Prkacb	P68181	Master Protein	RecName: Full=cAMP-dependent protein kinase catalytic subunit beta;Short=PKA C-beta;EC=2.7.11.11 OS=Mus musculus (Mouse)	Dimethyl [K30;K169;K190;K280]	High	0.160475	0.231631	-0.419833	-0.163166	0.786037	-0.12776	0.00719912	0.568086	0.0139833	0.560333	-0.0357374	-0.429972	0.447027		0.0318083	0.0233236	-0.0203605	0.560396						0	34.877	21.3675	1	5	3	3	61	1.683	1030	351	40.7	8.56	0.974	17	17	86.91	74.19	6288780	6453760
KAP2_MOUSE	Prkar2a	P12367	Master Protein	RecName: Full=cAMP-dependent protein kinase type II-alpha regulatory subunit OS=Mus musculus (Mouse)	Dimethyl [K155;K187;K342]	High	-1.94662	0.44669	1.19233	-0.263507	-1.62906	-0.46615	2.19279	-0.165422	-0.593208	-1.44113	-0.596893	-0.688381	-1.13451	-0.716374	-0.433415	-0.668554		0.760444						0	65.332	25.187	1	8	5	0	105	3.062	2022	401	45.4	4.89	1.019	18	18	168.98	102.93	3841590	3770120
KAP3_MOUSE	Prkar2b	P31324	Master Protein	RecName: Full=cAMP-dependent protein kinase type II-beta regulatory subunit OS=Mus musculus (Mouse)	Dimethyl [K72;K171;K174;K202;K276;K320;K357]	High	-0.392486	-0.176835	0.000689775	-0.0793287	-0.155662	0.106615	0.0179258	0.055992	0.225756	0.236276	0.0717543	0.210928	-0.148698	-0.2006	-0.43032	-0.100815	-0.0536311	-0.265045					+	0	172.188	49.2788	1	15	12	4	328	14.317	7234	416	46.1	4.98	0.844	18	18	107.93	115.85	43158800	51113600
PRKRA_MOUSE	Prkra	Q9WTX2	Master Protein	RecName: Full=Interferon-inducible double-stranded RNA-dependent protein kinase activator A;AltName: Full=PKR-associated protein X;AltName: Full=PKR-associating protein X;Short=RAX;AltName: Full=Protein activator of the interferon-induced protein kinase;AltName: Full=Protein kinase, interferon-inducible double-stranded RNA-dependent activator OS=Mus musculus (Mouse)	Dimethyl [K100]	High			-0.410759																					0.001	3.239	9.26518	1	2	2	0	2	0.359	22	313	34.3	8.43	0.463	2	2	141	75.6	287499	621601
ANM1_MOUSE	Prmt1	Q9JIF0	Master Protein	RecName: Full=Protein arginine N-methyltransferase 1;EC=2.1.1.-;AltName: Full=Histone-arginine N-methyltransferase PRMT1;EC=2.1.1.125 OS=Mus musculus (Mouse)	Dimethyl [K183;K261;K276]	High	0.512792	0.272569	-0.0742723	0.12574	0.398356	0.250223	0.106379	0.544779	0.0340773	0.880194	0.731916	0.248171	0.785584	0.289487	0.687589	0.032087		0.56875					+	0	25.221	21.2938	1	5	5	0	55	1.512	341	371	42.4	5.43	1.174	17	17	37.95	47.37	6044710	5150290
PRP19_MOUSE	Prpf19	Q99KP6	Master Protein	UniProtKB:Q9UMS4};AltName: Full=Nuclear matrix protein 200 {ECO:0000303|Ref.2};AltName: Full=PRP19/PSO4 homolog;AltName: Full=Senescence evasion factor {ECO:0000303|Ref.2} OS=Mus musculus (Mouse)	Dimethyl [K56;K236;K261;K266;K439]	High		0.498205	0.432583		0.189488	0.094541		0.382668	0.0883307	-0.602927	0.262688	0.287105	0.00460537	-0.178174	-0.126426	0.32837	0.280121	-0.311095	+					0	51.553	25.3968	1	8	8	0	50	3.062	412	504	55.2	6.61	0.917	15	15	108.31	129.25	5982360	6525510
PRPS1_MOUSE	Prps1	Q9D7G0	Master Protein	RecName: Full=Ribose-phosphate pyrophosphokinase 1;EC=2.7.6.1;AltName: Full=Phosphoribosyl pyrophosphate synthase I;Short=PRS-I OS=Mus musculus (Mouse)	Dimethyl [K194]	High	0.117365	0.40555	0.437637	0.0463355	0.242799	0.603195	0.202146	0.375456	0.0838009	-0.0939717	0.325828	-0.0372606	-0.0703752	0.205475	0.187781			0.235089						0	12.566	8.49057	1	2	2	0	31	0.413	278	318	34.8	6.98	1.093	16	16	66.76	64.99	3319910	3036840
KPRB_MOUSE	Prpsap2	Q8R574	Master Protein	RecName: Full=Phosphoribosyl pyrophosphate synthase-associated protein 2;Short=PRPP synthase-associated protein 2;AltName: Full=41 kDa phosphoribosypyrophosphate synthetase-associated protein;Short=PAP41 OS=Mus musculus (Mouse)	Dimethyl [K330]	High		-0.0532861			0.726394	0.0442422		0.441799	0.558922	-0.136589	0.27863	-0.065133		0.551729	-0.0876602	1.04688	-0.86387	0.443943						0	15.115	10.5691	1	2	2	0	28	0.425	175	369	40.9	7.17	1.173	14	14	130.88	121.26	1616870	1377840
PRUNE_MOUSE	Prune1	Q8BIW1	Master Protein	RecName: Full=Protein prune homolog;EC=3.6.1.1;AltName: Full=PRUNEM1 OS=Mus musculus (Mouse)	Dimethyl [K133;K367]	High		0.715684	0.22532	-0.317498					0.331381									-0.659093						0	14.05	8.37004	1	2	2	0	5	0.425	40	454	50.2	5.11	1.045	5	5	75.73	66.34	1243770	1190690
SAP_MOUSE	Psap	Q61207	Master Protein	RecName: Full=Prosaposin;AltName: Full=Sulfated glycoprotein 1;Short=SGP-1;Flags: Precursor OS=Mus musculus (Mouse)	Dimethyl [K67;K78;K107;K122;K212;K277;K458;K482]	High	-1.07549	-0.843	-0.651802	-0.999439	-0.96852	-0.796841	-0.808564	-1.2389	-0.599755	-1.35879	-0.838946	-1.07018	-0.69745	-0.765508	-1.11494	-0.323995	-0.32883	-0.124066	+	+	+	+	+	0	100.065	24.7756	1	12	12	0	221	3.948	3121	557	61.4	5.19	0.575	18	18	73.95	52.68	59016700	102721000
SERC_MOUSE	Psat1	Q99K85	Master Protein	RecName: Full=Phosphoserine aminotransferase;Short=PSAT;EC=2.6.1.52;AltName: Full=Endometrial progesterone-induced protein;Short=EPIP;AltName: Full=Phosphohydroxythreonine aminotransferase OS=Mus musculus (Mouse)	Dimethyl [K16;K94;K110;K190;K200;K333;K356]	High	-0.155865	0.0733092	-0.28761	0.368374	-0.197347	0.00492881	-0.333926	-0.17579	0.224535	0.410891	0.299057	-0.335833		-0.079679	-0.0323247	-0.179373		0.0500565						0	42.432	30.8108	1	8	8	0	62	1.683	658	370	40.4	8.03	0.904	16	16	91.14	87.16	3925510	4341340
PSD3_MOUSE	Psd3	Q2PFD7	Master Protein	RecName: Full=PH and SEC7 domain-containing protein 3;AltName: Full=Exchange factor for ADP-ribosylation factor guanine nucleotide factor 6;AltName: Full=Pleckstrin homology and SEC7 domain-containing protein 3 OS=Mus musculus (Mouse)	Dimethyl [K777;K881]	High	0.879799		-0.379744	1.08473					0.356858				0.924815		0.00205886			0.528768						0	14.42	5.78592	1	3	3	0	18	0.215	61	1037	114.7	6.24	1.389	8	8	216.66	214.71	8071800	5810290
[truncated: 410 more rows]
[truncated: 128 more columns]
