# Supplementary material for: Quantitative proteomic analyses of dynamic signalling events in cortical neurons undergoing excitotoxic cell death
Source: Cell Death Dis. 2019 Mar 1;10(3):213. doi: 10.1038/s41419-019-1445-0 (PMC6397184; doi:10.1038/s41419-019-1445-0)
Supplement: Supplementary file 3 — Supplemental Table S2 [file 41419_2019_1445_MOESM3_ESM.xlsx]

## Sheet: Supp-Table S2
Supplemental-Table S2: Analysed combined phosphoproteome data exported from Perseus software
Raw phosphoproteomic data were processed using Proteome Discoverer2.1 and exported in MS Excel as Peptide Groups data with corresponding (medium to light, M/L) ratios for all the treatments. For these phosphoproteomic data, phosphopeptide ratios with any missing quantification channel, values were replaced with a minimum intensity (maximum and minimum fold change = 100 and 0.01, respectively). Th…
Master Protein Accessions	Uniprot ID	Gene names	Protein names	Annotated Sequence	Modifications	Modifications in Master Proteins	Positions in Master Proteins	PhosphoRS: Best Site Probabilities	R1_5min [normalised M/L log2 ratio]	R2_5min [normalised M/L log2 ratio]	R3_5min [normalised M/L log2 ratio]	R1_15min [normalised M/L log2 ratio]	R2_15min [normalised M/L log2 ratio]	R3_15min [normalised M/L log2 ratio]	R1_30min [normalised M/L log2 ratio]	R2_30min [normalised M/L log2 ratio]	R3_30min [normalised M/L log2 ratio]	R1_60min [normalised M/L log2 ratio]	R2_60min [normalised M/L log2 ratio]	R3_60min [normalised M/L log2 ratio]	R1_240min [normalised M/L log2 ratio]	R2_240min [normalised M/L log2 ratio]	R3_240min [normalised M/L log2 ratio]	R4_240min [normalised M/L log2 ratio]	R5_240min [normalised M/L log2 ratio]	R6_240min [normalised M/L log2 ratio]	T-test Significant +5min	T-test Significant +15min	T-test Significant +30min	T-test Significant +60min	T-test Significant +240min	Abundance Ratio: (Medium) / (Light)	Qvality PEP	Qvality q-value	# Protein Groups	# Proteins	# PSMs	# Missed Cleavages	Ions Score Mascot	Percolator q-Value Mascot	Percolator PEP Mascot	Confidence	Quan Info	Theo. MH+ [Da]	Abundances (Grouped): Light	Abundances (Grouped): Medium	Abundances (Grouped) Standard Error [%]: Light	Abundances (Grouped) Standard Error [%]: Medium	Abundances (Grouped) Count: Light
AAK1_MOUSE	Q3UHJ0	Aak1	AP2-associated protein kinase 1 (EC 2.7.11.1) (Adaptor-associated kinase 1)	[K].VGSLTPPSSPK.[T]	1xDimethyl [V/K];2xPhospho [S8(99.9);S9(100)]	AAK1_MOUSE 1xDimethyl [K];2xPhospho [S621(99.9);S622(100)]	AAK1_MOUSE [614-624]	S8(Phospho): 89.32;S9(Phospho): 98.61		-1.39385		-2.85604	-2.8492	-1.23894	-1.70644	-2.2949	-1.31935			-2.05242				-0.263157				+	+			0.215	0.0340056	0	1	1	20	0	55	0	0.0145	High	Unique	1285.58	3093270	665346	133.24	200.63	9
AAK1_MOUSE	Q3UHJ0	Aak1	AP2-associated protein kinase 1 (EC 2.7.11.1) (Adaptor-associated kinase 1)	[K].VQTTPPPTIQGQK.[V]	1xDimethyl:2H(4) [V/K];1xPhospho [T4(98.8)]	AAK1_MOUSE 1xPhospho [T604(88.1)]	AAK1_MOUSE [601-613]	T4(Phospho): 88.06								0.925211																1.003	0.111348	0.000872981	1	1	1	0	32	0	0.06203	High	Unique	1538.84	424646	425921			1
AAK1_MOUSE	Q3UHJ0	Aak1	AP2-associated protein kinase 1 (EC 2.7.11.1) (Adaptor-associated kinase 1)	[K].VGSLTPPSSPK.[T]	1xDimethyl:2H(4) [V/K];2xPhospho [T5(98.3);S]	AAK1_MOUSE 2xPhospho [T618(98.3);S]	AAK1_MOUSE [614-624]	T5(Phospho): 98.3;S8(Phospho): 50.05;S9(Phospho): 50.05																	-0.104508	-0.527431						0.485	0.127267	0.00258186	1	1	2	0	31	0	0.06155	High	Unique	1293.63	9352950	4534040	7.78	23.58	2
AAK1_MOUSE	Q3UHJ0	Aak1	AP2-associated protein kinase 1 (EC 2.7.11.1) (Adaptor-associated kinase 1)	[K].VGSLTPPSSPKTQR.[A]	2xPhospho [S3(87);S9(88.2)];1xDimethyl:2H(4) [V/K]	AAK1_MOUSE 2xPhospho [S616(87);S622(88.2)]	AAK1_MOUSE [614-627]	S3(Phospho): 87.01;S9(Phospho): 88.23							1.94577					2.0732												1.218	0.156131	0.0039922	1	1	3	1	32	0	0.09064	High	Unique	1678.84	674437	821286	51.65	5.51	2
AASD1_MOUSE	Q3THG9	Aarsd1	Alanyl-tRNA editing protein Aarsd1 (Alanyl-tRNA deacylase alaX) (AlaX) (AlaXp-II) (Alanyl-tRNA synthetase domain-containing protein 1)	[R].GAQADHFTESPLSPGSQVQVR.[V]	1xDimethyl:2H(4) [N-Term];1xPhospho [S13(98.8)]	AASD1_MOUSE 1xPhospho [S88(98.8)]	AASD1_MOUSE [76-96]	S13(Phospho): 81.74						1.03282		1.18464																0.953	0.0477084	0	1	1	2	0	27	0.008173	0.2356	High	Unique	2323.1	704455	671642	16.71	15.62	2
AASD1_MOUSE	Q3THG9	Aarsd1	Alanyl-tRNA editing protein Aarsd1 (Alanyl-tRNA deacylase alaX) (AlaX) (AlaXp-II) (Alanyl-tRNA synthetase domain-containing protein 1)	[R].GAQADHFTESPLSPGSQVQVR.[V]	1xDimethyl [N-Term];1xPhospho [S13(99.8)]	AASD1_MOUSE 1xPhospho [S88(99.8)]	AASD1_MOUSE [76-96]	S13(Phospho): 99.98			0.935371	0.972376			0.846373					1.23137	2.20854	0.553483	3.98588									0.607	0.00429977	0	1	1	11	0	61	0	0.009323	High	Unique	2319.08	684325	415343	34.42	70.2	7
AASD1_MOUSE	Q3THG9	Aarsd1	Alanyl-tRNA editing protein Aarsd1 (Alanyl-tRNA deacylase alaX) (AlaX) (AlaXp-II) (Alanyl-tRNA synthetase domain-containing protein 1)	[R].RAEAQALLQDYVSTQSAEE.[-]	1xDimethyl [N-Term];1xPhospho [S13(76.1)]		AASD1_MOUSE [394-412]	S13(Phospho): 31.64;T14(Phospho): 31.64;S16(Phospho): 31.64												1.31648						-0.0292494						0.533	0.115546	0.000872981	1	1	6	1	33	0	0.056	High	Unique	2217.01	1644540	875905	72.13	75.42	2
ABCF1_MOUSE	Q6P542	Abcf1	ATP-binding cassette sub-family F member 1	[K].QLSVPASDEEDEVPAPIPR.[G]	1xDimethyl [N-Term];1xPhospho [S7(100)]	ABCF1_MOUSE 1xPhospho [S107(100)]	ABCF1_MOUSE [101-119]	S7(Phospho): 100	-0.252006	-0.603428	-0.20249	-0.00764942	-0.197389	0.214206	-0.150982	0	0.739278	-0.523598	-0.0155628	-0.5283	0.801916	0.825438	-0.39366		-0.0166642							0.429	7.11e-05	0	1	1	19	0	62	0	0.0002674	High	Unique	2157.01	1057420	453400	41.02	70.58	16
ABCF1_MOUSE	Q6P542	Abcf1	ATP-binding cassette sub-family F member 1	[K].QLSVPASDEEDEVPAPIPR.[G]	1xDimethyl:2H(4) [N-Term];1xPhospho [S7(98.5)]	ABCF1_MOUSE 1xPhospho [S107(98.5)]	ABCF1_MOUSE [101-119]	S7(Phospho): 98.47																		0.125979						0.602	0.00823718	0	1	1	1	0	44	0	0.004987	High	Unique	2161.04	3706720	2232380			1
ABCF1_MOUSE	Q6P542	Abcf1	ATP-binding cassette sub-family F member 1	[R].LKQLSVPASDEEDEVPAPIPR.[G]	1xPhospho [S9(99.6)];1xDimethyl:2H(4) [L/K]	ABCF1_MOUSE 1xPhospho [S107(99.6)]	ABCF1_MOUSE [99-119]			1.82716			1.90117		2.09077	2.07681						3.16691				0.116054			+			1.571	0.00130238	0	1	1	6	1	61	0	0.004028	High	Unique	2434.27	1082680	1701050	74.33	57.75	6
ABCF1_MOUSE	Q6P542	Abcf1	ATP-binding cassette sub-family F member 1	[R].LKQLSVPASDEEDEVPAPIPR.[G]	1xDimethyl [L/K];1xPhospho [S9(92)]	ABCF1_MOUSE 1xDimethyl [K];1xPhospho [S107(92)]	ABCF1_MOUSE [99-119]	S9(Phospho): 96.98												1.49609			4.47918									0.468	0.107292	0.000872981	1	1	7	1	36	0	0.03261	High	Unique	2426.22	1591490	744666	34.25	74.31	2
ABI1_MOUSE	Q8CBW3	Abi1	Abl interactor 1 (Abelson interactor 1) (Abi-1) (Ablphilin-1) (Eps8 SH3 domain-binding protein) (Eps8-binding protein) (Spectrin SH3 domain-binding protein 1) (e3B1)	[R].TNPPTQKPPSPPVSGR.[G]	1xDimethyl [T/K];1xPhospho [S10(99.6)]	ABI1_MOUSE 1xDimethyl [K];1xPhospho [S183(99.6)]	ABI1_MOUSE [174-189]	S10(Phospho): 85.58				1.21864		1.52608	1.45352					0.930383	2.25684	1.91467	4.01523									0.731	0.0986598	0	1	1	8	0	38	0	0.02884	High	Unique	1795.91	1538530	1124800	28.15	76.28	7
ABI1_MOUSE	Q8CBW3	Abi1	Abl interactor 1 (Abelson interactor 1) (Abi-1) (Ablphilin-1) (Eps8 SH3 domain-binding protein) (Eps8-binding protein) (Spectrin SH3 domain-binding protein 1) (e3B1)	[R].TNPPTQKPPSPPVSGR.[G]	1xDimethyl:2H(4) [T/K];1xPhospho [S/T]		ABI1_MOUSE [174-189]	S10(Phospho): 99.57		0.717754	0.974828		1.15846						1.49985													1.15	0.0500883	0	1	1	7	0	36	0	0.02937	High	Unique	1803.96	1213420	1395710	23.47	28.08	5
ABL2_MOUSE	Q4JIM5	Abl2	Abelson tyrosine-protein kinase 2 (EC 2.7.10.2) (Abelson murine leukemia viral oncogene homolog 2) (Abelson-related gene protein) (Tyrosine-protein kinase ARG)	[R].STQASSGSPALPR.[K]	1xDimethyl [N-Term];1xPhospho [S5(81.9)]	ABL2_MOUSE 1xPhospho [S618(81.9)]	ABL2_MOUSE [614-626]	S5(Phospho): 81.87												1.13602						-0.126897						0.492	0.00836266	0	1	1	4	0	51	0	0.006341	High	Unique	1366.64	532306	261980	76.44	82.31	2
ABLM1_MOUSE	Q8K4G5	Ablim1	Actin-binding LIM protein 1 (abLIM-1) (Actin-binding LIM protein family member 1)	[R].TLSPTPSAEGYQDVR.[D]	1xDimethyl [N-Term];1xPhospho [S3(98.7)]	ABLM1_MOUSE 1xPhospho [S475(98.7)]	ABLM1_MOUSE [473-487]	S3(Phospho): 98.67	-0.660922		-0.704269	-0.77108		-4.74435		-1.0114	0.332824			-4.3484	-2.58311						+					0.249	0.000879072	0	1	1	11	0	73	0	0.0005304	High	Unique	1728.78	288972	71930.1	70.67	114.95	8
ABLM1_MOUSE	Q8K4G5	Ablim1	Actin-binding LIM protein 1 (abLIM-1) (Actin-binding LIM protein family member 1)	[K].TSSLPGYGK.[N]	1xDimethyl [T/K];1xPhospho [T/S/Y]	ABLM1_MOUSE 1xDimethyl [K]	ABLM1_MOUSE [736-744]	T1(Phospho): 33.33;S2(Phospho): 33.33;S3(Phospho): 33.33	-0.627559					-5.21222			0.0421596															0.265	0.0219587	0	1	1	3	0	55	0	0.01773	High	Unique	1045.5	250224	66373.7	30.01	113.22	3
ABLM1_MOUSE	Q8K4G5	Ablim1	Actin-binding LIM protein 1 (abLIM-1) (Actin-binding LIM protein family member 1)	[R].QSLGESPRTLSPTPSAEGYQDVR.[D]	1xDimethyl [N-Term];2xPhospho [S2(83.5);T/S/Y]	ABLM1_MOUSE 2xPhospho [S466(83.5);T/S/Y]	ABLM1_MOUSE [465-487]				-1.55768	-1.12957			-0.637422																	0.227	0.00934318	0	1	1	10	1	52	0	0.005588	High	Unique	2663.17	900568	204299	27.67	48.43	3
ABLM1_MOUSE	Q8K4G5	Ablim1	Actin-binding LIM protein 1 (abLIM-1) (Actin-binding LIM protein family member 1)	[R].STSQGSINSPVYSR.[H]	1xDimethyl [N-Term];1xPhospho [S3(100)]	ABLM1_MOUSE 1xPhospho [S496(100)]	ABLM1_MOUSE [494-507]	S3(Phospho): 99.43	0.618628		0.438946	0.516728					1.3774		0.584656	1.11148	-0.285026	0.0360074	0.868498		0.448513	0.0400898						0.591	1.56e-06	0	1	1	21	0	111	0	2.84e-05	High	Unique	1590.72	2275940	1344120	71.89	93.59	12
ABLM1_MOUSE	Q8K4G5	Ablim1	Actin-binding LIM protein 1 (abLIM-1) (Actin-binding LIM protein family member 1)	[R].STSQGSINSPVYSR.[H]	1xDimethyl:2H(4) [N-Term];1xPhospho [S1(87.5)]	ABLM1_MOUSE 1xPhospho [S494(87.5)]	ABLM1_MOUSE [494-507]	S1(Phospho): 87.47		0.245039			0.400876	0.740747	0.793073	0.851369													+			0.823	2.26e-08	0	1	1	5	0	113	0	2.34e-07	High	Unique	1594.74	1515530	1247400	32.03	21.35	5
ACINU_MOUSE	Q9JIX8	Acin1	Apoptotic chromatin condensation inducer in the nucleus (Acinus)	[R].SLSPLSGTTDTKAESPAGR.[V]	1xDimethyl [S/K];2xPhospho [S3(100);S15(98.1)]	ACINU_MOUSE 1xDimethyl [K];2xPhospho [S479(90.2);S491(89.9)]	ACINU_MOUSE [477-495]	S3(Phospho): 90.17;S15(Phospho): 89.92												-4.3484		1.92654			-1.00917							0.309	0.0306505	0	1	1	3	1	38	0	0.0201	High	Unique	2090.94	665595	205516	74.21	94.76	3
ACINU_MOUSE	Q9JIX8	Acin1	Apoptotic chromatin condensation inducer in the nucleus (Acinus)	[R].TAQVPSPPR.[G]	1xDimethyl [N-Term];1xPhospho [S6(100)]	ACINU_MOUSE 1xPhospho [S1003(100)]	ACINU_MOUSE [998-1006]	S6(Phospho): 100				-5.38165							-5.01579			-0.326811										0.047	0.160399	0.0039922	1	1	3	0	46	0	0.09824	High	Unique	1060.52	367410	17384	44.76	159.1	3
ADDA_MOUSE	Q9QYC0	Add1	Alpha-adducin (Erythrocyte adducin subunit alpha)	[R].AAVVTSPPPTTAPHK.[E]	1xDimethyl [A/K];1xPhospho [S6(91.2)]	ADDA_MOUSE 1xDimethyl [K];1xPhospho [S12(91.2)]	ADDA_MOUSE [7-21]	S6(Phospho): 91.16				0.011364			-0.492874	-0.628952						-2.09998										0.37	0.00482818	0	1	1	4	0	44	0	0.01021	High	Unique	1609.83	469703	173962	65.49	79.2	4
ADDA_MOUSE	Q9QYC0	Add1	Alpha-adducin (Erythrocyte adducin subunit alpha)	[R].AAVVTSPPPTTAPHKER.[Y]	1xDimethyl:2H(4) [A/K];1xPhospho [S6(98.7)]	ADDA_MOUSE 1xPhospho [S12(98.7)]	ADDA_MOUSE [7-23]	S6(Phospho): 96.2	3.44431	2.18096		2.99497		2.54585	2.7799	2.97612													+			3.627	0.00139759	0	1	1	9	1	70	0	0.0006522	High	Unique	1903.03	659927	2393360	58.81	49.4	6
ADDB_MOUSE	Q9QYB8	Add2	Beta-adducin (Add97) (Erythrocyte adducin subunit beta)	[K].STPASPVQSPSK.[A]	1xDimethyl [S/K];1xPhospho [S/T]	ADDB_MOUSE 1xDimethyl [K]	ADDB_MOUSE [598-609]	S9(Phospho): 93.28					0.472115			-5.72297			-0.625531			0.753862										0.245	0.00132222	0	1	1	4	0	74	0	0.001977	High	Unique	1321.64	448114	109717	72.75	67.16	4
AFAP1_MOUSE	Q80YS6	Afap1	Actin filament-associated protein 1 (110 kDa actin filament-associated protein) (AFAP-110)	[R].SGTSSPQSPVFR.[H]	1xDimethyl [N-Term];1xPhospho [S8(100)]	AFAP1_MOUSE 1xPhospho [S669(100)]	AFAP1_MOUSE [662-673]	S8(Phospho): 99.99		-0.00990111		0.878486	-0.180576	0.823427			1.58216		0.365866		-2.97967	0.397193	2.58193			0.0320089						0.531	2.49e-05	0	1	1	14	0	88	0	2.72e-05	High	Unique	1357.61	907756	482157	78.39	98.73	10
AFAP1_MOUSE	Q80YS6	Afap1	Actin filament-associated protein 1 (110 kDa actin filament-associated protein) (AFAP-110)	[R].SGTSSPQSPVFR.[H]	1xDimethyl:2H(4) [N-Term];1xPhospho [S8(99.9)]	AFAP1_MOUSE 1xPhospho [S669(99.9)]	AFAP1_MOUSE [662-673]	S8(Phospho): 99.83	0.751333		0.587003				0.834958			0.934058		1.35981												0.792	0.000987104	0	1	1	6	0	61	0	0.002293	High	Unique	1361.64	952961	754511	41.73	15.17	5
AFAD_MOUSE	Q9QZQ1	Afdn	Afadin (Afadin adherens junction formation factor) (Protein Af-6)	[K].TQVLSPDSLFTAK.[F]	1xDimethyl [T/K];1xPhospho [S5(99.9)]	AFAD_MOUSE 1xDimethyl [K];1xPhospho [S1719(99.9)]	AFAD_MOUSE [1715-1727]	S5(Phospho): 99.91														-3.53249	-0.39366									0.01	0.000541895	0	1	1	2	0	63	0	0.0009108	High	Unique	1542.78	255164	1873.72	26.25	6.91	2
AFAD_MOUSE	Q9QZQ1	Afdn	Afadin (Afadin adherens junction formation factor) (Protein Af-6)	[K].TQVLSPDSLFTAK.[F]	1xDimethyl:2H(4) [T/K];1xPhospho [S5(99.9)]	AFAD_MOUSE 1xPhospho [S1719(99.9)]	AFAD_MOUSE [1715-1727]	S5(Phospho): 99.93	2.72466		2.1297	4.41001		1.05243	1.12516																	1.342	2.83e-05	0	1	1	7	0	81	0	2.88e-05	High	Unique	1550.83	375446	503962	110.75	60.77	5
AFAD_MOUSE	Q9QZQ1	Afdn	Afadin (Afadin adherens junction formation factor) (Protein Af-6)	[R].SSPNVANQPPSPGGKGPYTSGTAAK.[I]	Dimethyl:2H(4) [S];1xPhospho [S11(100)]	AFAD_MOUSE 1xPhospho [S1182(100)]	AFAD_MOUSE [1172-1196]	S11(Phospho): 100		1.90039	1.8131																+					2.09	0.0416065	0	1	1	2	1	41	0	0.01899	High	Unique	2546.3	596055	1245940	65.28	20.98	2
AGFG1_MOUSE	Q8K2K6	Agfg1	Arf-GAP domain and FG repeat-containing protein 1 (HIV-1 Rev-binding protein homolog) (Nucleoporin-like protein RIP)	[K].GTPSQSPVVGR.[S]	1xDimethyl [N-Term];1xPhospho [S6(99.9)]	AGFG1_MOUSE 1xPhospho [S181(99.4)]	AGFG1_MOUSE [176-186]	S6(Phospho): 99.96				-0.836739			-1.49546	-5.72297	-4.50728				2.15575	0.878652			0.344084	-0.650273						0.434	0.0243855	0	1	1	11	0	65	0	0.04521	High	Unique	1192.57	699522	303465	90.06	178.62	8
AGFG1_MOUSE	Q8K2K6	Agfg1	Arf-GAP domain and FG repeat-containing protein 1 (HIV-1 Rev-binding protein homolog) (Nucleoporin-like protein RIP)	[K].SSSADFGTFSTSQSHQTASTVSK.[V]	1xDimethyl [S/K];1xPhospho [S3(98.9)]	AGFG1_MOUSE 1xDimethyl [K];1xPhospho [S293(98.9)]	AGFG1_MOUSE [291-313]	S3(Phospho): 98.71													-2.97967	-3.53249			0.00184768							0.276	5.41e-06	0	1	1	41	0	115	0	6.52e-05	High	Unique	2484.09	796882	220255	24.37	171.81	3
AGFG1_MOUSE	Q8K2K6	Agfg1	Arf-GAP domain and FG repeat-containing protein 1 (HIV-1 Rev-binding protein homolog) (Nucleoporin-like protein RIP)	[K].SSSADFGTFSTSQSHQTASTVSK.[V]	1xDimethyl:2H(4) [S/K];1xPhospho [S3(81.8)]	AGFG1_MOUSE 1xPhospho [S293(81.8)]	AGFG1_MOUSE [291-313]	S2(Phospho): 49.19;S3(Phospho): 49.19	0.795573	0.242233	0.806846	1.08905	0.819325	0.960791	1.0763	1.06909		1.43509	1.0329	1.57355						-0.0919264		+	+	+		0.857	3.49e-06	0	1	1	30	0	96	0	0.0003477	High	Unique	2492.14	3077190	2636770	42.9	32.64	13
AKT1_MOUSE	P31750	Akt1	RAC-alpha serine/threonine-protein kinase (EC 2.7.11.1) (AKT1 kinase) (Protein kinase B) (PKB) (Protein kinase B alpha) (PKB alpha) (Proto-oncogene c-Akt) (RAC-PK-alpha) (Thymoma viral proto-oncogene)	[R].SGSPSDNSGAEEMEVSLAKPK.[H]	Dimethyl [S];1xOxidation [M13];1xPhospho [S3(88.9)]	AKT1_MOUSE 1xDimethyl [];1xPhospho [S124(88.9)]	AKT1_MOUSE [122-142]	S1(Phospho): 81.88					-0.388001				1.34764						4.34824									0.483	0.00041279	0	1	1	10	0	54	0	0.001274	High	Unique	2300.04	775975	374665	41.09	51.05	4
AKT1_MOUSE	P31750	Akt1	RAC-alpha serine/threonine-protein kinase (EC 2.7.11.1) (AKT1 kinase) (Protein kinase B) (PKB) (Protein kinase B alpha) (PKB alpha) (Proto-oncogene c-Akt) (RAC-PK-alpha) (Thymoma viral proto-oncogene)	[R].SGSPSDNSGAEEMEVSLAKPK.[H]	Dimethyl [S];2xPhospho [S8(86.7);S];1xOxidation [M13]	AKT1_MOUSE 1xDimethyl [];2xPhospho [S126(77.3);S]	AKT1_MOUSE [122-142]	S1(Phospho): 49.96;S3(Phospho): 49.96;S5(Phospho): 77.29									1.49808			8.02992				-5.17502								20.2	0.178545	0.00466055	1	1	9	0	41	0.00656	0.1928	High	Unique	2380	644016	13009200	12.07	170.47	3
AKTS1_MOUSE	Q9D1F4	Akt1s1	Proline-rich AKT1 substrate 1 (Proline-rich AKT substrate)	[R].LNTSDFQK.[L]	1xDimethyl:2H(4) [L/K];1xPhospho [T3(91.9)]	AKTS1_MOUSE 1xPhospho [T247(91.9)]	AKTS1_MOUSE [245-252]	T3(Phospho): 91.9		0.704269			0.638941	0.540024											1.10063	0.759061						1.003	0.044124	0	1	1	6	0	59	0	0.02009	High	Unique	1096.55	493896	495289	41.78	55.13	6
AKTS1_MOUSE	Q9D1F4	Akt1s1	Proline-rich AKT1 substrate 1 (Proline-rich AKT substrate)	[R].LNTSDFQK.[L]	1xDimethyl [L/K];1xPhospho [T3(90.9)]	AKTS1_MOUSE 1xDimethyl [K];1xPhospho [T247(90.9)]	AKTS1_MOUSE [245-252]	T3(Phospho): 50;S4(Phospho): 50							0.691305		0.677008			0.746928	1.88268	2.60661							+			0.501	0.00633825	0	1	1	12	0	61	0	0.1017	High	Unique	1088.5	349788	175215	27.79	47.84	5
AMER2_MOUSE	Q8CCJ4	Amer2	APC membrane recruitment protein 2 (Amer2) (Protein FAM123A)	[K].TVPLVDSEGGSGR.[A]	1xDimethyl [N-Term];1xPhospho [S11(99.1)]	AMER2_MOUSE 1xPhospho [S340(99.1)]	AMER2_MOUSE [330-342]	S11(Phospho): 99.08									1.01299			-4.3484				-1.48831	-0.349496							0.183	0.00243293	0	1	1	8	0	62	0	0.006304	High	Unique	1381.64	418710	76758.5	85.13	117.58	4
ANK2_MOUSE	Q8C8R3	Ank2	Ankyrin-2 (ANK-2) (Ankyrin-B) (Brain ankyrin)	[K].TQSESETQESLTPSEVTKPFPPSDASVK.[T]	Dimethyl [T];1xPhospho [T12(79.3)]	ANK2_MOUSE RecName: Full=Ankyrin-2 {ECO:0000250 1xDimethyl [];1xPhospho [T2333(79.3)]	ANK2_MOUSE RecName: Full=Ankyrin-2 {ECO:0000250 [2322-2349]	T12(Phospho): 82.43			0.578895		0.285759	0.589001	1.52949					1.34007	-0.152674	-3.53249	-0.39366			-1.17505						0.557	0.00105926	0	1	1	57	0	56	0	0.0003012	High	Unique	3170.5	3183350	1773030	95.58	113.33	10
ANK2_MOUSE	Q8C8R3	Ank2	Ankyrin-2 (ANK-2) (Ankyrin-B) (Brain ankyrin)	[K].TQSESETQESLTPSEVTKPFPPSDASVK.[T]	Dimethyl:2H(4) [T];1xPhospho [T/S]		ANK2_MOUSE RecName: Full=Ankyrin-2 {ECO:0000250 [2322-2349]	T12(Phospho): 71.76	0.855704	0.739894		1.10097		0.963286	1.02231	1.13067		0.145596									+	+	+			1.034	0.000714974	0	1	1	28	0	54	0	0.0005451	High	Unique	3182.58	5942280	6145910	70.22	68.31	7
ANK2_MOUSE	Q8C8R3	Ank2	Ankyrin-2 (ANK-2) (Ankyrin-B) (Brain ankyrin)	[R].TEWQPSPTDIPLQK.[T]	1xDimethyl:2H(4) [T/K];1xPhospho [S6(90)]	ANK2_MOUSE RecName: Full=Ankyrin-2 {ECO:0000250 1xPhospho [S3315(90)]	ANK2_MOUSE RecName: Full=Ankyrin-2 {ECO:0000250 [3310-3323]			-0.17941		1.13363																				1.045	0.0149248	0	1	1	3	0	47	0	0.007169	High	Unique	1783.91	599906	627114	45.5	27.68	3
ANK2_MOUSE	Q8C8R3	Ank2	Ankyrin-2 (ANK-2) (Ankyrin-B) (Brain ankyrin)	[R].TEWQPSPTDIPLQK.[T]	1xDimethyl [T/K];1xPhospho [T/S]	ANK2_MOUSE RecName: Full=Ankyrin-2 {ECO:0000250 1xDimethyl [K]	ANK2_MOUSE RecName: Full=Ankyrin-2 {ECO:0000250 [3310-3323]	T1(Phospho): 46.96;S6(Phospho): 46.96						0.83699					0.8223				0.255054			-0.0480845						0.548	0.0682112	0	1	1	8	0	37	0	0.04635	High	Unique	1775.86	498941	273523	53.5	67.71	4
ANK2_MOUSE	Q8C8R3	Ank2	Ankyrin-2 (ANK-2) (Ankyrin-B) (Brain ankyrin)	[K].ATSPLIEETPIGSIK.[D]	1xDimethyl [A/K];1xPhospho [T2(91)]	ANK2_MOUSE RecName: Full=Ankyrin-2 {ECO:0000250 1xDimethyl [K];1xPhospho [T1721(91)]	ANK2_MOUSE RecName: Full=Ankyrin-2 {ECO:0000250 [1720-1734]		-0.500877			-0.328314		0	-0.402825			-1.22245	-4.77862	0.144033			-0.063024									0.359	0.00291689	0	1	1	16	0	61	0	0.001694	High	Unique	1691.89	374866	134500	72.58	91.7	8
ANK2_MOUSE	Q8C8R3	Ank2	Ankyrin-2 (ANK-2) (Ankyrin-B) (Brain ankyrin)	[K].TQDQQEYYVTTPGAEVEDPQK.[A]	1xDimethyl [T/K];1xPhospho [T11(75.9)]	ANK2_MOUSE RecName: Full=Ankyrin-2 {ECO:0000250 1xDimethyl [K];1xPhospho [T3718(75.9)]	ANK2_MOUSE RecName: Full=Ankyrin-2 {ECO:0000250 [3708-3728]	T11(Phospho): 75.87	-1.13713			-0.780711		-5.21222	-1.14903					-4.3484		-3.53249	-0.39366									0.19	0.0235488	0	1	1	15	0	52	0	0.01021	High	Unique	2562.13	801707	152164	63.43	125.95	7
ANK2_MOUSE	Q8C8R3	Ank2	Ankyrin-2 (ANK-2) (Ankyrin-B) (Brain ankyrin)	[K].VGTPTDIHSEKELPITNDITDSSQK.[Q]	Dimethyl [V];1xPhospho [T3(75.7)]	ANK2_MOUSE RecName: Full=Ankyrin-2 {ECO:0000250 1xDimethyl [];1xPhospho [T2232(75.7)]	ANK2_MOUSE RecName: Full=Ankyrin-2 {ECO:0000250 [2230-2254]	T3(Phospho): 75.69							-0.494518																	0.367	0.0885678	0	1	1	3	1	21	0.003568	0.1327	High	Unique	2889.41	749585	275256			1
ANK2_MOUSE	Q8C8R3	Ank2	Ankyrin-2 (ANK-2) (Ankyrin-B) (Brain ankyrin)	[K].ATSPLIEETPIGSIKDK.[V]	Dimethyl [A];1xPhospho [T2(91.4)]	ANK2_MOUSE RecName: Full=Ankyrin-2 {ECO:0000250 1xDimethyl [];1xPhospho [T1721(91.4)]	ANK2_MOUSE RecName: Full=Ankyrin-2 {ECO:0000250 [1720-1736]		0.863017		-0.161584									0.427184		-3.11836										0.561	0.000258337	0	1	1	10	1	66	0	0.0002263	High	Unique	1963.04	370349	207865	74.05	119.1	4
ANK2_MOUSE	Q8C8R3	Ank2	Ankyrin-2 (ANK-2) (Ankyrin-B) (Brain ankyrin)	[K].ATSPLIEETPIGSIKDK.[V]	Dimethyl:2H(4) [A];1xPhospho [T/S]		ANK2_MOUSE RecName: Full=Ankyrin-2 {ECO:0000250 [1720-1736]					1.17835			1.25767																	1.125	0.00495138	0	1	1	6	1	53	0	0.00282	High	Unique	1975.12	1008070	1133600	33.01	50.46	2
ANK2_MOUSE	Q8C8R3	Ank2	Ankyrin-2 (ANK-2) (Ankyrin-B) (Brain ankyrin)	[K].TEGDSPAAALSPQMHQEPVQQDFSGK.[T]	1xDimethyl [T/K];1xOxidation [M14];1xPhospho [S11(99)]	ANK2_MOUSE RecName: Full=Ankyrin-2 {ECO:0000250 1xDimethyl [K];1xPhospho [S3692(99)]	ANK2_MOUSE RecName: Full=Ankyrin-2 {ECO:0000250 [3682-3707]	S11(Phospho): 99.43				-0.803633		-1.02806			-0.229358			-1.4324	-2.97967		-0.39366									0.185	0.00330853	0	1	1	7	0	54	0	0.003623	High	Unique	2907.29	1878760	347270	56.25	85.63	7
ANK2_MOUSE	Q8C8R3	Ank2	Ankyrin-2 (ANK-2) (Ankyrin-B) (Brain ankyrin)	[K].TEGDSPAAALSPQMHQEPVQQDFSGK.[T]	1xDimethyl [T/K];1xOxidation [M14];2xPhospho [S5(93.4);S11(97.3)]	ANK2_MOUSE RecName: Full=Ankyrin-2 {ECO:0000250 1xDimethyl [K];2xPhospho [S3686(93.4);S3692(97.3)]	ANK2_MOUSE RecName: Full=Ankyrin-2 {ECO:0000250 [3682-3707]	T1(Phospho): 84.36;S11(Phospho): 84.29				-1.4175								-0.202416												0.161	0.043269	0	1	1	2	0	32	0	0.02738	High	Unique	2987.25	986505	159296	68.53	61.51	2
ANK2_MOUSE	Q8C8R3	Ank2	Ankyrin-2 (ANK-2) (Ankyrin-B) (Brain ankyrin)	[K].QPPISPTSK.[T]	1xDimethyl [Q/K];1xPhospho [S5(92.3)]	ANK2_MOUSE RecName: Full=Ankyrin-2 {ECO:0000250 1xDimethyl [K];1xPhospho [S1936(92.3)]	ANK2_MOUSE RecName: Full=Ankyrin-2 {ECO:0000250 [1932-1940]	S5(Phospho): 92.32				-1.06158					-4.50728		-5.01579	-4.3484	-2.97967	-3.53249								+		0.086	0.0301982	0	1	1	6	0	50	0	0.08027	High	Unique	1090.55	477247	40847	73.81	234.36	6
ANK2_MOUSE	Q8C8R3	Ank2	Ankyrin-2 (ANK-2) (Ankyrin-B) (Brain ankyrin)	[R].GSPIVQEPEEASEPKEESSPR.[K]	1xDimethyl:2H(4) [G/K];1xPhospho [S18(90.3)]	ANK2_MOUSE RecName: Full=Ankyrin-2 {ECO:0000250 1xPhospho [S3780(90.3)]	ANK2_MOUSE RecName: Full=Ankyrin-2 {ECO:0000250 [3763-3783]	S18(Phospho): 90.34																	0.869195	0.814392					+	1.001	0.0095816	0	1	1	5	1	39	0	0.005695	High	Unique	2426.16	1913710	1915290	45.24	44.44	3
ANK2_MOUSE	Q8C8R3	Ank2	Ankyrin-2 (ANK-2) (Ankyrin-B) (Brain ankyrin)	[R].GSPIVQEPEEASEPKEESSPR.[K]	1xDimethyl [G/K];1xPhospho [S]	ANK2_MOUSE RecName: Full=Ankyrin-2 {ECO:0000250 1xDimethyl [K]	ANK2_MOUSE RecName: Full=Ankyrin-2 {ECO:0000250 [3763-3783]	S18(Phospho): 50;S19(Phospho): 50	-0.0724894		-0.093357			0.232979		0.163954	-2.44679		0.496672	0.263986	3.27476	2.2225	4.73561								+	0.498	0.00624315	0	1	1	18	1	38	0	0.00489	High	Unique	2418.11	1569260	782153	16.86	41.1	10
ANK2_MOUSE	Q8C8R3	Ank2	Ankyrin-2 (ANK-2) (Ankyrin-B) (Brain ankyrin)	[K].IVDEQGDMDFQISPDRK.[T]	1xDimethyl [I/K];1xOxidation [M8];1xPhospho [S13(100)]	ANK2_MOUSE RecName: Full=Ankyrin-2 {ECO:0000250 1xDimethyl [K];1xPhospho [S2090(100)]	ANK2_MOUSE RecName: Full=Ankyrin-2 {ECO:0000250 [2078-2094]	S13(Phospho): 100												0.154875		0.633167	2.77304	-0.827054								0.172	0.000676418	0	1	1	15	1	67	0	0.02251	High	Unique	2144.96	3068760	528688	50.41	68.66	4
ANK2_MOUSE	Q8C8R3	Ank2	Ankyrin-2 (ANK-2) (Ankyrin-B) (Brain ankyrin)	[K].IVDEQGDMDFQISPDRK.[T]	1xOxidation [M8];1xDimethyl:2H(4) [I/K];1xPhospho [S13(100)]	ANK2_MOUSE RecName: Full=Ankyrin-2 {ECO:0000250 1xPhospho [S2090(100)]	ANK2_MOUSE RecName: Full=Ankyrin-2 {ECO:0000250 [2078-2094]	S13(Phospho): 100	-0.429698	-0.020064	-0.664661	-0.126225	-0.486377	-0.213122	-0.404169	0.110882	0.466834	-0.106299	0.712236													0.424	0.0270735	0	1	1	11	1	44	0	0.03681	High	Unique	2153.01	2935240	1244090	40.97	21.96	11
ANK2_MOUSE	Q8C8R3	Ank2	Ankyrin-2 (ANK-2) (Ankyrin-B) (Brain ankyrin)	[K].NEKLSPVSPSAK.[T]	Dimethyl [N];2xPhospho [S5(100);S8(98.8)]	ANK2_MOUSE RecName: Full=Ankyrin-2 {ECO:0000250 1xDimethyl [];2xPhospho [S1816(100);S1819(98.8)]	ANK2_MOUSE RecName: Full=Ankyrin-2 {ECO:0000250 [1812-1823]	S5(Phospho): 100;S8(Phospho): 98.77				-5.38165									-2.97967											0.125	0.105315	0.000872981	1	1	3	1	56	0	0.02434	High	Unique	1500.71	727104	91229.8	22.47	170.58	3
ANK2_MOUSE	Q8C8R3	Ank2	Ankyrin-2 (ANK-2) (Ankyrin-B) (Brain ankyrin)	[R].TPTEEGTPTSEQNPFLFQEGK.[L]	1xDimethyl [T/K];1xPhospho [T/S]	ANK2_MOUSE RecName: Full=Ankyrin-2 {ECO:0000250 1xDimethyl [K]	ANK2_MOUSE RecName: Full=Ankyrin-2 {ECO:0000250 [3044-3064]				1.11525															0.43748						0.88	0.202032	0.0053687	1	1	3	0	27	0	0.1823	High	Unique	2473.12	445307	391887	0.11	21.41	2
ANR17_MOUSE	Q99NH0	Ankrd17	Ankyrin repeat domain-containing protein 17 (Ankyrin repeat domain-containing protein FOE) (Gene trap ankyrin repeat protein)	[K].EHYPVSSPSSPSPPAQPGGVSR.[N]	1xDimethyl:2H(4) [N-Term];2xPhospho [Y3(95.7);S]	ANR17_MOUSE 2xPhospho [Y2034(95.7);S]	ANR17_MOUSE [2032-2053]	Y3(Phospho): 95.72;S7(Phospho): 24.26;S9(Phospho): 24.26;S10(Phospho): 24.26;S12(Phospho): 24.26							7.31578																	82.423	0.193345	0.00466055	1	1	6	0	21	0.002665	0.1074	High	Unique	2412.06	3228.24	266083			1
AP3B2_MOUSE	Q9JME5	Ap3b2	AP-3 complex subunit beta-2 (Adaptor protein complex AP-3 subunit beta-2) (Adaptor-related protein complex 3 subunit beta-2) (Beta-3B-adaptin) (Clathrin assembly protein complex 3 beta-2 large chain)	[K].AFYGSEEDEAKGPGSEEAATAALPAR.[K]	1xDimethyl [A/K];1xPhospho [S5(99.6)]	AP3B2_MOUSE 1xDimethyl [K];1xPhospho [S272(99.6)]	AP3B2_MOUSE [268-293]	S5(Phospho): 99.6		-1.12196		-0.187432		-0.262021	-0.163867	-0.856158	-0.11179						2.93375									0.32	0.0069052	0	1	1	7	1	72	0	0.006962	High	Unique	2760.24	4990520	1596260	17.49	52.61	7
AP3B2_MOUSE	Q9JME5	Ap3b2	AP-3 complex subunit beta-2 (Adaptor protein complex AP-3 subunit beta-2) (Adaptor-related protein complex 3 subunit beta-2) (Beta-3B-adaptin) (Clathrin assembly protein complex 3 beta-2 large chain)	[K].AFYGSEEDEAKGPGSEEAATAALPAR.[K]	1xDimethyl:2H(4) [A/K];1xPhospho [S5(99.1)]	AP3B2_MOUSE 1xPhospho [S272(99.1)]	AP3B2_MOUSE [268-293]	S5(Phospho): 99.09	-0.46338																							0.495	0.0889858	0	1	1	1	1	48	0	0.0323	High	Unique	2768.29	4745720	2350530			1
AP3D1_MOUSE	O54774	Ap3d1	AP-3 complex subunit delta-1 (AP-3 complex subunit delta) (Adaptor-related protein complex 3 subunit delta-1) (Delta-adaptin) (mBLVR1)	[R].HSSLPTESDEDIAPAQR.[V]	1xDimethyl [N-Term];1xPhospho [S8(99.4)]	AP3D1_MOUSE 1xPhospho [S760(99.4)]	AP3D1_MOUSE [753-769]	S8(Phospho): 99.11				-1.85522	-0.477902							-0.261189				-0.267003								0.242	0.00590648	0	1	1	24	0	58	0	0.01376	High	Unique	1960.86	1328240	321047	72.36	68.07	4
AP3D1_MOUSE	O54774	Ap3d1	AP-3 complex subunit delta-1 (AP-3 complex subunit delta) (Adaptor-related protein complex 3 subunit delta-1) (Delta-adaptin) (mBLVR1)	[R].VDIITEEMPENALPSDEDDKDPNDPYR.[A]	1xDimethyl [V/K];1xOxidation [M8];1xPhospho [S15(99.7)]	AP3D1_MOUSE 1xDimethyl [K];1xPhospho [S784(99.7)]	AP3D1_MOUSE [770-796]	S15(Phospho): 97.29		-5.99489		-5.38165	-4.73759						-4.86803	-4.3484								+		+		0.01	0.116081	0.000872981	1	1	8	1	26	0	0.059	High	Unique	3269.41	215236	1994.95	60.72	43.15	6
APBA1_MOUSE	B2RUJ5	Apba1	Amyloid beta A4 precursor protein-binding family A member 1 (Adapter protein X11alpha) (Neuron-specific X11 protein) (Neuronal Munc18-1-interacting protein 1) (Mint-1)	[R].SASTESGFHNHTDTAEGDVLAAAR.[D]	1xDimethyl [N-Term];2xPhospho [S6(98.4);T/S]	APBA1_MOUSE 2xPhospho [S87(98.4);T/S]	APBA1_MOUSE [82-105]	S3(Phospho): 49.97;T4(Phospho): 50.01;S6(Phospho): 98.45	0.203894	0.203692	0.859005		0.246411	0.539461						1.01509				-0.515844	-0.314098							0.511	0.000608491	0	1	1	43	0	73	0	0.005366	High	Unique	2632.07	3179290	1623470	77.03	30.55	8
APBA1_MOUSE	B2RUJ5	Apba1	Amyloid beta A4 precursor protein-binding family A member 1 (Adapter protein X11alpha) (Neuron-specific X11 protein) (Neuronal Munc18-1-interacting protein 1) (Mint-1)	[R].MDSYEQEEDIDQIVAEVK.[Q]	1xDimethyl [M/K];1xPhospho [Y/S];1xOxidation [M1]	APBA1_MOUSE 1xDimethyl [K]	APBA1_MOUSE [265-282]	S3(Phospho): 50;Y4(Phospho): 50			1.01934				-0.0892704		1.44646			-0.0780091			-0.39366									0.541	0.00303689	0	1	1	10	0	54	0	0.007709	High	Unique	2292.98	635400	343956	46.93	94.83	5
APBA1_MOUSE	B2RUJ5	Apba1	Amyloid beta A4 precursor protein-binding family A member 1 (Adapter protein X11alpha) (Neuron-specific X11 protein) (Neuronal Munc18-1-interacting protein 1) (Mint-1)	[R].SASTESGFHNHTDTAEGDVLAAAR.[D]	1xDimethyl [N-Term];1xPhospho [S/T]		APBA1_MOUSE [82-105]	S3(Phospho): 28.2;T4(Phospho): 28.2;S6(Phospho): 28.2				1.3423			0.716387																	0.953	0.19939	0.0053687	1	1	6	0	32	0	0.1116	High	Unique	2552.1	995857	948618	1.36	14.01	2
APC_MOUSE	Q61315	Apc	Adenomatous polyposis coli protein (Protein APC) (mAPC)	[R].SGRSPTGNTPPVIDSVSEK.[G]	1xDimethyl [S/K];1xPhospho [S1(86.2)]	APC_MOUSE 1xDimethyl [K];1xPhospho [S2671(86.2)]	APC_MOUSE [2671-2689]	S1(Phospho): 86.2	-0.309561			-0.725237					0.439789			0.606227	-2.85823		-0.39366									0.347	0.00356833	0	1	1	23	1	49	0	0.002359	High	Unique	2064	383451	133127	42.35	90.92	7
APC_MOUSE	Q61315	Apc	Adenomatous polyposis coli protein (Protein APC) (mAPC)	[R].SGRSPTGNTPPVIDSVSEK.[G]	1xDimethyl:2H(4) [S/K];1xPhospho [S1(81.1)]		APC_MOUSE [2671-2689]	S1(Phospho): 24.99;S4(Phospho): 24.99;T6(Phospho): 24.99;T9(Phospho): 24.99							0.0620169																	0.54	0.110321	0.000872981	1	1	2	1	34	0	0.05985	High	Unique	2072.05	486464	262724			1
APC_MOUSE	Q61315	Apc	Adenomatous polyposis coli protein (Protein APC) (mAPC)	[R].QASSDSDSILSLK.[S]	1xDimethyl [Q/K];1xPhospho [S]	APC_MOUSE 1xDimethyl [K]	APC_MOUSE [2127-2139]	S3(Phospho): 31.04;S4(Phospho): 31.04;S6(Phospho): 31.04									-4.04583															0.014	0.17001	0.0039922	1	1	3	0	28	0	0.1311	High	Unique	1486.7	148123	2039.55			1
DP13A_MOUSE	Q8K3H0	Appl1	DCC-interacting protein 13-alpha (Dip13-alpha) (Adapter protein containing PH domain, PTB domain and leucine zipper motif 1)	[R].VNQSALEAVTPSPSFQQR.[H]	1xDimethyl [N-Term];1xPhospho [S12(86.6)]	DP13A_MOUSE 1xPhospho [S401(79.6)]	DP13A_MOUSE [390-407]	S12(Phospho): 79.61			-5.5465									-4.3484												0.01	0.123244	0.00258186	1	1	2	0	32	0	0.07216	High	Unique	2066.99	180130	1501.83	11.98	10.29	2
ARGL1_MOUSE	Q3UL36	Arglu1	Arginine and glutamate-rich protein 1	[R].ASSPPDRIDIFGR.[T]	1xDimethyl:2H(4) [N-Term];1xPhospho [S3(88.3)]	ARGL1_MOUSE 1xPhospho [S75(88.7)]	ARGL1_MOUSE [73-85]	S3(Phospho): 86.8	1.18482	0.759645			1.1055			1.6945						3.28181										1.392	0.162572	0.0039922	1	1	9	1	45	0	0.09925	High	Unique	1542.76	1013190	1410560	26.75	24.8	5
ARGL1_MOUSE	Q3UL36	Arglu1	Arginine and glutamate-rich protein 1	[R].ASSPPDRIDIFGR.[T]	1xDimethyl [N-Term];1xPhospho [S3(98)]		ARGL1_MOUSE [73-85]	S3(Phospho): 88.16												1.86096						0.957409						0.944	0.169253	0.0039922	1	1	4	1	30	0	0.08129	High	Unique	1538.74	955427	901613	32.28	55.84	2
RHG21_MOUSE	Q6DFV3	Arhgap21	Rho GTPase-activating protein 21 (Rho GTPase-activating protein 10) (Rho-type GTPase-activating protein 21)	[R].SASQGALTSPPVSFNNHR.[T]	1xDimethyl:2H(4) [N-Term];1xPhospho [S/T]		RHG21_MOUSE [469-486]	S1(Phospho): 49.97;S3(Phospho): 49.97							1.28851																	1.264	0.0873248	0	1	1	2	0	28	0	0.05968	High	Unique	1981.94	170610	215608			1
RHG21_MOUSE	Q6DFV3	Arhgap21	Rho GTPase-activating protein 21 (Rho GTPase-activating protein 10) (Rho-type GTPase-activating protein 21)	[R].SASQGALTSPPVSFNNHR.[T]	1xDimethyl [N-Term];1xPhospho [S1(86.8)]	RHG21_MOUSE 1xPhospho [S469(86.8)]	RHG21_MOUSE [469-486]	S1(Phospho): 86.76												2.89742						-0.0850406						0.744	0.125528	0.00258186	1	1	3	0	27	0	0.07346	High	Unique	1977.92	467002	347340	78.06	12.11	2
RHG23_MOUSE	Q69ZH9	Arhgap23	Rho GTPase-activating protein 23 (Rho-type GTPase-activating protein 23)	[R].ATRSAEALGPGALVSPR.[L]	1xDimethyl [N-Term];2xPhospho [S4(93.1);S15(100)]	RHG23_MOUSE 2xPhospho [S361(93.1);S372(100)]	RHG23_MOUSE [358-374]	T2(Phospho): 50;S4(Phospho): 50;S15(Phospho): 99.99			0.255072									0.815711						-1.37908						0.324	0.0352009	0	1	1	4	1	48	0	0.1315	High	Unique	1840.87	783614	254219	89.11	39.1	4
RHG23_MOUSE	Q69ZH9	Arhgap23	Rho GTPase-activating protein 23 (Rho-type GTPase-activating protein 23)	[R].SAEALGPGALVSPR.[L]	1xDimethyl [N-Term];2xPhospho [S1(100);S12(100)]	RHG23_MOUSE 2xPhospho [S361(100);S372(100)]	RHG23_MOUSE [361-374]					-1.45068								-4.3484				-1.59913								0.11	0.0041717	0	1	1	3	0	63	0	0.001993	High	Unique	1512.69	1096700	120116	128.86	148.47	3
RHG35_MOUSE	Q91YM2	Arhgap35	Rho GTPase-activating protein 35 (Glucocorticoid receptor DNA-binding factor 1)	[R].TSFSVGSDDELGPIR.[K]	1xDimethyl [N-Term];1xPhospho [S7(91.4)]	RHG35_MOUSE 1xPhospho [S1179(91.4)]	RHG35_MOUSE [1173-1187]	S7(Phospho): 91.35			0.00745308			0.145153					0.114786	-0.155085	0.606994	-0.0784254	-0.39366	-0.340229		-0.390264						0.304	7.63e-06	0	1	1	17	0	108	0	1.24e-05	High	Unique	1687.76	2270740	689670	45.76	78.01	10
RHG35_MOUSE	Q91YM2	Arhgap35	Rho GTPase-activating protein 35 (Glucocorticoid receptor DNA-binding factor 1)	[R].TSFSVGSDDELGPIR.[K]	1xPhospho [S7(91.9)];1xDimethyl:2H(4) [N-Term]	RHG35_MOUSE 1xPhospho [S1179(91.9)]	RHG35_MOUSE [1173-1187]		0.459727	-0.111593		0.716838	0.435989		0.351482	0.436208		0.114013														0.743	3.92e-05	0	1	1	7	0	87	0	0.0001174	High	Unique	1691.78	1362270	1012330	17	25.19	7
RHG35_MOUSE	Q91YM2	Arhgap35	Rho GTPase-activating protein 35 (Glucocorticoid receptor DNA-binding factor 1)	[R].NEEENIYSVPHDSTQGK.[I]	1xDimethyl:2H(4) [N/K];1xPhospho [Y7(86.2)]	RHG35_MOUSE 1xPhospho [Y1105(86.2)]	RHG35_MOUSE [1099-1115]	Y7(Phospho): 86.24		0.45444			1.01292																			1.486	0.0147013	0	1	1	5	0	41	0	0.01138	High	Unique	2090.95	255010	379022	61.87	39.11	3
RHG39_MOUSE	P59281	Arhgap39	Rho GTPase-activating protein 39	[R].AFSEDEALAQQDSK.[H]	1xDimethyl [A/K];1xPhospho [S3(100)]	RHG39_MOUSE 1xDimethyl [K];1xPhospho [S597(100)]	RHG39_MOUSE [595-608]	S3(Phospho): 100	0.0708594		-0.0195824			0.292672	0.00979716		0.258689			0.792613	-2.97967	-3.53249	-0.39366									0.367	5.34e-05	0	1	1	9	0	81	0	9.8e-05	High	Unique	1674.73	386268	141612	40.92	87.28	9
RHG39_MOUSE	P59281	Arhgap39	Rho GTPase-activating protein 39	[R].AFSEDEALAQQDSK.[H]	1xDimethyl:2H(4) [A/K];1xPhospho [S3(98.9)]	RHG39_MOUSE 1xPhospho [S597]	RHG39_MOUSE [595-608]			0.189045																						1.01	0.0143362	0	1	1	1	0	57	0	0.006927	High	Unique	1682.78	281223	283962			1
RHG05_MOUSE	P97393	Arhgap5	Rho GTPase-activating protein 5 (Rho-type GTPase-activating protein 5) (p190-B)	[K].GGIDNPAITSDQEVDDKK.[I]	Dimethyl [G];1xPhospho [T/S]	RHG05_MOUSE 1xDimethyl []	RHG05_MOUSE [1208-1225]	T9(Phospho): 50;S10(Phospho): 50					-4.29469																			0.029	0.227248	0.00932339	1	1	2	1	27	0	0.1482	High	Unique	2065.97	111687	3216.53			1
ARHG7_MOUSE	Q9ES28	Arhgef7	Rho guanine nucleotide exchange factor 7 (Beta-Pix) (PAK-interacting exchange factor beta) (p85SPR)	[R].MSGFIYQGK.[L]	1xDimethyl [M/K];1xOxidation [M1];1xPhospho [S2(100)]	ARHG7_MOUSE 1xDimethyl [K];1xPhospho [S497(100)]	ARHG7_MOUSE [496-504]	S2(Phospho): 100													3.18693											0.718	0.000188062	0	1	1	16	0	83	0	0.001234	High	Unique	1182.53	1129850	811620			1
ARHG7_MOUSE	Q9ES28	Arhgef7	Rho guanine nucleotide exchange factor 7 (Beta-Pix) (PAK-interacting exchange factor beta) (p85SPR)	[R].MSGFIYQGK.[L]	1xOxidation [M1];1xDimethyl:2H(4) [M/K];1xPhospho [S2(100)]	ARHG7_MOUSE 1xPhospho [S497(100)]	ARHG7_MOUSE [496-504]	S2(Phospho): 99.99	-0.54096	-0.185013	0.111159	0.274662	-0.546765	0.506686	0.110198	0.201659		0.129358	1.00841	1.12481		2.59359			-0.0113688	0.41307						0.59	0.000314444	0	1	1	15	0	83	0	0.001886	High	Unique	1190.58	2211010	1304760	29.17	35.6	15
ARM10_MOUSE	Q9D0L7	Armc10	Armadillo repeat-containing protein 10	[R].SAEDLTDGSYDDILNAEQLKK.[L]	Dimethyl [S];1xPhospho [S/T/Y]	ARM10_MOUSE 1xDimethyl []	ARM10_MOUSE [43-63]	S1(Phospho): 49.8;T6(Phospho): 49.8	-1.24738	-1.95949	-1.25816	-0.944115	-1.25647	-0.951505	-0.93215	-1.11009	-0.244091	-1.39201	-0.43925	-0.798055		-3.53249					+	+				0.214	2.03e-06	0	1	1	16	1	87	0	9.71e-06	High	Unique	2489.17	1037420	221653	40.34	49.26	13
ASPC1_MOUSE	Q8VBT9	Aspscr1	Tether containing UBX domain for GLUT4 (Alveolar soft part sarcoma chromosomal region candidate gene 1 protein homolog)	[R].LGGPSASLRPLTSPSANSSK.[S]	1xDimethyl:2H(4) [L/K];1xPhospho [S/T]		ASPC1_MOUSE [267-286]	S15(Phospho): 59.84							1.26081																	1.24	0.0779518	0	1	1	2	0	27	0	0.04188	High	Unique	2071.1	380871	472172			1
ATAT_MOUSE	Q8K341	Atat1	Alpha-tubulin N-acetyltransferase 1 (Alpha-TAT) (Alpha-TAT1) (TAT) (EC 2.3.1.108) (Acetyltransferase mec-17 homolog)	[R].LLLATDPGGSPAQR.[R]	1xDimethyl [N-Term];1xPhospho [S10(100)]	ATAT_MOUSE RecName: Full=Alpha-tubulin N-acetyltransferase 1 {ECO:0000255 1xPhospho [S315(100)]	ATAT_MOUSE RecName: Full=Alpha-tubulin N-acetyltransferase 1 {ECO:0000255 [306-319]	S10(Phospho): 100		-1.96737		-0.97289	-1.86461		-1.02157	-1.50869		-0.019068	-0.522699		0.607397			1.5587		-0.657063						0.337	0.00103812	0	1	1	11	0	63	0	0.004482	High	Unique	1503.76	2452380	826921	120.13	136.56	10
ATAT_MOUSE	Q8K341	Atat1	Alpha-tubulin N-acetyltransferase 1 (Alpha-TAT) (Alpha-TAT1) (TAT) (EC 2.3.1.108) (Acetyltransferase mec-17 homolog)	[R].LLLATDPGGSPAQR.[R]	1xDimethyl:2H(4) [N-Term];1xPhospho [S10(99)]	ATAT_MOUSE RecName: Full=Alpha-tubulin N-acetyltransferase 1 {ECO:0000255 1xPhospho [S315(99)]	ATAT_MOUSE RecName: Full=Alpha-tubulin N-acetyltransferase 1 {ECO:0000255 [306-319]	S10(Phospho): 99.02									0.997934															0.454	0.111865	0.000872981	1	1	1	0	39	0	0.09193	High	Unique	1507.78	1441350	654644			1
ATCAY_MOUSE	Q8BHE3	Atcay	Caytaxin	[R].LGGAVEDSSSPPSTLNLSGAHR.[K]	1xDimethyl [N-Term];1xPhospho [S/T]		ATCAY_MOUSE [37-58]	S9(Phospho): 46.93;S10(Phospho): 46.93						1.44034			2.02239				2.62968		4.09422	-1.31263								0.716	5.58e-05	0	1	1	25	0	69	0	0.001323	High	Unique	2260.06	2228410	1594630	41.41	81.74	6
ATCAY_MOUSE	Q8BHE3	Atcay	Caytaxin	[R].LGGAVEDSSSPPSTLNLSGAHR.[K]	1xDimethyl:2H(4) [N-Term];1xPhospho [S8(81.3)]	ATCAY_MOUSE 1xPhospho [S44(81.3)]	ATCAY_MOUSE [37-58]			0.630334	0.923136	1.45845	1.21876		1.30946				1.86041	1.75411					0.0843933	0.189488				+		0.891	0.000116515	0	1	1	24	0	73	0	7.51e-05	High	Unique	2264.09	3269370	2911770	66.26	47.14	9
ATG9A_MOUSE	Q68FE2	Atg9a	Autophagy-related protein 9A (APG9-like 1)	[R].LEASYSDSPPGEEDLLVHVAEGSK.[S]	1xDimethyl [L/K];1xPhospho [Y/S]	ATG9A_MOUSE 1xDimethyl [K]	ATG9A_MOUSE [11-34]	Y5(Phospho): 31.79;S6(Phospho): 31.79;S8(Phospho): 31.79	0.305546			0.607442																				0.722	0.112906	0.000872981	1	1	8	0	29	0	0.05747	High	Unique	2665.23	531288	383527	23.97	4.11	2
AT2B2_MOUSE	Q9R0K7	Atp2b2	Plasma membrane calcium-transporting ATPase 2 (PMCA2) (EC 3.6.3.8) (Plasma membrane calcium ATPase isoform 2) (Plasma membrane calcium pump isoform 2)	[K].SATSSSPGSPIHSLETSL.[-]	1xDimethyl [N-Term];1xPhospho [S/T]		AT2B2_MOUSE [1181-1198]	S13(Phospho): 30.46;T16(Phospho): 30.46;S17(Phospho): 30.46							0.986386								5.14129			-0.0171257						0.639	0.226267	0.00932339	1	2	24	0	28	0.001386	0.1086	High	Unique	1865.85	635078	405796	71.01	59.25	3
ATRX_MOUSE	Q61687	Atrx	Transcriptional regulator ATRX (EC 3.6.4.12) (ATP-dependent helicase ATRX) (HP1 alpha-interacting protein) (HP1-BP38 protein) (Heterochromatin protein 2) (X-linked nuclear protein)	[K].AKQPVIGDQNSDSDEMLAVLK.[E]	Dimethyl [A];1xOxidation [M16];2xPhospho [S11(100);S13(100)]	ATRX_MOUSE 1xDimethyl [];2xPhospho [S717(100);S719(100)]	ATRX_MOUSE [707-727]	S11(Phospho): 100;S13(Phospho): 100		-1.03606	-0.593537	-5.38165	-2.15897	-0.0801755	-5.48887	-1.58731	0.296438			0.00986409	-2.97967											0.243	0.0110336	0	1	1	12	1	55	0	0.008094	High	Unique	2518.15	798795	194104	56.95	91.81	10
ATRX_MOUSE	Q61687	Atrx	Transcriptional regulator ATRX (EC 3.6.4.12) (ATP-dependent helicase ATRX) (HP1 alpha-interacting protein) (HP1-BP38 protein) (Heterochromatin protein 2) (X-linked nuclear protein)	[K].YVESDDEKPTDENVNEK.[A]	Dimethyl [Y];1xPhospho [S4(99.8)]	ATRX_MOUSE 1xDimethyl [];1xPhospho [S92(99.8)]	ATRX_MOUSE [89-105]	S4(Phospho): 99.45		-1.05024	-0.573479		-0.378901	-0.06287		-0.759886	0.333667			-4.3484	1.06252	-3.53249	2.46491		-0.463402	0.175696						0.4	0.000652973	0	1	1	12	0	63	0	0.001281	High	Unique	2174.94	2527710	1012060	80.43	127.89	12
ATX2L_MOUSE	Q7TQH0	Atxn2l	Ataxin-2-like protein	[R].GQTTGKGPPQSPVFEGVYNNSR.[M]	1xDimethyl [G/K];1xPhospho [S/T/Y]	ATX2L_MOUSE 1xDimethyl [K]	ATX2L_MOUSE [99-120]	S11(Phospho): 71.95																		0.581301						0.826	0.0474765	0	1	1	1	1	42	0	0.02425	High	Unique	2456.16	2055780	1697550			1
BAIP2_MOUSE	Q8BKX1	Baiap2	Brain-specific angiogenesis inhibitor 1-associated protein 2 (BAI-associated protein 2) (BAI1-associated protein 2) (Insulin receptor substrate protein of 53 kDa) (IRSp53) (Insulin receptor substrate p53) (Insulin receptor tyrosine kinase 53 kDa substrate)	[K].SLSPPQSQSK.[L]	1xDimethyl [S/K];1xPhospho [S3(99.9)]	BAIP2_MOUSE 1xDimethyl [K];1xPhospho [S326(99.9)]	BAIP2_MOUSE [324-333]	S3(Phospho): 99.89				1.28397		0.587687			-4.50728						4.53426									0.571	0.0264085	0	1	1	4	0	64	0	0.03266	High	Unique	1194.58	746441	426123	5.67	52.87	4
BASP1_MOUSE	Q91XV3	Basp1	Brain acid soluble protein 1 (22 kDa neuronal tissue-enriched acidic protein) (Neuronal axonal membrane protein NAP-22)	[K].AEGAGTEEEGTPKESEPQAAADATEVK.[E]	Dimethyl:2H(4) [A];1xPhospho [T/S]		BASP1_MOUSE [26-52]	T11(Phospho): 48.95;S15(Phospho): 48.95																	0.406504	0.55654						0.838	0.0439087	0	1	1	3	1	41	0	0.01507	High	Unique	2878.36	2347660	1966380	36.37	39.62	2
BASP1_MOUSE	Q91XV3	Basp1	Brain acid soluble protein 1 (22 kDa neuronal tissue-enriched acidic protein) (Neuronal axonal membrane protein NAP-22)	[K].AEGAGTEEEGTPKESEPQAAADATEVK.[E]	Dimethyl [A];1xPhospho [T11(88.2)]	BASP1_MOUSE 1xDimethyl [];1xPhospho [T36(88.2)]	BASP1_MOUSE [26-52]	T11(Phospho): 96.56	-2.40001	-3.09754	-5.5465	-2.17774	-2.53208	-5.21222	-2.27055	-2.51293	-2.15072	-2.00275	-2.58519	-2.1583		-1.11389	2.16408	-0.509305					+	+		0.097	3.49e-07	0	1	1	21	1	101	0	8.35e-07	High	Unique	2866.29	5167730	501569	52.87	71.77	15
BASP1_MOUSE	Q91XV3	Basp1	Brain acid soluble protein 1 (22 kDa neuronal tissue-enriched acidic protein) (Neuronal axonal membrane protein NAP-22)	[K].AEGAGTEEEGTPKESEPQAAADATEVK.[E]	Dimethyl [A];2xPhospho [T6(99);T11(95.8)]	BASP1_MOUSE 1xDimethyl [];2xPhospho [T31(99);T36(95.8)]	BASP1_MOUSE [26-52]	T6(Phospho): 97.25;T11(Phospho): 91.96		-6.4688	-5.5465	-5.38165	-1.45134	-5.21222	-5.1593	-5.72297			-5.01579								+		+			0.039	0.0458827	0	1	1	9	1	32	0	0.06383	High	Unique	2946.25	297073	11582.9	23.65	234.71	8
BASP1_MOUSE	Q91XV3	Basp1	Brain acid soluble protein 1 (22 kDa neuronal tissue-enriched acidic protein) (Neuronal axonal membrane protein NAP-22)	[K].SDAAPAASDSKPSSAEPAPSSK.[E]	Dimethyl [S];2xPhospho [S]	BASP1_MOUSE 1xDimethyl []	BASP1_MOUSE [160-181]	S8(Phospho): 50;S10(Phospho): 50;S13(Phospho): 50;S14(Phospho): 50																		-0.37196						0.426	0.00669954	0	1	1	4	0	33	0	0.004138	High	Unique	2301.99	4778200	2037740			1
BCLF1_MOUSE	Q8K019	Bclaf1	Bcl-2-associated transcription factor 1 (Btf)	[R].IDISPSALR.[K]	1xDimethyl [N-Term];1xPhospho [S4(90.7)]	BCLF1_MOUSE 1xPhospho [S656(90.7)]	BCLF1_MOUSE [653-661]	S4(Phospho): 90.72	0.459243													2.54559			-0.0875127	0.518651						0.729	0.0701966	0	1	1	6	0	44	0	0.04024	High	Unique	1079.55	1415420	1031940	27.11	19.04	4
BCLF1_MOUSE	Q8K019	Bclaf1	Bcl-2-associated transcription factor 1 (Btf)	[K].QKFHDSEGDDTEETEDYR.[Q]	1xDimethyl [Q/K];1xPhospho [S6(100)]	BCLF1_MOUSE 1xDimethyl [K];1xPhospho [S395(100)]	BCLF1_MOUSE [390-407]	S6(Phospho): 100	-0.236677																							0.58	0.111348	0.000872981	1	1	1	1	40	0	0.04041	High	Unique	2336.92	1013730	587530			1
BCLF1_MOUSE	Q8K019	Bclaf1	Bcl-2-associated transcription factor 1 (Btf)	[R].IDISPSALR.[K]	1xPhospho [S4(100)];1xDimethyl:2H(4) [N-Term]	BCLF1_MOUSE 1xPhospho [S656(100)]	BCLF1_MOUSE [653-661]				0.612641	0.996083			0.962659	1.05574													+			0.939	0.147234	0.0039922	1	1	5	0	35	0.002665	0.08085	High	Unique	1083.57	918950	862601	22.68	37.73	4
BCLF1_MOUSE	Q8K019	Bclaf1	Bcl-2-associated transcription factor 1 (Btf)	[R].RIDISPSALR.[K]	1xDimethyl:2H(4) [N-Term];1xPhospho [S5(89.9)]	BCLF1_MOUSE 1xPhospho [S656(89.9)]	BCLF1_MOUSE [652-661]	S5(Phospho): 89.93							1.36048																	1.328	0.261812	0.00932339	1	1	1	1	29	0.003568	0.1489	High	Unique	1239.68	623871	828747			1
BIN1_MOUSE	O08539	Bin1	Myc box-dependent-interacting protein 1 (Amphiphysin II) (Amphiphysin-like protein) (Bridging integrator 1) (SH3 domain-containing protein 9)	[K].GNKSPSPPPDGSPAATPEIR.[V]	1xDimethyl [G/K];2xPhospho [S4(100);S6(100)]	BIN1_MOUSE 1xDimethyl [K];2xPhospho [S296(100);S298(100)]	BIN1_MOUSE [293-312]	S4(Phospho): 100;S6(Phospho): 100					-1.32231			-1.06686			-0.936058		2.04677	0.794304										0.232	7.14e-07	0	1	1	6	1	103	0	4.17e-06	High	Unique	2190.98	1750230	405278	26.86	29.14	5
BIN1_MOUSE	O08539	Bin1	Myc box-dependent-interacting protein 1 (Amphiphysin II) (Amphiphysin-like protein) (Bridging integrator 1) (SH3 domain-containing protein 9)	[K].GNKSPSPPPDGSPAATPEIR.[V]	1xDimethyl:2H(4) [G/K];2xPhospho [S4(100);S6(100)]	BIN1_MOUSE 2xPhospho [S296(100);S298(100)]	BIN1_MOUSE [293-312]	S4(Phospho): 99.99;S6(Phospho): 99.97																0.561692	0.0404081	1.14928						0.745	0.0253774	0	1	1	3	1	62	0	0.01097	High	Unique	2199.03	4325720	3224350	48.35	38.19	3
BIN1_MOUSE	O08539	Bin1	Myc box-dependent-interacting protein 1 (Amphiphysin II) (Amphiphysin-like protein) (Bridging integrator 1) (SH3 domain-containing protein 9)	[K].GNKSPSPPPDGSPAATPEIR.[V]	1xDimethyl [G/K];3xPhospho [S4(100);S6(100);S12(100)]	BIN1_MOUSE 1xDimethyl [K];3xPhospho [S296(100);S298(100);S304(100)]	BIN1_MOUSE [293-312]	S4(Phospho): 100;S6(Phospho): 100;S12(Phospho): 99.99							-5.51561		-4.50728			-4.3484				-5.17502								0.01	0.00461409	0	1	1	4	1	51	0	0.04161	High	Unique	2270.95	528603	2456.87	99.42	36.46	4
BIN1_MOUSE	O08539	Bin1	Myc box-dependent-interacting protein 1 (Amphiphysin II) (Amphiphysin-like protein) (Bridging integrator 1) (SH3 domain-containing protein 9)	[R].VNHEPEPASGASPGATIPKSPSQLR.[K]	1xDimethyl [V/K];1xPhospho [S20(97.8)]	BIN1_MOUSE 1xDimethyl [K];1xPhospho [S332(97.8)]	BIN1_MOUSE [313-337]	S20(Phospho): 97.83	0.963093			1.33012			1.21461			1.1195														1.201	0.147234	0.0039922	1	1	4	1	27	0	0.08349	High	Unique	2663.32	1615630	1941040	30.05	23.53	4
BRAF_MOUSE	P28028	Braf	Serine/threonine-protein kinase B-raf (EC 2.7.11.1) (Proto-oncogene B-Raf)	[R].RDSSDDWEIPDGQITVGQR.[I]	1xDimethyl [N-Term];1xPhospho [S/T]		BRAF_MOUSE [481-499]	S3(Phospho): 50;S4(Phospho): 50																		0.07192						0.58	0.0576464	0	1	1	2	1	27	0	0.02903	High	Unique	2282.01	2125240	1232860			1
BRD3_MOUSE	Q8K2F0	Brd3	Bromodomain-containing protein 3 (Bromodomain-containing FSH-like protein FSRG2)	[R].SESPPPLSEPK.[Q]	1xDimethyl [S/K];1xPhospho [S3(99.9)]	BRD3_MOUSE 1xDimethyl [K];1xPhospho [S262(99.9)]	BRD3_MOUSE [260-270]	S3(Phospho): 99.87														1.72937										0.384	0.064708	0	1	1	1	0	39	0	0.045	High	Unique	1303.62	587303	225341			1
BRSK1_MOUSE	Q5RJI5	Brsk1	Serine/threonine-protein kinase BRSK1 (EC 2.7.11.1) (EC 2.7.11.26) (Brain-specific serine/threonine-protein kinase 1) (BR serine/threonine-protein kinase 1) (Serine/threonine-protein kinase SAD-B)	[KR].NSFLGSPR.[F]	1xDimethyl [N-Term];1xPhospho [S6(100)]	BRSK1_MOUSE 1xPhospho [S563(100)]	BRSK1_MOUSE [558-565]	S6(Phospho): 100			0.13996		-0.598561		0.119376		0.883337	-0.264202		0.301935					0.10994							0.528	0.0840893	0	1	2	7	0	44	0	0.04651	High	Unique	985.45	417746	220692	46.95	73.31	7
BRSK1_MOUSE	Q5RJI5	Brsk1	Serine/threonine-protein kinase BRSK1 (EC 2.7.11.1) (EC 2.7.11.26) (Brain-specific serine/threonine-protein kinase 1) (BR serine/threonine-protein kinase 1) (Serine/threonine-protein kinase SAD-B)	[R].SRSVSGASTGLSSSPLSSPR.[S]	1xDimethyl [N-Term];2xPhospho [S/T]		BRSK1_MOUSE [430-449]	S13(Phospho): 60.58;S14(Phospho): 60.58																		-0.0380981						0.538	0.112384	0.000872981	1	1	1	1	38	0	0.05466	High	Unique	2107.94	767198	412377			1
BRSK1_MOUSE	Q5RJI5	Brsk1	Serine/threonine-protein kinase BRSK1 (EC 2.7.11.1) (EC 2.7.11.26) (Brain-specific serine/threonine-protein kinase 1) (BR serine/threonine-protein kinase 1) (Serine/threonine-protein kinase SAD-B)	[K].SMEVLSITDAGSGGSPVPTRR.[A]	1xDimethyl [N-Term];2xPhospho [S/T];1xOxidation [M2]		BRSK1_MOUSE [399-419]	S1(Phospho): 65.5;S12(Phospho): 44.61;S15(Phospho): 44.61												-0.785448												0.118	0.204706	0.0053687	1	1	2	1	26	0	0.1181	High	Unique	2321.02	233666	27615.2			1
C2C2L_MOUSE	Q80X80	C2cd2l	Phospholipid transfer protein C2CD2L (C2 domain-containing protein 2-like) (Transmembrane protein 24)	[K].EAGLSQSHDDLSNTTATPSVR.[K]	1xDimethyl [N-Term];1xPhospho [S/T]		C2C2L_MOUSE [656-676]	S5(Phospho): 49.92;S7(Phospho): 49.92									-4.50728				-2.29121		0.32736									0.013	0.0142643	0	1	1	4	0	39	0	0.01716	High	Unique	2294.03	145924	1926.15	37.26	7.12	3
C2C2L_MOUSE	Q80X80	C2cd2l	Phospholipid transfer protein C2CD2L (C2 domain-containing protein 2-like) (Transmembrane protein 24)	[R].QKEAGLSQSHDDLSNTTATPSVR.[K]	1xDimethyl [Q/K];1xPhospho [S7(86.3)]	C2C2L_MOUSE 1xDimethyl [K];1xPhospho [S660(86.3)]	C2C2L_MOUSE [654-676]	S7(Phospho): 86.27				-0.209534		-0.241971	-0.381052			0.900106										+				0.436	0.013361	0	1	1	7	1	43	0	0.01138	High	Unique	2578.21	1087780	473906	5.53	36.11	4
KKCC2_MOUSE	Q8C078	Camkk2	Calcium/calmodulin-dependent protein kinase kinase 2 (CaM-KK 2) (CaM-kinase kinase 2) (CaMKK 2) (EC 2.7.11.17) (Calcium/calmodulin-dependent protein kinase kinase beta) (CaM-KK beta) (CaM-kinase kinase beta) (CaMKK beta)	[R].DQPPEADGQELPLEASDPESRSPLSGR.[K]	1xDimethyl [N-Term];1xPhospho [S22(88.3)]	KKCC2_MOUSE 1xPhospho [S91(88.3)]	KKCC2_MOUSE [70-96]	S22(Phospho): 88.32	-0.0154432		-0.269625	0.425679		0.161001	0.484198		0.773113					1.03206				-0.767227						0.484	0.0087949	0	1	1	18	1	47	0	0.005349	High	Unique	2985.35	2486690	1202940	36.19	47.33	8
CAMKV_MOUSE	Q3UHL1	Camkv	CaM kinase-like vesicle-associated protein	[R].SATPATDGRATPATEESTVPATQSSALPAAK.[A]	1xDimethyl [S/K];1xPhospho [T/S]	CAMKV_MOUSE 1xDimethyl [K]	CAMKV_MOUSE [436-466]	T3(Phospho): 44.92;T6(Phospho): 44.92					0.667294	0.717475			0.307269		-0.37105	-0.365208		-3.53249				-5.12083		+		+		0.451	0.0197687	0	1	1	29	1	33	0	0.01122	High	Unique	3120.51	1139550	513595	62.2	113.61	8
CAMKV_MOUSE	Q3UHL1	Camkv	CaM kinase-like vesicle-associated protein	[R].SATPATDGRATPATEESTVPATQSSALPAAK.[A]	1xDimethyl:2H(4) [S/K];1xPhospho [T/S]		CAMKV_MOUSE [436-466]	T6(Phospho): 54.12	0.868942	0.476063	1.00655	0.766027			0.459357												+					0.933	0.0898273	0	1	1	19	1	40	0	0.03433	High	Unique	3128.56	2342950	2185580	31.87	31.99	5
CAMKV_MOUSE	Q3UHL1	Camkv	CaM kinase-like vesicle-associated protein	[R].SATPATDGRATPATEESTVPATQSSALPAAK.[A]	1xDimethyl [S/K];2xPhospho [S/T]	CAMKV_MOUSE 1xDimethyl [K]	CAMKV_MOUSE [436-466]	S1(Phospho): 50.99;T3(Phospho): 50.99;T11(Phospho): 39.81;T14(Phospho): 39.8	-1.61407		-1.95657	-5.38165			-5.69306				-5.01579	-4.3484			-0.39366							+		0.108	0.000325734	0	1	1	17	1	51	0	0.0009289	High	Unique	3200.48	1081260	116493	91.91	192.92	8
CAMP1_MOUSE	A2AHC3	Camsap1	Calmodulin-regulated spectrin-associated protein 1	[R].TSPQAPGLVASIR.[S]	1xDimethyl [N-Term];1xPhospho [S2(92.1)]	CAMP1_MOUSE 1xPhospho [S560(92.1)]	CAMP1_MOUSE [559-571]	S2(Phospho): 87.59				-1.57249		-1.25828	-0.494563																	0.226	0.0653321	0	1	1	3	0	38	0	0.03506	High	Unique	1404.72	208749	47234.6	13.72	65.74	3
CAMP2_MOUSE	Q8C1B1	Camsap2	Calmodulin-regulated spectrin-associated protein 2 (Calmodulin-regulated spectrin-associated protein 1-like protein 1)	[R].SESVEGFLSPSR.[C]	1xDimethyl [N-Term];2xPhospho [S3(98);S9(88.7)]	CAMP2_MOUSE 2xPhospho [S1285(98);S1291(88.7)]	CAMP2_MOUSE [1283-1294]	S3(Phospho): 98;S9(Phospho): 88.66																	-0.500526							0.369	0.0350277	0	1	1	2	0	42	0	0.03521	High	Unique	1482.59	318989	117723	69.55	118.59	2
CAMP2_MOUSE	Q8C1B1	Camsap2	Calmodulin-regulated spectrin-associated protein 2 (Calmodulin-regulated spectrin-associated protein 1-like protein 1)	[R].SVSNEGLTLNNSR.[A]	1xDimethyl:2H(4) [N-Term];1xPhospho [S3(90.6)]	CAMP2_MOUSE 1xPhospho [S439(90.6)]	CAMP2_MOUSE [437-449]	S3(Phospho): 90.58	-0.360357		-0.0945989			-0.100513											-0.166034							0.506	0.0174399	0	1	1	6	0	55	0	0.03022	High	Unique	1502.71	1841830	931326	73.77	87.31	5
CAMP2_MOUSE	Q8C1B1	Camsap2	Calmodulin-regulated spectrin-associated protein 2 (Calmodulin-regulated spectrin-associated protein 1-like protein 1)	[R].SVSNEGLTLNNSR.[A]	1xDimethyl [N-Term];1xPhospho [S3(99.4)]	CAMP2_MOUSE 1xPhospho [S439(99.4)]	CAMP2_MOUSE [437-449]	S3(Phospho): 99.36									0.254758							0.0761321		-0.122351						0.427	8.6e-08	0	1	1	4	0	106	0	1.16e-06	High	Unique	1498.69	4701580	2006810	52.6	73.45	3
CAMP3_MOUSE	Q80VC9	Camsap3	Calmodulin-regulated spectrin-associated protein 3 (Protein Nezha)	[R].SVSSDSLGPPRPVSTSSR.[N]	1xDimethyl [N-Term];1xPhospho [S3(98.9)]	CAMP3_MOUSE 1xPhospho [S431(98.9)]	CAMP3_MOUSE [429-446]	S3(Phospho): 82.3						0.962286					0.407042	1.45555		-3.53249										0.539	0.0291678	0	1	1	4	0	49	0	0.02319	High	Unique	1923.92	858584	462625	53.25	83.04	4
CAMP3_MOUSE	Q80VC9	Camsap3	Calmodulin-regulated spectrin-associated protein 3 (Protein Nezha)	[R].SVSSDSLGPPRPVSTSSR.[N]	1xDimethyl:2H(4) [N-Term];1xPhospho [S3(86.2)]	CAMP3_MOUSE 1xPhospho [S431(86.2)]	CAMP3_MOUSE [429-446]	S3(Phospho): 76.56		0.46687		0.988285	0.607211																			1.012	0.00861939	0	1	1	4	0	50	0	0.007173	High	Unique	1927.94	828555	838300	30.17	12.24	4
CALX_MOUSE	P35564	Canx	Calnexin	[K].AEEDEILNRSPR.[N]	1xDimethyl [N-Term];1xPhospho [S10(100)]	CALX_MOUSE 1xPhospho [S582(100)]	CALX_MOUSE [573-584]	S10(Phospho): 100	-0.826913			-0.542172		-1.02208	-1.19053		-0.503218	-2.2403	-1.66459	-0.931578		0.282402										0.201	0.127267	0.00258186	1	1	11	1	45	0	0.09056	High	Unique	1536.71	1923400	387135	24.11	61	9
CAPZB_MOUSE	P47757	Capzb	F-actin-capping protein subunit beta (CapZ beta)	[R].ELSQVLTQR.[Q]	1xDimethyl:2H(4) [N-Term];1xPhospho [S3(100)]	CAPZB_MOUSE 1xPhospho [S263(100)]	CAPZB_MOUSE [261-269]	S3(Phospho): 100		1.19078	2.37864		1.70991			2.05364						3.99055		2.73508								2.144	0.00756087	0	1	1	7	0	58	0	0.01797	High	Unique	1185.62	317712	681055	35.87	23.88	7
CAPZB_MOUSE	P47757	Capzb	F-actin-capping protein subunit beta (CapZ beta)	[R].ELSQVLTQR.[Q]	1xDimethyl [N-Term];1xPhospho [S3(99.8)]	CAPZB_MOUSE 1xPhospho [S263(99.8)]	CAPZB_MOUSE [261-269]	S3(Phospho): 99.79									3.13131		2.46754	2.97909												1.794	0.141348	0.0039922	1	1	4	0	41	0	0.09704	High	Unique	1181.59	304282	545750	3.7	9.2	3
CASC4_MOUSE	Q6P2L7	Casc4	Protein CASC4 (Cancer susceptibility candidate gene 4 protein homolog)	[R].FFDENESPVDPQHGSK.[L]	1xDimethyl [F/K];1xPhospho [S7(100)]	CASC4_MOUSE 1xDimethyl [K];1xPhospho [S365(100)]	CASC4_MOUSE [359-374]	S7(Phospho): 100			0.804296	1.8204								1.79176												0.949	0.00567309	0	1	1	10	0	42	0	0.004494	High	Unique	1968.84	825977	783869	10.31	27.47	4
CASC4_MOUSE	Q6P2L7	Casc4	Protein CASC4 (Cancer susceptibility candidate gene 4 protein homolog)	[R].FFDENESPVDPQHGSK.[L]	1xDimethyl:2H(4) [F/K];1xPhospho [S7(100)]	CASC4_MOUSE 1xPhospho [S365(100)]	CASC4_MOUSE [359-374]	S7(Phospho): 100	1.16473				1.16129	1.7015	1.3027	1.46161		1.49648					6.39266		-0.0570085	0.071995			+			1.003	0.00752287	0	1	1	9	0	49	0	0.02037	High	Unique	1976.89	736964	738864	68.27	33.75	9
CSKI1_MOUSE	Q6P9K8	Caskin1	Caskin-1 (CASK-interacting protein 1)	[K].AQPGSPQALGGPHGPATAK.[V]	1xDimethyl [A/K];1xPhospho [S5(100)]	CSKI1_MOUSE 1xDimethyl [K];1xPhospho [S791(100)]	CSKI1_MOUSE [787-805]	S5(Phospho): 100			-0.307426										-2.84096											0.302	0.0481756	0	1	1	2	0	38	0	0.02808	High	Unique	1877.93	388755	117287	82.81	139.28	2
CASP3_MOUSE	P70677	Casp3	Caspase-3 (CASP-3) (EC 3.4.22.56) (Apopain) (Cysteine protease CPP32) (CPP-32) (LICE) (Protein Yama) (SREBP cleavage activity 1) (SCA-1) [Cleaved into: Caspase-3 subunit p17;Caspase-3 subunit p12]	[K].TIHGSKSVDSGIYLDSSYK.[M]	Dimethyl:2H(4) [T];1xPhospho [S/Y/T]		CASP3_MOUSE [20-38]	S5(Phospho): 33.08;S7(Phospho): 33.08;S10(Phospho): 33.08	0.30101																							0.841	0.0559987	0	1	1	4	1	46	0	0.02057	High	Unique	2233.15	811008	682329			1
CASP3_MOUSE	P70677	Casp3	Caspase-3 (CASP-3) (EC 3.4.22.56) (Apopain) (Cysteine protease CPP32) (CPP-32) (LICE) (Protein Yama) (SREBP cleavage activity 1) (SCA-1) [Cleaved into: Caspase-3 subunit p17;Caspase-3 subunit p12]	[K].TIHGSKSVDSGIYLDSSYK.[M]	Dimethyl [T];1xPhospho [S/Y/T]	CASP3_MOUSE 1xDimethyl []	CASP3_MOUSE [20-38]	S5(Phospho): 46.24;S7(Phospho): 46.24							-0.895158																	0.278	0.0164202	0	1	1	5	1	52	0	0.006455	High	Unique	2221.08	979396	272439			1
CC177_MOUSE	Q3UHB8	Ccdc177	Coiled-coil domain-containing protein 177	[R].SFSLGDLSHSPQTAQHVER.[I]	1xDimethyl [N-Term];2xPhospho [S/T]		CC177_MOUSE [301-319]	S3(Phospho): 73.37;S10(Phospho): 73.82																		-0.675183						0.346	0.0928314	0	1	1	1	0	39	0	0.04556	High	Unique	2283.98	1951100	674349			1
CCDC6_MOUSE	D3YZP9	Ccdc6	Coiled-coil domain-containing protein 6	[K].LDQPVSAPPSPR.[D]	1xDimethyl [N-Term];2xPhospho [S6(100);S10(100)]	CCDC6_MOUSE 2xPhospho [S233(100);S237(100)]	CCDC6_MOUSE [228-239]	S6(Phospho): 100;S10(Phospho): 100																	0.300937	0.11898						0.69	0.246622	0.00932339	1	1	3	0	30	0	0.09196	High	Unique	1451.63	1168190	805836	89.74	115.72	3
GRDN_MOUSE	Q5SNZ0	Ccdc88a	Girdin (Akt phosphorylation enhancer) (APE) (Coiled-coil domain-containing protein 88A) (G alpha-interacting vesicle-associated protein) (GIV) (Girders of actin filament) (Hook-related protein 1) (HkRP1)	[K].SSSQENLLDEVMK.[S]	1xDimethyl [S/K];1xPhospho [S3(87.8)];1xOxidation [M12]	GRDN_MOUSE 1xDimethyl [K];1xPhospho [S1704(87.8)]	GRDN_MOUSE [1702-1714]	S3(Phospho): 73.01			-0.522591		-1.61908	0.140753			0.860487			0.283517			2.93605		-1.74706							0.294	0.00290223	0	1	1	11	0	58	0	0.002479	High	Unique	1631.72	775323	228016	37.07	66.09	7
GRDN_MOUSE	Q5SNZ0	Ccdc88a	Girdin (Akt phosphorylation enhancer) (APE) (Coiled-coil domain-containing protein 88A) (G alpha-interacting vesicle-associated protein) (GIV) (Girders of actin filament) (Hook-related protein 1) (HkRP1)	[K].QLVNNKDTTSFEDISPQGISDDSSTGSR.[V]	1xDimethyl [Q/K];1xPhospho [T/S]	GRDN_MOUSE 1xDimethyl [K]	GRDN_MOUSE [1553-1580]	T8(Phospho): 33.28;T9(Phospho): 33.28;S10(Phospho): 33.28						-1.28056		-0.832386				-0.860494												0.16	0.0283118	0	1	1	9	1	32	0	0.01871	High	Unique	3134.42	1434180	229686	45.49	8.25	3
CCD94_MOUSE	Q9D6J3	Ccdc94	Coiled-coil domain-containing protein 94	[R].LLEDSESEDEAPPSRPR.[A]	1xDimethyl [N-Term];2xPhospho [S5(99.8);S7(99.3)]	CCD94_MOUSE 2xPhospho [S211(99.8);S213(99.3)]	CCD94_MOUSE [207-223]	S5(Phospho): 99.82;S7(Phospho): 99.26																0.384457								0.472	0.189127	0.00466055	1	1	1	0	37	0.001903	0.08025	High	Unique	2114.87	1670880	787979			1
CCNY_MOUSE	Q8BGU5	Ccny	Cyclin-Y (Cyclin fold protein 1)	[R].SASADNLILPR.[W]	1xDimethyl [N-Term];1xPhospho [S3(99.9)]	CCNY_MOUSE 1xPhospho [S326(99.9)]	CCNY_MOUSE [324-334]																	1.3093	0.13376							0.807	5.15e-05	0	1	1	17	0	85	0	0.0008421	High	Unique	1264.63	957530	772661	9.39	25.91	2
CCNY_MOUSE	Q8BGU5	Ccny	Cyclin-Y (Cyclin fold protein 1)	[R].SASADNLILPR.[W]	1xDimethyl:2H(4) [N-Term];1xPhospho [S3(100)]	CCNY_MOUSE 1xPhospho [S326(100)]	CCNY_MOUSE [324-334]	S3(Phospho): 93.28	0.828501	0.162975	0.871218	1.61694	1.25063	1.36134	1.39704	0.987459	1.94455	1.58838	1.64241	1.82066	4.35994	3.32556	6.05076			0.810233		+	+	+	+	1.088	3.55e-05	0	1	1	19	0	82	0	0.01241	High	Unique	1268.65	963130	1047750	23.92	17.49	16
CDC26_MOUSE	Q99JP4	Cdc26	Anaphase-promoting complex subunit CDC26 (Cell division cycle protein 26 homolog)	[K].QKEDVEGVGTSDGEGAAGLSSDPK.[S]	Dimethyl [Q];1xPhospho [S/T]	CDC26_MOUSE 1xDimethyl []	CDC26_MOUSE [32-55]	T10(Phospho): 47.61;S11(Phospho): 47.61	0.634068			0.813721				0.481899	0.518789			0.982716		-3.31056	3.85277	0.226026					+			0.51	0.000992091	0	1	1	16	1	57	0	0.0009588	High	Unique	2497.13	512191	261224	62.87	73.68	8
CDK2_MOUSE	P97377	Cdk2	Cyclin-dependent kinase 2 (EC 2.7.11.22) (Cell division protein kinase 2)	[K].IGEGTYGVVYK.[AG]	1xDimethyl:2H(4) [I/K];2xPhospho [T5(99.8);Y6(99.8)]	CDK2_MOUSE 2xPhospho [T14(99.8);Y15(99.8)]	CDK2_MOUSE [10-20]	T5(Phospho): 99.75;Y6(Phospho): 99.75																1.38419								0.943	0.133833	0.0033885	1	3	1	0	40	0.001903	0.05609	High	Unique	1409.66	1363110	1285430			1
CDN1B_MOUSE	P46414	Cdkn1b	Cyclin-dependent kinase inhibitor 1B (Cyclin-dependent kinase inhibitor p27) (p27Kip1)	[K].VLAQESQDVSGSR.[Q]	1xDimethyl [N-Term];1xPhospho [S6(99.9)]	CDN1B_MOUSE 1xPhospho [S106(99.9)]	CDN1B_MOUSE [101-113]	S6(Phospho): 99.86		-1.03247	-0.491823		-5.82073	-5.21222			-4.50728		-5.01579	-3.75228		0.617229	-0.39366		-0.185957			+				0.383	0.000564189	0	1	1	11	0	90	0	0.0002164	High	Unique	1483.68	963482	368972	169.48	266.66	10
CDN1B_MOUSE	P46414	Cdkn1b	Cyclin-dependent kinase inhibitor 1B (Cyclin-dependent kinase inhibitor p27) (p27Kip1)	[K].VLAQESQDVSGSR.[Q]	1xDimethyl:2H(4) [N-Term];1xPhospho [S6(100)]	CDN1B_MOUSE 1xPhospho [S106(100)]	CDN1B_MOUSE [101-113]	S6(Phospho): 99.96																		0.405017						0.731	0.119889	0.000872981	1	1	1	0	57	0	0.05822	High	Unique	1487.7	2249900	1644150			1
CEND_MOUSE	Q9JKC6	Cend1	Cell cycle exit and neuronal differentiation protein 1 (BM88 antigen)	[K].ADPVLLNNHSNLKPAPTVPAAPSSPDATSEPK.[G]	Dimethyl [A];1xPhospho [S24(83.6)]	CEND_MOUSE 1xDimethyl [];1xPhospho [S90(83.6)]	CEND_MOUSE [67-98]	S24(Phospho): 83.56							-1.81573																	0.147	0.0732771	0	1	1	2	0	25	0	0.03939	High	Unique	3399.72	633047	93031.1			1
CE170_MOUSE	Q6A065	Cep170	Centrosomal protein of 170 kDa (Cep170)	[R].LGEASDSELADADK.[A]	1xDimethyl [L/K];1xPhospho [S5(91.5)]	CE170_MOUSE 1xDimethyl [K];1xPhospho [S1102(91.5)]	CE170_MOUSE [1098-1111]	S5(Phospho): 91.75		-1.38345	-5.5465		-5.25436	-1.66642	-5.33143	-4.46426	0.961395		-4.85132	-4.3484	-2.97967	-3.53249	-0.39366							+		0.066	7.63e-06	0	1	1	13	0	73	0	4.18e-05	High	Unique	1556.67	219806	14577.8	27.14	174.56	12
CE170_MOUSE	Q6A065	Cep170	Centrosomal protein of 170 kDa (Cep170)	[R].LGEASDSELADADK.[A]	1xDimethyl:2H(4) [L/K];1xPhospho [S7(92.4)]	CE170_MOUSE 1xPhospho [S1104(92.4)]	CE170_MOUSE [1098-1111]	S7(Phospho): 92.44																	0.463269							0.887	0.163302	0.0039922	1	1	2	0	35	0	0.05847	High	Unique	1564.72	1380710	1224850			1
CHERP_MOUSE	Q8CGZ0	Cherp	Calcium homeostasis endoplasmic reticulum protein (SR-related CTD-associated factor 6)	[R].SRSPTPPSAAGLGSNSAPPIPDSR.[L]	2xPhospho [S1(97);S3(92.2)];1xDimethyl:2H(4) [N-Term]	CHERP_MOUSE 2xPhospho [S824(95.2);S826(95.2)]	CHERP_MOUSE [824-847]																	8.11269		6.99186					+	89.617	0.265171	0.00932339	1	1	8	1	33	0.003618	0.1522	High	Unique	2511.16	3699.88	331571	20.36	14.61	2
SCG1_MOUSE	P16014	Chgb	Secretogranin-1 (Chromogranin-B) (CgB) (Secretogranin I) (SgI) [Cleaved into: CCB peptide;PE-11]	[R].WASSREDAGAPVEDSQGQTK.[V]	1xDimethyl [W/K];1xPhospho [S/T]	SCG1_MOUSE 1xDimethyl [K]	SCG1_MOUSE [97-116]	S3(Phospho): 50;S4(Phospho): 50			0.977777									2.15414						1.04887						1.055	0.00473183	0	1	1	23	1	66	0	0.02481	High	Unique	2255	1288130	1359330	75.37	88.49	3
SCG1_MOUSE	P16014	Chgb	Secretogranin-1 (Chromogranin-B) (CgB) (Secretogranin I) (SgI) [Cleaved into: CCB peptide;PE-11]	[R].WASSREDAGAPVEDSQGQTK.[V]	1xDimethyl:2H(4) [W/K];1xPhospho [S/T]		SCG1_MOUSE [97-116]	S4(Phospho): 87.17	1.02621	0.419778		1.20468	1.4171	2.32473	1.47301	2.02678		2.21013	2.85431		4.38051	4.04245						+			+	1.549	0.000967405	0	1	1	20	1	64	0	0.002482	High	Unique	2263.05	1661250	2573020	58.48	52.29	11
CLAP1_MOUSE	Q80TV8	Clasp1	CLIP-associating protein 1 (Cytoplasmic linker-associated protein 1)	[R].SRSDIDVNAAASAK.[S]	1xDimethyl [S/K];1xPhospho [S3(99.9)]	CLAP1_MOUSE 1xDimethyl [K];1xPhospho [S600(99.9)]	CLAP1_MOUSE [598-611]	S3(Phospho): 99.99	-0.278548	-0.459139	0.157615	0.177551	-0.190464	0.0780817	0.10595	0.152534		-0.075662	0.244931		0.540381	0.871473	-0.39366									0.445	2.36e-05	0	1	1	18	1	97	0	0.0004316	High	Unique	1540.74	1463210	650564	30.4	54.32	13
CLAP1_MOUSE	Q80TV8	Clasp1	CLIP-associating protein 1 (Cytoplasmic linker-associated protein 1)	[R].SRSDIDVNAAASAK.[S]	1xDimethyl:2H(4) [S/K];1xPhospho [S1(99.9)]	CLAP1_MOUSE 1xPhospho [S598(99.9)]	CLAP1_MOUSE [598-611]	S1(Phospho): 99.86												0.382599												0.327	0.000239528	0	1	1	2	1	64	0	0.0006578	High	Unique	1548.79	2223660	727604	9.59	18.86	2
CLAP1_MOUSE	Q80TV8	Clasp1	CLIP-associating protein 1 (Cytoplasmic linker-associated protein 1)	[K].NSSNTGVGSPSNTIGR.[T]	1xDimethyl [N-Term];1xPhospho [S9(100)]	CLAP1_MOUSE 1xPhospho [S1088(100)]	CLAP1_MOUSE [1080-1095]	S9(Phospho): 99.99			-0.299327						2.09854			2.79047			2.033									0.625	7.62e-09	0	1	1	4	0	115	0	1.65e-07	High	Unique	1655.74	1497350	935766	46.17	70.01	4
CLAP2_MOUSE	Q8BRT1	Clasp2	CLIP-associating protein 2 (Cytoplasmic linker-associated protein 2)	[R].LGAGALNPGSYASLEDTSDKMDGTASDDGR.[V]	1xDimethyl [L/K];1xPhospho [S/Y/T];1xOxidation [M21]	CLAP2_MOUSE 1xDimethyl [K]	CLAP2_MOUSE [401-430]	S10(Phospho): 28.49;Y11(Phospho): 28.49;S13(Phospho): 28.49												-4.3484												0.01	0.0120809	0	1	1	2	1	34	0	0.008771	High	Unique	3123.35	269528	1392.51			1
CLAP2_MOUSE	Q8BRT1	Clasp2	CLIP-associating protein 2 (Cytoplasmic linker-associated protein 2)	[R].SRSDIDVNAAAGAK.[A]	1xDimethyl:2H(4) [S/K];1xPhospho [S3(94.2)]	CLAP2_MOUSE 1xPhospho [S376(94.2)]	CLAP2_MOUSE [374-387]	S3(Phospho): 92.89	0.678487	0.0607729	0.307299	1.02202	0.553224	0.808217	0.948907		1.20432	0.944097		1.20038						-0.120073		+				0.748	7.9e-06	0	1	1	14	1	96	0	8.69e-05	High	Unique	1518.78	3285680	2458890	22.71	21.87	11
CLAP2_MOUSE	Q8BRT1	Clasp2	CLIP-associating protein 2 (Cytoplasmic linker-associated protein 2)	[R].SRSDIDVNAAAGAK.[A]	1xDimethyl [S/K];1xPhospho [S3(100)]	CLAP2_MOUSE 1xDimethyl [K];1xPhospho [S376(100)]	CLAP2_MOUSE [374-387]	S3(Phospho): 100											0.681968		1.49821		2.76468									0.242	4.36e-05	0	1	1	15	1	78	0	0.004773	High	Unique	1510.73	2703470	653592	29.99	63.48	3
CLIP1_MOUSE	Q922J3	Clip1	CAP-Gly domain-containing linker protein 1 (Cytoplasmic linker protein 170) (CLIP-170) (Restin)	[K].TASESISNLSEAGSVK.[K]	1xDimethyl [T/K];1xPhospho [S/T]	CLIP1_MOUSE 1xDimethyl [K]	CLIP1_MOUSE [190-205]	S3(Phospho): 49.55;S5(Phospho): 49.55												1.26952		-3.23042										0.373	0.00475573	0	1	1	4	0	52	0	0.004019	High	Unique	1715.81	293548	109555	71.78	139.12	2
CLIP1_MOUSE	Q922J3	Clip1	CAP-Gly domain-containing linker protein 1 (Cytoplasmic linker protein 170) (CLIP-170) (Restin)	[K].TASESISNLSEAGSVK.[K]	1xDimethyl:2H(4) [T/K];1xPhospho [S5(88.7)]	CLIP1_MOUSE 1xPhospho [S194(88.7)]	CLIP1_MOUSE [190-205]	S5(Phospho): 88.7			0.409811			0.994982	1.30731			1.39993														0.924	0.0245074	0	1	1	9	0	61	0	0.01328	High	Unique	1723.86	314198	290187	26.68	12.59	5
CLIP2_MOUSE	Q9Z0H8	Clip2	CAP-Gly domain-containing linker protein 2 (Cytoplasmic linker protein 115) (CLIP-115) (Cytoplasmic linker protein 2)	[R].IGFPSTSPAK.[A]	1xDimethyl [I/K];1xPhospho [S7(87)]	CLIP2_MOUSE 1xDimethyl [K];1xPhospho [S295(87)]	CLIP2_MOUSE [289-298]	S7(Phospho): 87.12							-0.872037										-0.23279							0.453	0.256296	0.00932339	1	1	2	0	33	0.001774	0.1414	High	Unique	1140.57	683044	309314	40.28	78.29	2
CNKR2_MOUSE	Q80YA9	Cnksr2	Connector enhancer of kinase suppressor of ras 2 (Connector enhancer of KSR 2) (CNK homolog protein 2) (CNK2)	[K].GSESPNSFLDQEYR.[K]	1xDimethyl [N-Term];1xPhospho [S4(99.9)]	CNKR2_MOUSE 1xPhospho [S390(99.9)]	CNKR2_MOUSE [387-400]	S4(Phospho): 99.92	-0.189699	0.0370831	-0.245309	0.167431	0.328329	-0.713544	-0.285058	0.329431		-0.173693		-0.476025	-2.97967	-3.53249	-0.39366	-0.93592		-1.01011					+	0.356	0.000105344	0	1	1	21	0	78	0	9.57e-05	High	Unique	1736.72	866449	308322	44.58	64.39	16
COMT_MOUSE	O88587	Comt	Catechol O-methyltransferase (EC 2.1.1.6)	[K].AVYQGPGSSPVKS.[-]	1xDimethyl:2H(4) [A/K];1xPhospho [S/Y]		COMT_MOUSE [253-265]	S9(Phospho): 99.06	1.00789	0.61508	1.00708	1.53999	1.0355	1.40671	1.46929	0.997675		1.71589	1.81162	2.01268	4.12692	2.88012			0.335403	0.798227	+	+		+		1.084	0.00487709	0	1	1	16	1	59	0	0.007291	High	Unique	1420.73	2985460	3237370	42.5	34.19	16
CPSF2_MOUSE	O35218	Cpsf2	Cleavage and polyadenylation specificity factor subunit 2 (Cleavage and polyadenylation specificity factor 100 kDa subunit) (CPSF 100 kDa subunit)	[K].EADIDSSDESDVEEDVDQPSAHK.[T]	1xDimethyl [E/K];3xPhospho [S6(96.8);S7(96.8);S10(96.8)]	CPSF2_MOUSE 1xDimethyl [K];3xPhospho [S419(96.8);S420(96.8);S423(96.8)]	CPSF2_MOUSE [414-436]	S6(Phospho): 96.83;S7(Phospho): 96.83;S10(Phospho): 96.83														-3.53249										0.01	0.265171	0.00932339	1	1	1	0	23	0.001732	0.1541	High	Unique	2813	268372	1782.22			1
CPSF7_MOUSE	Q8BTV2	Cpsf7	Cleavage and polyadenylation specificity factor subunit 7	[R].DSSDSADGRATPSENLVPSSAR.[V]	1xDimethyl [N-Term];1xPhospho [S/T]		CPSF7_MOUSE [193-214]	S3(Phospho): 28.11;S5(Phospho): 28.11;T11(Phospho): 28.11								-1.26095				-4.3484												0.095	0.174619	0.00466055	1	1	3	1	17	0.006517	0.2511	High	Unique	2327.01	239390	22823.8	22.8	132.79	2
DPYL1_MOUSE	P97427	Crmp1	Dihydropyrimidinase-related protein 1 (DRP-1) (Collapsin response mediator protein 1) (CRMP-1) (Unc-33-like phosphoprotein 3) (ULIP-3)	[R].NLHQSNFSLSGAQIDDNNPR.[R]	1xDimethyl [N-Term];1xPhospho [S10(97.4)]	DPYL1_MOUSE 1xPhospho [S542(97.4)]	DPYL1_MOUSE [533-552]		-1.59209	-0.862953	-1.18886			-1.3739	-0.189622	-1.45805	-4.50728		-0.762054	-0.935765	1.07097		-0.39366			-1.34537	+					0.219	0.00187206	0	1	1	35	0	82	0	0.00102	High	Unique	2335.05	1714630	375289	79.24	120.03	12
DPYL1_MOUSE	P97427	Crmp1	Dihydropyrimidinase-related protein 1 (DRP-1) (Collapsin response mediator protein 1) (CRMP-1) (Unc-33-like phosphoprotein 3) (ULIP-3)	[R].NLHQSNFSLSGAQIDDNNPR.[R]	1xDimethyl:2H(4) [N-Term];1xPhospho [S10(97)]	DPYL1_MOUSE 1xPhospho [S542(97)]	DPYL1_MOUSE [533-552]	S10(Phospho): 96.99																0.672598	0.0456333	0.378977						0.612	0.010923	0	1	1	7	0	65	0	0.02001	High	Unique	2339.07	8390380	5136320	84.59	76.34	3
DPYL1_MOUSE	P97427	Crmp1	Dihydropyrimidinase-related protein 1 (DRP-1) (Collapsin response mediator protein 1) (CRMP-1) (Unc-33-like phosphoprotein 3) (ULIP-3)	[R].GMYDGPVYEVPATPK.[H]	1xDimethyl [G/K];1xOxidation [M2];1xPhospho [T13(99.8)]	DPYL1_MOUSE 1xDimethyl [K];1xPhospho [T509(99.8)]	DPYL1_MOUSE [497-511]	T13(Phospho): 99.8	-6.0936	-0.899096					-1.63499					-4.3484		-3.53249										0.155	0.043269	0	1	1	5	0	48	0	0.02327	High	Unique	1775.8	354378	54994.4	40.56	140.4	5
DPYL1_MOUSE	P97427	Crmp1	Dihydropyrimidinase-related protein 1 (DRP-1) (Collapsin response mediator protein 1) (CRMP-1) (Unc-33-like phosphoprotein 3) (ULIP-3)	[K].SSPSKHQPPPIR.[N]	1xDimethyl [S/K];1xPhospho [S2(99.3)]	DPYL1_MOUSE 1xDimethyl [K];1xPhospho [S522(99.3)]	DPYL1_MOUSE [521-532]	S2(Phospho): 98.77			0.625748	0.624493			0.114171	0.767188			-0.560585	-0.795824		-3.53249	-0.39366									0.369	0.00138357	0	1	1	18	1	62	0	0.001031	High	Unique	1466.75	1291690	476585	31.61	100.38	8
DPYL1_MOUSE	P97427	Crmp1	Dihydropyrimidinase-related protein 1 (DRP-1) (Collapsin response mediator protein 1) (CRMP-1) (Unc-33-like phosphoprotein 3) (ULIP-3)	[K].SSPSKHQPPPIR.[N]	1xDimethyl:2H(4) [S/K];1xPhospho [S]		DPYL1_MOUSE [521-532]	S1(Phospho): 50;S2(Phospho): 50		1.00301			0.968989																			1.368	0.000406596	0	1	1	4	1	54	0	0.0008758	High	Unique	1474.8	943982	1291350	30.79	2.14	2
DPYL1_MOUSE	P97427	Crmp1	Dihydropyrimidinase-related protein 1 (DRP-1) (Collapsin response mediator protein 1) (CRMP-1) (Unc-33-like phosphoprotein 3) (ULIP-3)	[R].NLHQSNFSLSGAQIDDNNPRR.[T]	1xDimethyl [N-Term];1xPhospho [S10(98.6)]	DPYL1_MOUSE 1xPhospho [S542(98.6)]	DPYL1_MOUSE [533-553]	S10(Phospho): 98.59				-1.27195		0.598996	-2.01497										-0.149025	0.130091						0.442	4.11e-05	0	1	1	12	1	78	0	4.27e-05	High	Unique	2491.15	1468740	649724	71.67	105.71	5
KC1D_MOUSE	Q9DC28	Csnk1d	Casein kinase I isoform delta (CKI-delta) (CKId) (EC 2.7.11.1) (Tau-protein kinase CSNK1D) (EC 2.7.11.26)	[R].GAPVNVSSSDLTGR.[Q]	1xDimethyl [N-Term];1xPhospho [S7(92.6)]	KC1D_MOUSE 1xPhospho [S382(92.6)]	KC1D_MOUSE [376-389]	S7(Phospho): 92.57		-1.41451	-1.23329	-5.38165	-1.22561	-5.21222		-5.72297				-4.3484		-3.53249	-0.39366	0.481313	0.293006	0.0400959	+					0.391	0.00146244	0	1	1	37	0	87	0	0.00614	High	Unique	1467.68	483082	188656	90.32	178.69	14
KC1E_MOUSE	Q9JMK2	Csnk1e	Casein kinase I isoform epsilon (CKI-epsilon) (CKIe) (EC 2.7.11.1)	[R].LAASQTSVPFDHLGK.[-]	1xDimethyl [L/K];2xPhospho [T6(86.5);S7(97.6)]	KC1E_MOUSE 1xDimethyl [K];2xPhospho [T407(86.5);S408(97.6)]	KC1E_MOUSE [402-416]	S4(Phospho): 94.26;T6(Phospho): 52.87;S7(Phospho): 52.87			-1.12378			-0.24887						0.0954373			-0.39366									0.203	0.00507773	0	1	1	17	0	45	0	0.003228	High	Unique	1786.82	482799	97934.4	45.49	67.27	5
KC1E_MOUSE	Q9JMK2	Csnk1e	Casein kinase I isoform epsilon (CKI-epsilon) (CKIe) (EC 2.7.11.1)	[R].LAASQTSVPFDHLGK.[-]	1xDimethyl:2H(4) [L/K];2xPhospho [S4(93.5);T/S]	KC1E_MOUSE 2xPhospho [S405(93.5);T/S]	KC1E_MOUSE [402-416]																	0.14786	0.279366	-0.132548						0.526	0.0200679	0	1	1	11	0	46	0	0.01348	High	Unique	1794.87	3465340	1823480	67.88	61.43	3
KC1E_MOUSE	Q9JMK2	Csnk1e	Casein kinase I isoform epsilon (CKI-epsilon) (CKIe) (EC 2.7.11.1)	[R].GAPANVSSSDLTGR.[Q]	1xDimethyl [N-Term];1xPhospho [S7(93.5)]	KC1E_MOUSE 1xPhospho [S389(93.5)]	KC1E_MOUSE [383-396]	S7(Phospho): 92.09	-1.8941	-1.96818	-5.5465	-5.38165		-5.21222		-5.72297	-4.50728		-1.01784	-4.3484	-2.97967	-3.53249	-0.39366	-0.342794	0.0229437	-0.329898		+				0.306	2.83e-05	0	1	1	26	0	86	0	0.0003353	High	Unique	1439.65	866714	265072	120.38	216.6	16
KC1E_MOUSE	Q9JMK2	Csnk1e	Casein kinase I isoform epsilon (CKI-epsilon) (CKIe) (EC 2.7.11.1)	[R].GAPANVSSSDLTGRQEVSR.[L]	1xDimethyl [N-Term];1xPhospho [S/T]		KC1E_MOUSE [383-401]	S7(Phospho): 68.6																		1.18606						1.256	0.223345	0.00932339	1	1	1	1	39	0.001386	0.107	High	Unique	2038.96	1619310	2033410			1
CTNA1_MOUSE	P26231	Ctnna1	Catenin alpha-1 (102 kDa cadherin-associated protein) (Alpha E-catenin) (CAP102)	[R].TPEELDDSDFETEDFDVR.[S]	1xPhospho [S8(81.8)];1xDimethyl:2H(4) [N-Term]	CTNA1_MOUSE 1xPhospho [S641(81.8)]	CTNA1_MOUSE [634-651]	S8(Phospho): 81.83					1.21423																			1.295	0.0183371	0	1	1	4	0	34	0	0.02092	High	Unique	2270.92	757293	980500	41.79	19.47	3
CTNA2_MOUSE	Q61301	Ctnna2	Catenin alpha-2 (Alpha N-catenin)	[R].TPEELEDDSDFEQEDYDVR.[S]	1xDimethyl:2H(4) [N-Term];1xPhospho [S9(99.9)]	CTNA2_MOUSE 1xPhospho [S640(99.9)]	CTNA2_MOUSE [632-650]	S9(Phospho): 88.16	2.07762	0.554367		2.68974	1.57995	2.63309	2.82114	1.54987	3.4925		2.4104	3.59361	6.42578	4.05171	8.07597	2.94537	0.886886	2.12683		+	+		+	2.256	0.000485026	0	1	1	16	0	60	0	0.03107	High	Unique	2442.96	2253940	5085120	51.47	41.77	16
CTNA2_MOUSE	Q61301	Ctnna2	Catenin alpha-2 (Alpha N-catenin)	[K].QVQEAIAGISSAAQATSPTDEAK.[G]	1xDimethyl [Q/K];1xPhospho [S/T]	CTNA2_MOUSE 1xDimethyl [K]	CTNA2_MOUSE [246-268]																4.86189			0.763748						0.761	1.22e-05	0	1	1	34	0	77	0	0.0002764	High	Unique	2409.15	3104040	2360970	51.51	96.26	2
CTNA2_MOUSE	Q61301	Ctnna2	Catenin alpha-2 (Alpha N-catenin)	[K].QVQEAIAGISSAAQATSPTDEAK.[G]	1xDimethyl:2H(4) [Q/K];1xPhospho [T/S]		CTNA2_MOUSE [246-268]		0.0525438	-1.05858	-0.346782	0.589485	-0.215771	0.151766	0.451108	-0.419854		1.10908	0.118253	0.653302	3.42561	2.01779		1.20283	0.234071							0.557	3.56e-06	0	1	1	33	0	94	0	0.0001175	High	Unique	2417.2	1844190	1027450	39.41	60.86	16
CTNB1_MOUSE	Q02248	Ctnnb1	Catenin beta-1 (Beta-catenin)	[R].RTSMGGTQQQFVEGVR.[M]	1xDimethyl [N-Term];1xOxidation [M4];1xPhospho [T/S]		CTNB1_MOUSE [550-565]	T2(Phospho): 45.97;S3(Phospho): 45.97												0.189192				-5.17502								0.121	0.043269	0	1	1	4	1	48	0	0.05803	High	Unique	1904.87	654585	79061	2.73	135.76	2
CTND1_MOUSE	P30999	Ctnnd1	Catenin delta-1 (Cadherin-associated Src substrate) (CAS) (p120 catenin) (p120(ctn)) (p120(cas))	[R].GSLASLDSLRK.[G]	1xDimethyl [G/K];2xPhospho [S5(100);S8(100)]	CTND1_MOUSE 1xDimethyl [K];2xPhospho [S349(100);S352(100)]	CTND1_MOUSE [345-355]	S5(Phospho): 100;S8(Phospho): 100				-0.213866		0.291405			0.880649			0.383173												0.375	0.00510339	0	1	1	6	1	66	0	0.003235	High	Unique	1362.64	705231	264310	14.94	27.8	4
CTND1_MOUSE	P30999	Ctnnd1	Catenin delta-1 (Cadherin-associated Src substrate) (CAS) (p120 catenin) (p120(ctn)) (p120(cas))	[R].GSLASLDSLRK.[G]	1xDimethyl:2H(4) [G/K];2xPhospho [S5(99.6);S8(100)]	CTND1_MOUSE 2xPhospho [S349(99.6);S352(100)]	CTND1_MOUSE [345-355]						0.913622											0.728273		0.313521						0.661	0.233216	0.00932339	1	1	3	1	59	0.001903	0.1003	High	Unique	1370.69	2009120	1328660	75.48	69.73	3
CTND2_MOUSE	O35927	Ctnnd2	Catenin delta-2 (Neural plakophilin-related ARM-repeat protein) (NPRAP) (Neurojungin)	[R].TSTAPSSPGVDSVPLQR.[T]	1xDimethyl [N-Term];1xPhospho [S/T]		CTND2_MOUSE [452-468]	S7(Phospho): 88.22													-2.97967	0		-0.624743	-0.299436							0.427	0.000196788	0	1	1	24	0	65	0	0.0003934	High	Unique	1806.86	887177	378595	47.4	101.78	5
CTND2_MOUSE	O35927	Ctnnd2	Catenin delta-2 (Neural plakophilin-related ARM-repeat protein) (NPRAP) (Neurojungin)	[R].TSTAPSSPGVDSVPLQR.[T]	1xPhospho [S7(98.4)];1xDimethyl:2H(4) [N-Term]	CTND2_MOUSE 1xPhospho [S458(98.4)]	CTND2_MOUSE [452-468]	S7(Phospho): 98.43	0.991782	0.637728	0.48465		1.26302	0.875156	1.41345	1.28191		1.61118		1.58063						-0.144904	+		+	+		0.968	2.86e-05	0	1	1	19	0	75	0	5.05e-05	High	Unique	1810.89	1190740	1152640	36.75	22.33	10
CTND2_MOUSE	O35927	Ctnnd2	Catenin delta-2 (Neural plakophilin-related ARM-repeat protein) (NPRAP) (Neurojungin)	[R].TSTAPSSPGVDSVPLQR.[T]	1xDimethyl [N-Term];2xPhospho [T1(76.1);S7(75.2)]	CTND2_MOUSE 2xPhospho [T452(75.2);S/T]	CTND2_MOUSE [452-468]	T1(Phospho): 75.18;S6(Phospho): 48.06;S7(Phospho): 48.06					0.66534							1.08652						-0.110921						0.562	0.0272084	0	1	1	22	0	34	0	0.01653	High	Unique	1886.83	1147120	645123	60.05	49.11	4
CTND2_MOUSE	O35927	Ctnnd2	Catenin delta-2 (Neural plakophilin-related ARM-repeat protein) (NPRAP) (Neurojungin)	[R].GGSPLTTTQGGSPTK.[L]	1xDimethyl [G/K];1xPhospho [S/T]	CTND2_MOUSE 1xDimethyl [K]	CTND2_MOUSE [262-276]	S12(Phospho): 87.87		-1.19574	-0.287511			-0.541712	-0.32295	-1.04502		0.885818	-1.22334	-4.3484	-2.97967	-3.53249	-0.39366	-0.555264								0.205	4.8e-06	0	1	1	16	0	90	0	3.08e-05	High	Unique	1524.73	932758	191620	55.59	99.51	13
CTND2_MOUSE	O35927	Ctnnd2	Catenin delta-2 (Neural plakophilin-related ARM-repeat protein) (NPRAP) (Neurojungin)	[R].GGSPLTTTQGGSPTK.[L]	1xDimethyl:2H(4) [G/K];2xPhospho [S3(100);S12(91.9)]	CTND2_MOUSE 2xPhospho [S264(100);S273(91.9)]	CTND2_MOUSE [262-276]	S3(Phospho): 100;S12(Phospho): 91.9																-0.40944	-0.151898	0.172932						0.459	0.000402519	0	1	1	3	0	87	0	0.0001557	High	Unique	1612.75	5618030	2581190	25.22	21.22	3
CTND2_MOUSE	O35927	Ctnnd2	Catenin delta-2 (Neural plakophilin-related ARM-repeat protein) (NPRAP) (Neurojungin)	[R].GGSPLTTTQGGSPTK.[L]	1xDimethyl [G/K];2xPhospho [S3(100);S12(99.9)]	CTND2_MOUSE 1xDimethyl [K];2xPhospho [S264(100);S273(99.9)]	CTND2_MOUSE [262-276]	S3(Phospho): 100;S12(Phospho): 89.71	-1.77276	-6.4688	-1.90481		-5.82073	-2.16246	-5.69306			-0.152845	-5.01579	-0.70501	0.788093	0.772623									+	0.105	3.14e-07	0	1	1	17	0	108	0	0.0001665	High	Unique	1604.7	800949	83936.4	31.06	84.41	12
CTND2_MOUSE	O35927	Ctnnd2	Catenin delta-2 (Neural plakophilin-related ARM-repeat protein) (NPRAP) (Neurojungin)	[R].GGSPLTTTQGGSPTK.[L]	1xDimethyl:2H(4) [G/K];1xPhospho [S12(90.4)]	CTND2_MOUSE 1xPhospho [S273(90.4)]	CTND2_MOUSE [262-276]	S12(Phospho): 83.52				-0.669016	-2.14599												-0.706115	-0.192856						0.338	0.00150733	0	1	1	4	0	65	0	0.001074	High	Unique	1532.78	2704190	914059	34.83	70.91	4
CTND2_MOUSE	O35927	Ctnnd2	Catenin delta-2 (Neural plakophilin-related ARM-repeat protein) (NPRAP) (Neurojungin)	[R].ALQSPEHHIDPIYEDR.[V]	1xDimethyl [N-Term];1xPhospho [S4(100)]	CTND2_MOUSE 1xPhospho [S412(100)]	CTND2_MOUSE [409-424]	S4(Phospho): 100				0.888752					0.581619			-0.392167			-0.39366	-4.86372	0.25536	-0.214639						0.546	0.00934318	0	1	1	13	0	57	0	0.009848	High	Unique	2027.92	1142090	623048	82.6	118.5	7
CTND2_MOUSE	O35927	Ctnnd2	Catenin delta-2 (Neural plakophilin-related ARM-repeat protein) (NPRAP) (Neurojungin)	[R].ALQSPEHHIDPIYEDR.[V]	1xDimethyl:2H(4) [N-Term];1xPhospho [S4(100)]	CTND2_MOUSE 1xPhospho [S412(100)]	CTND2_MOUSE [409-424]	S4(Phospho): 100	0.726579	0.554407			0.707366		0.753497			0.108189														1.07	0.0213098	0	1	1	5	0	59	0	0.01139	High	Unique	2031.95	1751160	1873370	52.24	47.48	5
CTND2_MOUSE	O35927	Ctnnd2	Catenin delta-2 (Neural plakophilin-related ARM-repeat protein) (NPRAP) (Neurojungin)	[R].SLSQSQGDPLPPAHTGTFR.[T]	1xDimethyl [N-Term];1xPhospho [S5(90.3)]	CTND2_MOUSE 1xPhospho [S437(78.1)]	CTND2_MOUSE [433-451]	S5(Phospho): 78.1												0.119699						1.92816						0.942	0.138801	0.0033885	1	1	2	0	30	0	0.08092	High	Unique	2103.99	701486	660818	32.94	100.46	2
CTND2_MOUSE	O35927	Ctnnd2	Catenin delta-2 (Neural plakophilin-related ARM-repeat protein) (NPRAP) (Neurojungin)	[R].TSTAPSSPGVDSVPLQR.[T]	1xDimethyl:2H(4) [N-Term];2xPhospho [S/T]		CTND2_MOUSE [452-468]	S2(Phospho): 46.28;T3(Phospho): 46.28;S6(Phospho): 49.02;S7(Phospho): 49.02			0.42215																					0.785	0.155429	0.0039922	1	1	5	0	34	0	0.08693	High	Unique	1890.85	728548	571835	63.92	22.41	2
CTND2_MOUSE	O35927	Ctnnd2	Catenin delta-2 (Neural plakophilin-related ARM-repeat protein) (NPRAP) (Neurojungin)	[R].GGSPLTTTQGGSPTKLQR.[G]	1xDimethyl:2H(4) [G/K];1xPhospho [S12(99.3)]	CTND2_MOUSE 1xPhospho [S273(99.3)]	CTND2_MOUSE [262-279]	S12(Phospho): 99.3		6.78184																						97.463	0.259593	0.00932339	1	1	1	1	35	0.001421	0.1202	High	Unique	1930.02	2845.74	277354			1
CTR9_MOUSE	Q62018	Ctr9	RNA polymerase-associated protein CTR9 homolog (SH2 domain-binding protein 1) (Tetratricopeptide repeat-containing, SH2-binding phosphoprotein of 150 kDa) (TPR-containing, SH2-binding phosphoprotein of 150 kDa) (p150TSP)	[K].KGGEFDEFVNDDTDDDLPVSK.[K]	Dimethyl [K];1xPhospho [T13(100)]	CTR9_MOUSE 1xDimethyl [];1xPhospho [T925(100)]	CTR9_MOUSE [913-933]			0.0926655		0.948271				0.55196			0.170552	-4.3484		1.96001	2.81157	-0.528656	0.235994	-0.0749651						0.528	0.000879072	0	1	1	16	1	49	0	0.01932	High	Unique	2506.09	639188	337304	61.72	81.72	12
CTR9_MOUSE	Q62018	Ctr9	RNA polymerase-associated protein CTR9 homolog (SH2 domain-binding protein 1) (Tetratricopeptide repeat-containing, SH2-binding phosphoprotein of 150 kDa) (TPR-containing, SH2-binding phosphoprotein of 150 kDa) (p150TSP)	[K].KGGEFDEFVNDDTDDDLPVSK.[K]	Dimethyl:2H(4) [K];1xPhospho [T13(98.9)]	CTR9_MOUSE 1xPhospho [T925(98.9)]	CTR9_MOUSE [913-933]				0.69442		0.415761	0.855515	0.192411																	0.702	0.0472456	0	1	1	4	1	42	0	0.1064	High	Unique	2518.17	854892	600066	17.49	27.55	4
CTTB2_MOUSE	B9EJA2	Cttnbp2	Cortactin-binding protein 2 (CortBP2)	[R].QSSHSDLGPSPPTALPSSANR.[I]	1xDimethyl [N-Term];1xPhospho [S/T]		CTTB2_MOUSE [358-378]	S2(Phospho): 33.06;S3(Phospho): 33.06;S5(Phospho): 33.06																	0.223839							0.751	0.235236	0.00932339	1	1	1	0	20	0	0.08694	High	Unique	2214.02	1707940	1283450			1
CXAR_MOUSE	P97792	Cxadr	Coxsackievirus and adenovirus receptor homolog (CAR) (mCAR)	[K].TQYNQVPSEDFERAPQSPTLAPAK.[V]	1xDimethyl [T/K];2xPhospho [S17(97.1);T19(85.2)]	CXAR_MOUSE 1xDimethyl [K];2xPhospho [S332(97.1);T334(85.2)]	CXAR_MOUSE [316-339]	S8(Phospho): 98.13;S17(Phospho): 83.89												0.854935						-0.457859						0.395	0.0682112	0	1	1	4	1	30	0	0.04157	High	Unique	2890.31	2496660	986487	84.71	88.54	2
CXAR_MOUSE	P97792	Cxadr	Coxsackievirus and adenovirus receptor homolog (CAR) (mCAR)	[K].TQYNQVPSEDFERAPQSPTLAPAK.[V]	1xDimethyl:2H(4) [T/K];1xPhospho [S17(90.3)]	CXAR_MOUSE 1xPhospho [S332(90.3)]	CXAR_MOUSE [316-339]	S17(Phospho): 80.64	1.10942	0.722995	0.873136	1.17695	0.987234	1.02399	0.989924	0.809352		1.19992	1.04004	1.17496	0.620656	0.621801	1.99675	-0.409153	-0.341612	-0.188587	+	+		+		0.709	0.00117159	0	1	1	31	1	48	0	0.001296	High	Unique	2818.39	30940200	21935100	44.06	61.67	18
CXAR_MOUSE	P97792	Cxadr	Coxsackievirus and adenovirus receptor homolog (CAR) (mCAR)	[K].TQYNQVPSEDFERAPQSPTLAPAK.[V]	1xDimethyl [T/K];1xPhospho [S8(89.8)]	CXAR_MOUSE 1xDimethyl [K];1xPhospho [S323(89.8)]	CXAR_MOUSE [316-339]	S17(Phospho): 83.97	0.998813		0.908548						1.22083										+					0.881	0.000547385	0	1	1	40	1	58	0	0.0008169	High	Unique	2810.34	3290710	2897790	33.71	39.89	3
CXAR_MOUSE	P97792	Cxadr	Coxsackievirus and adenovirus receptor homolog (CAR) (mCAR)	[R].APQSPTLAPAK.[V]	1xDimethyl [A/K];1xPhospho [S4(100)]	CXAR_MOUSE 1xDimethyl [K];1xPhospho [S332(100)]	CXAR_MOUSE [329-339]	S4(Phospho): 100	-1.13274	-1.79951	-1.34483	-0.812203	-1.18217	-1.3546	-1.58884	-2.03043	-1.3428	-0.739433	-1.99668	-1.30483	-2.20518	-1.34507	-0.39366	-1.59506	-0.312624	-0.277933	+	+	+		+	0.229	0.00473183	0	1	1	18	0	62	0	0.01056	High	Unique	1216.63	3186950	728253	46.19	108.55	18
CXAR_MOUSE	P97792	Cxadr	Coxsackievirus and adenovirus receptor homolog (CAR) (mCAR)	[K].TQYNQVPSEDFERAPQSPTLAPAK.[V]	1xDimethyl:2H(4) [T/K];2xPhospho [S/T/Y]		CXAR_MOUSE [316-339]	S8(Phospho): 66.59;S17(Phospho): 66.59;T19(Phospho): 66.59			0.680749																					0.749	0.156131	0.0039922	1	1	1	1	28	0	0.08734	High	Unique	2898.36	1822940	1365720			1
CXAR_MOUSE	P97792	Cxadr	Coxsackievirus and adenovirus receptor homolog (CAR) (mCAR)	[R].SYIGSNHSSLGSMSPSNMEGYSK.[T]	1xDimethyl [S/K];2xOxidation [M13;M18];1xPhospho [S/Y]	CXAR_MOUSE 1xDimethyl [K]	CXAR_MOUSE [293-315]	S5(Phospho): 42.46;S8(Phospho): 42.46												-0.628552												0.132	0.163302	0.0039922	1	1	3	0	27	0	0.09462	High	Unique	2588.07	457946	60339			1
DAB2P_MOUSE	Q3UHC7	Dab2ip	Disabled homolog 2-interacting protein (DAB2-interacting protein) (ASK-interacting protein 1) (DOC-2/DAB-2 interactive protein)	[K].QGPSPVSPNALDR.[T]	1xDimethyl [N-Term];2xPhospho [S4(100);S7(100)]	DAB2P_MOUSE 2xPhospho [S992(100);S995(100)]	DAB2P_MOUSE [989-1001]	S4(Phospho): 100;S7(Phospho): 100			-0.0877583						4.80334			1.0093						-0.325876						0.396	0.018615	0	1	1	4	0	47	0	0.01997	High	Unique	1525.64	602325	238741	26.45	38.7	4
DAB2P_MOUSE	Q3UHC7	Dab2ip	Disabled homolog 2-interacting protein (DAB2-interacting protein) (ASK-interacting protein 1) (DOC-2/DAB-2 interactive protein)	[K].QGPSPVSPNALDR.[T]	1xDimethyl:2H(4) [N-Term];2xPhospho [S4(100);S7(100)]	DAB2P_MOUSE 2xPhospho [S992(100);S995(100)]	DAB2P_MOUSE [989-1001]	S4(Phospho): 100;S7(Phospho): 100										2.34113														1.953	0.191648	0.00466055	1	1	1	0	23	0	0.1155	High	Unique	1529.67	169868	331790			1
DACT3_MOUSE	Q0PHV7	Dact3	Dapper homolog 3 (Dapper antagonist of catenin 3)	[R].SQSETSLLGR.[A]	1xDimethyl [N-Term];1xPhospho [S3(87.2)]	DACT3_MOUSE 1xPhospho [S409(87.2)]	DACT3_MOUSE [407-416]	S3(Phospho): 87.19																		-0.361874						0.429	0.0637826	0	1	1	1	0	42	0	0.032	High	Unique	1185.55	1426370	612568			1
DREB_MOUSE	Q9QXS6	Dbn1	Drebrin (Developmentally-regulated brain protein)	[R].LSSPVLHR.[L]	1xDimethyl:2H(4) [N-Term];1xPhospho [S]		DREB_MOUSE [140-147]	S2(Phospho): 50;S3(Phospho): 50		0.563478																						1.309	0.103372	0	1	1	1	0	50	0	0.04636	High	Unique	1020.55	1782390	2333080			1
DREB_MOUSE	Q9QXS6	Dbn1	Drebrin (Developmentally-regulated brain protein)	[R].LSSPVLHR.[L]	1xDimethyl [N-Term];1xPhospho [S3(99.9)]	DREB_MOUSE 1xPhospho [S142(99.9)]	DREB_MOUSE [140-147]	S3(Phospho): 99.91			0.33198	0.490016	0.482291	0.438235	-0.186315		0.091378	-1.74919	-0.114074	-0.243268	-2.97967	-1.52814			-1.46618	-1.39995		+			+	0.378	0.0829051	0	1	1	23	0	42	0	0.04266	High	Unique	1016.53	2046760	773742	50.13	81.62	13
DCLK1_MOUSE	Q9JLM8	Dclk1	Serine/threonine-protein kinase DCLK1 (EC 2.7.11.1) (Doublecortin-like and CAM kinase-like 1) (Doublecortin-like kinase 1)	[R].SKSPASTSSVNGTPGSQLSTPR.[S]	1xDimethyl [S/K];1xPhospho [S/T]	DCLK1_MOUSE 1xDimethyl [K]	DCLK1_MOUSE [305-326]	S1(Phospho): 47.98;S3(Phospho): 47.98			0.564662			0.550109	0.514906				0.090367	0.616532	-2.97967		-0.39366									0.467	8.02e-05	0	1	1	18	1	75	0	0.000189	High	Unique	2282.1	3126850	1458690	63.84	84.02	7
DCLK1_MOUSE	Q9JLM8	Dclk1	Serine/threonine-protein kinase DCLK1 (EC 2.7.11.1) (Doublecortin-like and CAM kinase-like 1) (Doublecortin-like kinase 1)	[K].SPSPSPTSPGSLR.[K]	1xDimethyl [N-Term];1xPhospho [S8(91.1)]	DCLK1_MOUSE 1xPhospho [S337(99.8)]	DCLK1_MOUSE [330-342]	S8(Phospho): 91.12	-0.931201	-0.990754	-0.49432	-0.492175	-0.609911			-1.40532						-3.53249		-0.035509		-0.496362	+					0.352	0.0175277	0	1	1	20	0	59	0	0.01148	High	Unique	1377.64	1957580	688373	78.2	90	9
DCLK1_MOUSE	Q9JLM8	Dclk1	Serine/threonine-protein kinase DCLK1 (EC 2.7.11.1) (Doublecortin-like and CAM kinase-like 1) (Doublecortin-like kinase 1)	[K].SPSPSPTSPGSLRK.[Q]	1xDimethyl [S/K];1xPhospho [S8(97.5)]	DCLK1_MOUSE 1xDimethyl [K];1xPhospho [S337(97.5)]	DCLK1_MOUSE [330-343]	S8(Phospho): 76.08					-0.735463		-0.125901			-0.428032								-0.179526						0.452	0.0691972	0	1	1	4	1	45	0.001567	0.2124	High	Unique	1533.77	988939	447128	57.94	63.77	4
DCLK1_MOUSE	Q9JLM8	Dclk1	Serine/threonine-protein kinase DCLK1 (EC 2.7.11.1) (Doublecortin-like and CAM kinase-like 1) (Doublecortin-like kinase 1)	[R].ISQHGGSSTSLSSTK.[V]	1xDimethyl [I/K];2xPhospho [S7(99.9);T/S]	DCLK1_MOUSE 1xDimethyl [K];2xPhospho [S352(99.9);T/S]	DCLK1_MOUSE [346-360]	S7(Phospho): 98.69;S10(Phospho): 88.38		-0.722147	-1.34257	-0.523965	-1.42793	-1.15129		-0.989909	-4.27097		-0.474909	-4.3484	-2.97967	-3.53249	-0.39366		-0.493709							0.262	1.62e-05	0	1	1	25	0	78	0	4.73e-05	High	Unique	1692.72	5062420	1324320	94.77	180.8	13
DCLK1_MOUSE	Q9JLM8	Dclk1	Serine/threonine-protein kinase DCLK1 (EC 2.7.11.1) (Doublecortin-like and CAM kinase-like 1) (Doublecortin-like kinase 1)	[R].ISQHGGSSTSLSSTK.[V]	1xDimethyl [I/K];1xPhospho [S7(99.8)]	DCLK1_MOUSE 1xDimethyl [K];1xPhospho [S352(99.8)]	DCLK1_MOUSE [346-360]	S7(Phospho): 97.85			0.0795547			0.443101							-2.97967	-3.53249	-0.39366	-5.17502								0.243	1.27e-07	0	1	1	12	0	101	0	1.59e-06	High	Unique	1612.76	2459870	596607	64.8	132.7	7
DCLK1_MOUSE	Q9JLM8	Dclk1	Serine/threonine-protein kinase DCLK1 (EC 2.7.11.1) (Doublecortin-like and CAM kinase-like 1) (Doublecortin-like kinase 1)	[R].ISQHGGSSTSLSSTK.[V]	1xDimethyl:2H(4) [I/K];2xPhospho [S7(98.4);S10(98.3)]	DCLK1_MOUSE 2xPhospho [S352(98.4);S355(98.3)]	DCLK1_MOUSE [346-360]	S7(Phospho): 98.35;S10(Phospho): 98.34	-0.564276						-0.39375			-0.373643								-0.434943						0.418	0.035902	0	1	1	5	0	52	0	0.04174	High	Unique	1700.77	11410700	4768350	139.15	134.24	4
DCLK1_MOUSE	Q9JLM8	Dclk1	Serine/threonine-protein kinase DCLK1 (EC 2.7.11.1) (Doublecortin-like and CAM kinase-like 1) (Doublecortin-like kinase 1)	[R].YKAQPAPPELNSESEDYSPSSSETVR.[S]	1xDimethyl:2H(4) [Y/K];1xPhospho [S18(78.9)]	DCLK1_MOUSE 1xPhospho [S742(78.9)]	DCLK1_MOUSE [725-750]	S18(Phospho): 53.69		1.49597			1.8601		1.86574	2.14047	2.14927	1.72996								0.432499			+			1.349	0.106299	0.000872981	1	1	11	1	36	0	0.05949	High	Unique	3012.4	1298270	1750790	99.34	46.58	7
DCLK1_MOUSE	Q9JLM8	Dclk1	Serine/threonine-protein kinase DCLK1 (EC 2.7.11.1) (Doublecortin-like and CAM kinase-like 1) (Doublecortin-like kinase 1)	[R].YKAQPAPPELNSESEDYSPSSSETVR.[S]	1xDimethyl [Y/K];1xPhospho [Y/S/T]	DCLK1_MOUSE 1xDimethyl [K]	DCLK1_MOUSE [725-750]	Y17(Phospho): 41.24;S18(Phospho): 41.24						1.37564						1.85053					-0.419533							0.728	0.106299	0.000872981	1	1	4	1	35	0	0.06275	High	Unique	3004.35	1617340	1176760	26.72	39.59	3
DCLK1_MOUSE	Q9JLM8	Dclk1	Serine/threonine-protein kinase DCLK1 (EC 2.7.11.1) (Doublecortin-like and CAM kinase-like 1) (Doublecortin-like kinase 1)	[R].REESEEGFQIPATITER.[Y]	1xDimethyl [N-Term];1xPhospho [S4(100)]	DCLK1_MOUSE 1xPhospho [S392(100)]	DCLK1_MOUSE [389-405]								-0.214169			-1.56721								0.00954574						0.465	0.111865	0.000872981	1	1	3	1	37	0.002665	0.09256	High	Unique	2099.96	3688570	1714750	52.86	81.76	3
DCLK1_MOUSE	Q9JLM8	Dclk1	Serine/threonine-protein kinase DCLK1 (EC 2.7.11.1) (Doublecortin-like and CAM kinase-like 1) (Doublecortin-like kinase 1)	[R].SGKSPSPSPTSPGSLR.[K]	1xDimethyl [S/K];3xPhospho [S4(97.7);S6(100);S8(75.6)]	DCLK1_MOUSE 1xDimethyl [K];3xPhospho [S330(97.7);S332(100);S334(75.6)]	DCLK1_MOUSE [327-342]	S4(Phospho): 97.67;S6(Phospho): 100;S8(Phospho): 75.58																-1.23057								0.154	0.170771	0.0039922	1	1	1	1	39	0.001903	0.07208	High	Unique	1837.75	5418800	834261			1
DCX_MOUSE	O88809	Dcx	Neuronal migration protein doublecortin (Doublin) (Lissencephalin-X) (Lis-X)	[K].QSPISTPTSPGSLR.[K]	1xDimethyl [N-Term];1xPhospho [S/T]		DCX_MOUSE [331-344]	S9(Phospho): 48.05;S12(Phospho): 48.05	-2.5297	-1.96233	-2.23364	-3.04423	-3.71217	-2.70844					-5.01579	-4.3484	-2.97967	-1.67641	1.15492	0.0347476		-0.0529944	+	+		+		0.259	0.000193836	0	1	1	27	0	81	0	0.0003947	High	Unique	1535.75	1759510	455252	106.85	208.74	14
DCX_MOUSE	O88809	Dcx	Neuronal migration protein doublecortin (Doublin) (Lissencephalin-X) (Lis-X)	[K].QSPISTPTSPGSLR.[K]	1xDimethyl:2H(4) [N-Term];1xPhospho [T/S]		DCX_MOUSE [331-344]	T8(Phospho): 45.93;S9(Phospho): 45.93																	0.474217							0.894	0.0331759	0	1	1	2	0	35	0	0.01139	High	Unique	1539.77	5240940	4684750			1
DCX_MOUSE	O88809	Dcx	Neuronal migration protein doublecortin (Doublin) (Lissencephalin-X) (Lis-X)	[K].QSPISTPTSPGSLRK.[H]	1xDimethyl [Q/K];1xPhospho [S9(99.1)]	DCX_MOUSE 1xDimethyl [K];1xPhospho [S339(99.1)]	DCX_MOUSE [331-345]	S9(Phospho): 79.87		-1.34097	-1.60929	-2.11983	-2.27688	-2.17824	-2.45098			-1.98075	-1.64343	-1.4212	-2.97967	-1.77725	-0.39366	0.478191	0.935887	-0.032389		+		+		0.315	0.00429977	0	1	1	38	1	44	0	0.06954	High	Unique	1691.87	3064830	966940	54.96	166.33	15
DCX_MOUSE	O88809	Dcx	Neuronal migration protein doublecortin (Doublin) (Lissencephalin-X) (Lis-X)	[R].SKSPADSGNDQDANGTSSSQLSTPK.[S]	Dimethyl [S];1xPhospho [S1(89.2)]	DCX_MOUSE 1xDimethyl [];1xPhospho [S304(89.2)]	DCX_MOUSE [304-328]	S1(Phospho): 89.16	0.357826			-0.0398607	-0.200252	-0.182083	-0.0365254	-0.280358		0.374278	-0.943578	-0.00539374	0.483089	-3.53249	-0.39366	-0.271394	-0.1116							0.446	9.67e-10	0	1	1	28	1	130	0	1.68e-06	High	Unique	2643.18	8909750	3972120	100.12	140.3	14
DCX_MOUSE	O88809	Dcx	Neuronal migration protein doublecortin (Doublin) (Lissencephalin-X) (Lis-X)	[R].SKSPADSGNDQDANGTSSSQLSTPK.[S]	Dimethyl:2H(4) [S];1xPhospho [S1(86.4)]	DCX_MOUSE 1xPhospho [S304(86.4)]	DCX_MOUSE [304-328]	S1(Phospho): 88.33		0.227026	0.165128						-4.50728									-0.31845						0.472	1.57e-08	0	1	1	10	1	97	0	0.0002393	High	Unique	2655.25	17124400	8088200	61.82	48.54	4
DCX_MOUSE	O88809	Dcx	Neuronal migration protein doublecortin (Doublin) (Lissencephalin-X) (Lis-X)	[K].SKQSPISTPTSPGSLR.[K]	1xDimethyl [S/K];2xPhospho [S4(98.6);S11(97.1)]	DCX_MOUSE 1xDimethyl [K];2xPhospho [S332(98.6);S339(97.1)]	DCX_MOUSE [329-344]					0.12171		0.219965	-0.0670978			0.538914	-0.0489703													0.474	0.185813	0.00466055	1	1	5	1	32	0.002269	0.1174	High	Unique	1858.87	1078280	510660	23.6	32.86	5
DDX21_MOUSE	Q9JIK5	Ddx21	Nucleolar RNA helicase 2 (EC 3.6.4.13) (DEAD box protein 21) (Gu-alpha) (Nucleolar RNA helicase Gu) (Nucleolar RNA helicase II) (RH II/Gu)	[K].SNSSDAPGEESSSETEKEIPVEQK.[E]	Dimethyl [S];1xPhospho [S/T]	DDX21_MOUSE RecName: Full=Nucleolar RNA helicase 2 {ECO:0000305};EC=3.6.4.13 {ECO:0000250 1xDimethyl []	DDX21_MOUSE RecName: Full=Nucleolar RNA helicase 2 {ECO:0000305};EC=3.6.4.13 {ECO:0000250 [233-256]	S11(Phospho): 46.26;S12(Phospho): 46.26																	-6.00779	-0.053146						0.387	0.0708705	0	1	1	7	1	31	0	0.03523	High	Unique	2728.21	797902	308550	63.45	140.39	2
DDX21_MOUSE	Q9JIK5	Ddx21	Nucleolar RNA helicase 2 (EC 3.6.4.13) (DEAD box protein 21) (Gu-alpha) (Nucleolar RNA helicase Gu) (Nucleolar RNA helicase II) (RH II/Gu)	[K].SNSSDAPGEESSSETEKEIPVEQK.[E]	Dimethyl [S];2xPhospho [S13(88.1);T/S]	DDX21_MOUSE RecName: Full=Nucleolar RNA helicase 2 {ECO:0000305};EC=3.6.4.13 {ECO:0000250 1xDimethyl [];2xPhospho [S245(88.1);S/T]	DDX21_MOUSE RecName: Full=Nucleolar RNA helicase 2 {ECO:0000305};EC=3.6.4.13 {ECO:0000250 [233-256]	S11(Phospho): 52.69;S12(Phospho): 52.69;S13(Phospho): 80.45			0.111762			0.840614		0.312613			0.790742	0.802703		1.69511	3.89647	0.341167		0.525483				+		0.525	0.0449951	0	1	1	19	1	45	0	0.02634	High	Unique	2808.17	2503730	1313410	89.96	91.87	9
DLGP4_MOUSE	B1AZP2	Dlgap4	Disks large-associated protein 4 (DAP-4) (PSD-95/SAP90-binding protein 4) (SAP90/PSD-95-associated protein 4) (SAPAP-4)	[R].QNSATESADSIEIYVPEAQTR.[L]	1xDimethyl [N-Term];1xPhospho [S/T/Y]		DLGP4_MOUSE [971-991]	S3(Phospho): 31.19;T5(Phospho): 31.19;S10(Phospho): 31.19			-0.22726									-4.3484												0.239	0.0422226	0	1	1	11	0	34	0	0.07093	High	Unique	2417.09	213949	51171.4	70.08	168.01	3
DEMA_MOUSE	Q9WV69	Dmtn	Dematin (Dematin actin-binding protein) (Erythrocyte membrane protein band 4.9)	[K].SSSLPSYGR.[T]	1xDimethyl:2H(4) [N-Term];1xPhospho [S3(99.6)]	DEMA_MOUSE 1xPhospho [S289(99.6)]	DEMA_MOUSE [287-295]	S3(Phospho): 87.32					1.08697		1.50032		-0.839368				4.28753	3.37144										1.272	0.00114821	0	1	1	5	0	63	0	0.002298	High	Unique	1065.49	429916	546840	33.06	24.82	5
DMXL2_MOUSE	Q8BPN8	Dmxl2	DmX-like protein 2 (Rabconnectin-3)	[K].FGNVDADSPVEETIQDHSALK.[S]	1xDimethyl:2H(4) [F/K];1xPhospho [S8(100)]	DMXL2_MOUSE 1xPhospho [S1288(100)]	DMXL2_MOUSE [1281-1301]		0.771447	0.483946	0.660727	1.23496	1.2404	1.14223	1.36417	1.38051	1.69338	1.43419	1.83947	1.80193	4.16562	3.01279	5.78846				+	+	+	+	+	1.056	1.56e-07	0	1	1	16	0	78	0	6.5e-06	High	Unique	2416.15	1625650	1716580	22.49	22.17	15
DNJC5_MOUSE	P60904	Dnajc5	DnaJ homolog subfamily C member 5 (Cysteine string protein) (CSP)	[R].SLSTSGESLYHVLGLDK.[N]	1xDimethyl [S/K];1xPhospho [T/S/Y]	DNJC5_MOUSE 1xDimethyl [K]	DNJC5_MOUSE [8-24]	S1(Phospho): 32.29;S3(Phospho): 32.29;T4(Phospho): 32.29	-1.35976	-1.99316	-1.29905	-0.521147			-0.872528							0.604092					+					0.231	0.00587679	0	1	1	35	0	49	0	0.02507	High	Unique	1941.96	873105	201778	73.01	71.2	6
DNJC5_MOUSE	P60904	Dnajc5	DnaJ homolog subfamily C member 5 (Cysteine string protein) (CSP)	[R].SLSTSGESLYHVLGLDK.[N]	1xPhospho [S/T/Y];1xDimethyl:2H(4) [S/K]		DNJC5_MOUSE [8-24]	S3(Phospho): 33.21;T4(Phospho): 33.21;S5(Phospho): 33.21	-1.18158																							0.301	0.028032	0	1	1	3	0	57	0	0.01066	High	Unique	1950.01	721457	217207			1
DOCK7_MOUSE	Q8R1A4	Dock7	Dedicator of cytokinesis protein 7 (Protein moonlight)	[R].SPSGSAFGSQENLR.[W]	1xDimethyl [N-Term];1xPhospho [S3(89.4)]	DOCK7_MOUSE RecName: Full=Dedicator of cytokinesis protein 7;AltName: Full=Protein moonlight {ECO:0000303 1xPhospho [S1422(89.4)]	DOCK7_MOUSE RecName: Full=Dedicator of cytokinesis protein 7;AltName: Full=Protein moonlight {ECO:0000303 [1420-1433]	S3(Phospho): 89.39												1.13841												0.448	0.0467871	0	1	1	1	0	48	0	0.0295	High	Unique	1544.67	380495	170624			1
DPYL2_MOUSE	O08553	Dpysl2	Dihydropyrimidinase-related protein 2 (DRP-2) (Unc-33-like phosphoprotein 2) (ULIP-2)	[R].GLYDGPVCEVSVTPK.[T]	1xDimethyl [G/K];1xCarbamidomethyl [C8];1xPhospho [T13(99.1)]	DPYL2_MOUSE 1xDimethyl [K];1xPhospho [T509(99.1)]	DPYL2_MOUSE [497-511]	T13(Phospho): 98.95																	-0.434619	0.263333						0.527	0.0144812	0	1	1	2	0	49	0	0.01671	High	Unique	1756.82	700427	369221	63.93	44.05	2
DPYL2_MOUSE	O08553	Dpysl2	Dihydropyrimidinase-related protein 2 (DRP-2) (Unc-33-like phosphoprotein 2) (ULIP-2)	[K].TSPAKQQAPPVR.[N]	1xDimethyl [T/K];1xPhospho [T/S]	DPYL2_MOUSE 1xDimethyl [K]	DPYL2_MOUSE [521-532]	T1(Phospho): 50;S2(Phospho): 50			0.0748733			0.331606	0.781075		0.410307			-0.831904	-0.0641062		-0.39366									0.271	0.00355039	0	1	1	25	1	58	0	0.07204	High	Unique	1415.74	4345470	1178670	59.91	113.38	7
DPYL2_MOUSE	O08553	Dpysl2	Dihydropyrimidinase-related protein 2 (DRP-2) (Unc-33-like phosphoprotein 2) (ULIP-2)	[K].TSPAKQQAPPVR.[N]	1xDimethyl:2H(4) [T/K];1xPhospho [T1(93.4)]	DPYL2_MOUSE 1xPhospho [T521(93.4)]	DPYL2_MOUSE [521-532]	S2(Phospho): 99.96				1.2564			0.641188																	0.921	0.0135643	0	1	1	3	1	48	0	0.007949	High	Unique	1423.79	6971910	6422990	29.68	43.56	2
DPYL2_MOUSE	O08553	Dpysl2	Dihydropyrimidinase-related protein 2 (DRP-2) (Unc-33-like phosphoprotein 2) (ULIP-2)	[R].NLHQSGFSLSGAQIDDNIPR.[R]	1xDimethyl [N-Term];1xPhospho [S]		DPYL2_MOUSE [533-552]	S5(Phospho): 49.98;S8(Phospho): 49.98	-1.3053	-0.714768		0.167611	-0.0116932	0.466113	-0.585911	-0.350447		-2.11067	-0.445576	-0.37054		0.801184		0.88072							+	0.387	3.92e-05	0	1	1	53	0	72	0	5.01e-05	High	Unique	2277.07	1597620	618974	55.87	65.23	12
DPYL2_MOUSE	O08553	Dpysl2	Dihydropyrimidinase-related protein 2 (DRP-2) (Unc-33-like phosphoprotein 2) (ULIP-2)	[R].NLHQSGFSLSGAQIDDNIPR.[R]	1xPhospho [S];1xDimethyl:2H(4) [N-Term]	DPYL2_MOUSE 1xPhospho [S]	DPYL2_MOUSE [533-552]			0.237544																						1.044	0.000929179	0	1	1	2	0	57	0	0.0005287	High	Unique	2281.09	195028	203661			1
DPYL2_MOUSE	O08553	Dpysl2	Dihydropyrimidinase-related protein 2 (DRP-2) (Unc-33-like phosphoprotein 2) (ULIP-2)	[K].TVTPASSAKTSPAK.[Q]	Dimethyl [T];2xPhospho [T3(100);S11(89.5)]	DPYL2_MOUSE 1xDimethyl [];2xPhospho [T514(100);S522(88.9)]	DPYL2_MOUSE [512-525]	T3(Phospho): 99.98;S11(Phospho): 89.91				-1.82066		-3.86834		-3.46069	-2.58055		-5.01579		-2.97967	-3.53249	-0.39366									0.053	0.00249501	0	1	1	19	1	65	0	0.02985	High	Unique	1589.76	4577690	241343	56.8	145.17	9
DPYL2_MOUSE	O08553	Dpysl2	Dihydropyrimidinase-related protein 2 (DRP-2) (Unc-33-like phosphoprotein 2) (ULIP-2)	[K].TVTPASSAKTSPAK.[Q]	Dimethyl [T];3xPhospho [T10(100);S11(100);S/T]	DPYL2_MOUSE 1xDimethyl [];3xPhospho [S517(97.7);T521(97.8);S522(99.6)]	DPYL2_MOUSE [512-525]	T3(Phospho): 99.63;T10(Phospho): 97.78;S11(Phospho): 99.99		-3.36498		-2.93736			-3.99809		-4.50728			-4.3484			-0.39366	-0.712596		0.0313512			+			0.225	0.257391	0.00932339	1	1	11	1	35	0.004722	0.1887	High	Unique	1669.73	8998640	2025600	84.03	181.53	8
DPYL3_MOUSE	Q62188	Dpysl3	Dihydropyrimidinase-related protein 3 (DRP-3) (Unc-33-like phosphoprotein 1) (ULIP-1)	[K].GGTPAGSTRGSPTRPNPPVR.[N]	1xDimethyl [N-Term];1xPhospho [S11(76.2)]	DPYL3_MOUSE 1xPhospho [S522(79.7)]	DPYL3_MOUSE [512-531]	S11(Phospho): 68.62														2.97795	5.12174		0.00638604	0.424831						0.712	0.00156145	0	1	1	9	1	52	0	0.001433	High	Unique	2070.02	80132200	57089200	34.07	45.38	4
DPYL3_MOUSE	Q62188	Dpysl3	Dihydropyrimidinase-related protein 3 (DRP-3) (Unc-33-like phosphoprotein 1) (ULIP-1)	[R].NLHQSGFSLSGTQVDEGVR.[S]	1xDimethyl [N-Term];1xPhospho [S5(91.6)]	DPYL3_MOUSE 1xPhospho [S536(91.6)]	DPYL3_MOUSE [532-550]	S8(Phospho): 46.54;S10(Phospho): 46.54				-0.535404	0.266669	0.273238	-0.676701	0.427411		2.00092	0.100861	0.00752258	0.0747733	-0.0616674	-0.39366	0.78482		-0.0132487						0.419	0.000156071	0	1	1	71	0	74	0	0.0001414	High	Unique	2138.99	2689190	1127950	126.36	167.85	13
DPYL3_MOUSE	Q62188	Dpysl3	Dihydropyrimidinase-related protein 3 (DRP-3) (Unc-33-like phosphoprotein 1) (ULIP-1)	[R].NLHQSGFSLSGTQVDEGVR.[S]	1xDimethyl [N-Term];2xPhospho [S5(76.5);S8(76.5)]	DPYL3_MOUSE 2xPhospho [S536(76.5);S539(76.5)]	DPYL3_MOUSE [532-550]	S5(Phospho): 76.47;S8(Phospho): 76.47																		0.524437						0.794	0.0343431	0	1	1	1	0	35	0	0.01803	High	Unique	2218.95	1075490	853755			1
DPYL3_MOUSE	Q62188	Dpysl3	Dihydropyrimidinase-related protein 3 (DRP-3) (Unc-33-like phosphoprotein 1) (ULIP-1)	[R].NLHQSGFSLSGTQVDEGVR.[S]	1xDimethyl:2H(4) [N-Term];1xPhospho [S10(80.1)]	DPYL3_MOUSE 1xPhospho [S541(80.1)]	DPYL3_MOUSE [532-550]		-0.00148672	0.940781	0.119076		0.0709621		0.15252									0.897192	0.226419	-0.191325						0.731	0.00208104	0	1	1	18	0	87	0	0.00113	High	Unique	2143.01	2477920	1810280	29.21	51.65	8
DPYL3_MOUSE	Q62188	Dpysl3	Dihydropyrimidinase-related protein 3 (DRP-3) (Unc-33-like phosphoprotein 1) (ULIP-1)	[R].GSPTRPNPPVR.[N]	1xDimethyl [N-Term];1xPhospho [S2(100)]	DPYL3_MOUSE 1xPhospho [S522(100)]	DPYL3_MOUSE [521-531]	S2(Phospho): 100						-0.821239	-0.533065				-0.799414			-0.0244672	-0.39366									0.193	0.0869141	0	1	1	5	0	35	0	0.05776	High	Unique	1285.64	4633970	893941	54.38	82.44	5
DPYL3_MOUSE	Q62188	Dpysl3	Dihydropyrimidinase-related protein 3 (DRP-3) (Unc-33-like phosphoprotein 1) (ULIP-1)	[R].GMYDGPVFDLTTTPKGGTPAGSTR.[G]	1xDimethyl [G/K];1xPhospho [T/S/Y];1xOxidation [M2]	DPYL3_MOUSE 1xDimethyl [K]	DPYL3_MOUSE [497-520]					-0.902799			-1.20104																	0.224	0.0995861	0	1	1	2	1	29	0	0.05382	High	Unique	2578.19	1379360	308530	45.29	44.71	2
DPYL3_MOUSE	Q62188	Dpysl3	Dihydropyrimidinase-related protein 3 (DRP-3) (Unc-33-like phosphoprotein 1) (ULIP-1)	[R].GMYDGPVFDLTTTPKGGTPAGSTR.[G]	1xDimethyl [G/K];2xPhospho [T18(75.9);T/S/Y];1xOxidation [M2]	DPYL3_MOUSE 1xDimethyl [K];2xPhospho [T514(75.9);T/S/Y]	DPYL3_MOUSE [497-520]	T13(Phospho): 73.94;T18(Phospho): 92.23			-1.56885									-0.931384												0.13	0.0170077	0	1	1	17	1	41	0	0.1213	High	Unique	2658.16	2510620	325924	36.12	53.06	3
DPYL3_MOUSE	Q62188	Dpysl3	Dihydropyrimidinase-related protein 3 (DRP-3) (Unc-33-like phosphoprotein 1) (ULIP-1)	[K].GGTPAGSTRGSPTRPNPPVR.[N]	1xDimethyl [N-Term];2xPhospho [T3(100);S/T]	DPYL3_MOUSE 2xPhospho [T514(100);S/T]	DPYL3_MOUSE [512-531]	T3(Phospho): 100;S11(Phospho): 65.94			-0.399259	0.114186	-0.828571	-0.118867	0.0706167	-0.114818	0.322366		0.0175041	0.654922	-0.212751		1.79245		-0.111516	-0.256018						0.449	0.0188971	0	1	1	17	1	48	0	0.07413	High	Unique	2149.99	84696000	38038700	133.58	164.44	13
DPYL3_MOUSE	Q62188	Dpysl3	Dihydropyrimidinase-related protein 3 (DRP-3) (Unc-33-like phosphoprotein 1) (ULIP-1)	[K].GGTPAGSTRGSPTRPNPPVR.[N]	1xDimethyl:2H(4) [N-Term];1xPhospho [S11(96.7)]	DPYL3_MOUSE 1xPhospho [S522(96.7)]	DPYL3_MOUSE [512-531]	S11(Phospho): 78.92				2.28298	1.72421	1.9826		1.94075			2.17057	2.17886								+		+		1.663	0.0222903	0	1	1	23	1	35	0	0.01288	High	Unique	2074.05	46808100	77834700	27.66	30.23	7
DPYL3_MOUSE	Q62188	Dpysl3	Dihydropyrimidinase-related protein 3 (DRP-3) (Unc-33-like phosphoprotein 1) (ULIP-1)	[R].NLHQSGFSLSGTQVDEGVR.[S]	1xDimethyl:2H(4) [N-Term];2xPhospho [S/T]	DPYL3_MOUSE 2xPhospho [S536;S539]	DPYL3_MOUSE [532-550]																	1.41625								0.964	0.111865	0.000872981	1	1	1	0	58	0	0.04686	High	Unique	2222.98	671268	647241			1
DPYL3_MOUSE	Q62188	Dpysl3	Dihydropyrimidinase-related protein 3 (DRP-3) (Unc-33-like phosphoprotein 1) (ULIP-1)	[R].GSPTRPNPPVR.[N]	1xDimethyl:2H(4) [N-Term];1xPhospho [S2(100)]	DPYL3_MOUSE 1xPhospho [S522(100)]	DPYL3_MOUSE [521-531]	S2(Phospho): 100																	0.503279							0.912	0.127851	0.00258186	1	1	1	0	27	0	0.04515	High	Unique	1289.67	7327390	6683060			1
DPYL3_MOUSE	Q62188	Dpysl3	Dihydropyrimidinase-related protein 3 (DRP-3) (Unc-33-like phosphoprotein 1) (ULIP-1)	[K].GGTPAGSTRGSPTRPNPPVR.[N]	1xDimethyl [N-Term];3xPhospho [T3(100);S/T]	DPYL3_MOUSE 3xPhospho [T514(100);S/T]	DPYL3_MOUSE [512-531]	T3(Phospho): 99.87;S7(Phospho): 72.76;S11(Phospho): 72.76		-1.53153										-0.515506												0.204	0.149245	0.0039922	1	1	5	1	31	0	0.08692	High	Unique	2229.96	31690400	6470910	34.95	18.34	2
DPYL3_MOUSE	Q62188	Dpysl3	Dihydropyrimidinase-related protein 3 (DRP-3) (Unc-33-like phosphoprotein 1) (ULIP-1)	[K].GGTPAGSTRGSPTRPNPPVR.[N]	1xDimethyl:2H(4) [N-Term];2xPhospho [S7(93.2);T8(93.2)]	DPYL3_MOUSE 2xPhospho [S518(93.2);T519(93.2)]	DPYL3_MOUSE [512-531]	S7(Phospho): 93.21;T8(Phospho): 93.21										1.33453														0.972	0.213845	0.00909588	1	1	2	1	37	0.001567	0.128	High	Unique	2154.02	29022400	28214300			1
DPYL5_MOUSE	Q9EQF6	Dpysl5	Dihydropyrimidinase-related protein 5 (DRP-5) (Collapsin response mediator protein 5) (CRMP-5)	[R].DLHESSFSLSGSQIDDHVPKR.[A]	1xDimethyl [D/K];1xPhospho [S]	DPYL5_MOUSE 1xDimethyl [K]	DPYL5_MOUSE [527-547]	S5(Phospho): 31.79;S6(Phospho): 31.79;S8(Phospho): 31.79	-2.22221						-4.97521																	0.103	0.0736272	0	1	1	6	1	39	0	0.0361	High	Unique	2490.17	296539	30650.6	47.81	126.53	2
DPYL5_MOUSE	Q9EQF6	Dpysl5	Dihydropyrimidinase-related protein 5 (DRP-5) (Collapsin response mediator protein 5) (CRMP-5)	[R].DLHESSFSLSGSQIDDHVPK.[R]	1xDimethyl [D/K];1xPhospho [S]	DPYL5_MOUSE 1xDimethyl [K]	DPYL5_MOUSE [527-546]	S6(Phospho): 65.46	-6.0936			-2.33825																				0.045	0.0885678	0	1	1	6	0	36	0.00205	0.09492	High	Unique	2334.06	247616	11201.4	1.21	114.11	2
DPYL5_MOUSE	Q9EQF6	Dpysl5	Dihydropyrimidinase-related protein 5 (DRP-5) (Collapsin response mediator protein 5) (CRMP-5)	[R].DLHESSFSLSGSQIDDHVPK.[R]	1xDimethyl [D/K];2xPhospho [S]	DPYL5_MOUSE 1xDimethyl [K]	DPYL5_MOUSE [527-546]				-5.5465				-5.4973						-2.94473											0.01	0.0530936	0	1	1	21	0	34	0	0.0285	High	Unique	2414.03	218061	2204.36	26.03	40.39	3
DPYL5_MOUSE	Q9EQF6	Dpysl5	Dihydropyrimidinase-related protein 5 (DRP-5) (Collapsin response mediator protein 5) (CRMP-5)	[K].EMGTPLADTPTRPVTR.[H]	1xDimethyl [N-Term];1xOxidation [M2];2xPhospho [T4(100);T9(88.8)]	DPYL5_MOUSE 2xPhospho [T509(100);T514(88.8)]	DPYL5_MOUSE [506-521]	T4(Phospho): 99.9;T15(Phospho): 76.91	-0.720531		0.431033	-0.280293	-0.68346		-0.0200291			0.516157		1.68931	-0.00533676	-1.88008	1.53321	-4.1024								0.429	0.00963	0	1	1	23	0	60	0	0.009394	High	Unique	1945.85	6585490	2824430	48.33	98.78	12
DPYL5_MOUSE	Q9EQF6	Dpysl5	Dihydropyrimidinase-related protein 5 (DRP-5) (Collapsin response mediator protein 5) (CRMP-5)	[K].EMGTPLADTPTRPVTR.[H]	1xOxidation [M2];1xDimethyl:2H(4) [N-Term];2xPhospho [T4(100);T9(90.3)]	DPYL5_MOUSE 2xPhospho [T509(100);T514(90.3)]	DPYL5_MOUSE [506-521]	T4(Phospho): 100;T15(Phospho): 98.72		0.454847				1.04575	-0.0847682		1.81826	0.888312	1.66946													0.822	0.0375292	0	1	1	6	0	43	0	0.02584	High	Unique	1949.87	4162610	3419650	24.85	26.67	6
DC1I1_MOUSE	O88485	Dync1i1	Cytoplasmic dynein 1 intermediate chain 1 (Cytoplasmic dynein intermediate chain 1) (Dynein intermediate chain 1, cytosolic) (DH IC-1)	[R].ANRADSEEEGAVELAA.[-]	1xDimethyl [N-Term];1xPhospho [S6(100)]	DC1I1_MOUSE 1xPhospho [S618(100)]	DC1I1_MOUSE [613-628]	S6(Phospho): 100												2.10282					0.483259							0.888	0.0296051	0	1	1	2	1	42	0	0.0195	High	Unique	1739.75	2209190	1961910	9.44	11.38	2
DC1I1_MOUSE	O88485	Dync1i1	Cytoplasmic dynein 1 intermediate chain 1 (Cytoplasmic dynein intermediate chain 1) (Dynein intermediate chain 1, cytosolic) (DH IC-1)	[R].ANRADSEEEGAVELAA.[-]	1xDimethyl:2H(4) [N-Term];1xPhospho [S6(100)]	DC1I1_MOUSE 1xPhospho [S618(100)]	DC1I1_MOUSE [613-628]	S6(Phospho): 100					1.33332				2.15541															1.179	0.00943782	0	1	1	2	1	48	0	0.009933	High	Unique	1743.77	1970770	2322710	27.59	3.87	2
DC1I1_MOUSE	O88485	Dync1i1	Cytoplasmic dynein 1 intermediate chain 1 (Cytoplasmic dynein intermediate chain 1) (Dynein intermediate chain 1, cytosolic) (DH IC-1)	[K].ETQTPLATHQSEEDEEDEEMVEPK.[I]	1xOxidation [M20];1xDimethyl:2H(4) [E/K];1xPhospho [T/S]		DC1I1_MOUSE [152-175]	T4(Phospho): 31.39;T8(Phospho): 31.39;S11(Phospho): 31.39								0.889671																0.979	0.105315	0.000872981	1	1	2	0	19	0	0.05899	High	Unique	2961.27	2055580	2011580			1
DC1I2_MOUSE	O88487	Dync1i2	Cytoplasmic dynein 1 intermediate chain 2 (Cytoplasmic dynein intermediate chain 2) (Dynein intermediate chain 2, cytosolic) (DH IC-2)	[K].SVSTPSEAGSQDSGDGAVGSR.[R]	1xDimethyl:2H(4) [N-Term];1xPhospho [S10(90.1)]	DC1I2_MOUSE 1xPhospho [S95(90.1)]	DC1I2_MOUSE [86-106]	S10(Phospho): 90.09													3.03205	3.58384			0.655536	1.02056						1.052	0.00230173	0	1	1	8	0	60	0	0.01415	High	Unique	2062.89	1315240	1383020	84.39	92.92	4
DC1L1_MOUSE	Q8R1Q8	Dync1li1	Cytoplasmic dynein 1 light intermediate chain 1 (Dynein light chain A) (DLC-A) (Dynein light intermediate chain 1, cytosolic)	[R].DFQEYVEPGEDFPASPQRR.[T]	1xDimethyl [N-Term];1xPhospho [S15(100)]	DC1L1_MOUSE 1xPhospho [S207(100)]	DC1L1_MOUSE [193-211]				-0.400406								0.00091064	-3.41264	1.22734	0.0906589	2.72561	0.0423352	0.0321757							0.24	5.26e-05	0	1	1	24	1	91	0	0.000129	High	Unique	2375.03	7952490	1904660	42.52	78.2	8
DC1L1_MOUSE	Q8R1Q8	Dync1li1	Cytoplasmic dynein 1 light intermediate chain 1 (Dynein light chain A) (DLC-A) (Dynein light intermediate chain 1, cytosolic)	[R].DFQEYVEPGEDFPASPQRR.[T]	1xDimethyl:2H(4) [N-Term];1xPhospho [S15(100)]	DC1L1_MOUSE 1xPhospho [S207(100)]	DC1L1_MOUSE [193-211]	S15(Phospho): 100	-0.197039	-0.472182		0.113027	-0.105215	-0.0867062	-0.0582167	-0.0357386		-0.103134								0.0689313						0.5	3.44e-05	0	1	1	10	1	91	0	0.0008605	High	Unique	2379.06	13123700	6557550	17.39	24.45	10
DC1L1_MOUSE	Q8R1Q8	Dync1li1	Cytoplasmic dynein 1 light intermediate chain 1 (Dynein light chain A) (DLC-A) (Dynein light intermediate chain 1, cytosolic)	[R].SVSSNVASVSPIPAGSK.[K]	1xPhospho [S];1xDimethyl:2H(4) [S/K]		DC1L1_MOUSE [412-428]	S1(Phospho): 33.25;S3(Phospho): 33.25;S4(Phospho): 33.25																		2.31155						2.74	0.0977415	0	1	1	2	0	29	0	0.04774	High	Unique	1730.92	103967	284836			1
DC1L1_MOUSE	Q8R1Q8	Dync1li1	Cytoplasmic dynein 1 light intermediate chain 1 (Dynein light chain A) (DLC-A) (Dynein light intermediate chain 1, cytosolic)	[R].KPASVSPTTPTSPTEGEAS.[-]	1xDimethyl:2H(4) [K];1xPhospho [S/T]		DC1L1_MOUSE [505-523]	S12(Phospho): 71.58					1.33765																			1.429	0.0533517	0	1	1	1	0	30	0	0.04172	High	Unique	1987.97	1460300	2086070			1
DC1L2_MOUSE	Q6PDL0	Dync1li2	Cytoplasmic dynein 1 light intermediate chain 2 (Dynein light intermediate chain 2, cytosolic)	[K].EFQDYIEPEEGCQGSPQRR.[G]	1xDimethyl:2H(4) [N-Term];1xCarbamidomethyl [C12];1xPhospho [S15(100)]	DC1L2_MOUSE 1xPhospho [S194(100)]	DC1L2_MOUSE [180-198]	S15(Phospho): 100																		1.33165						1.389	0.126105	0.00258186	1	1	1	1	35	0	0.06109	High	Unique	2437.04	2549580	3541540			1
DYR1A_MOUSE	Q61214	Dyrk1a	Dual specificity tyrosine-phosphorylation-regulated kinase 1A (EC 2.7.12.1) (Dual specificity YAK1-related kinase) (MP86) (Protein kinase minibrain homolog) (MNBH)	[R].IYQYIQSR.[F]	1xDimethyl:2H(4) [N-Term];1xPhospho [Y4(99)]	DYR1A_MOUSE 1xPhospho [Y321(91.2)]	DYR1A_MOUSE [318-325]	Y4(Phospho): 91.16							1.36429																	1.332	0.165511	0.0039922	1	2	1	0	26	0.002665	0.09134	High	Unique	1182.59	722439	962222			1
EI2BE_MOUSE	Q8CHW4	Eif2b5	Translation initiation factor eIF-2B subunit epsilon (eIF-2B GDP-GTP exchange factor subunit epsilon)	[R].AGSPQLDDIR.[V]	1xDimethyl:2H(4) [N-Term];1xPhospho [S3(100)]	EI2BE_MOUSE 1xPhospho [S540(100)]	EI2BE_MOUSE [538-547]	S3(Phospho): 100																		3.25887						4.956	0.00239642	0	1	1	2	0	56	0	0.002359	High	Unique	1183.57	155934	772751	57.88	71.04	2
EI2BE_MOUSE	Q8CHW4	Eif2b5	Translation initiation factor eIF-2B subunit epsilon (eIF-2B GDP-GTP exchange factor subunit epsilon)	[R].AGSPQLDDIR.[V]	1xDimethyl [N-Term];1xPhospho [S3(100)]	EI2BE_MOUSE 1xPhospho [S540(100)]	EI2BE_MOUSE [538-547]	S3(Phospho): 100								0.0781874			1.15903													0.642	0.192495	0.00466055	1	1	2	0	40	0	0.1052	High	Unique	1179.54	255132	163922	4.24	22.37	2
EIF3B_MOUSE	Q8JZQ9	Eif3b	Eukaryotic translation initiation factor 3 subunit B (eIF3b) (Eukaryotic translation initiation factor 3 subunit 9) (eIF-3-eta) (eIF3 p116)	[R].GHPSAGAEEEGGSDGSAAEAEPR.[A]	1xDimethyl:2H(4) [N-Term];2xPhospho [S13(100);S16(100)]	EIF3B_MOUSE RecName: Full=Eukaryotic translation initiation factor 3 subunit B {ECO:0000255 2xPhospho [S120(100);S123(100)]	EIF3B_MOUSE RecName: Full=Eukaryotic translation initiation factor 3 subunit B {ECO:0000255 [108-130]	S13(Phospho): 100;S16(Phospho): 100					1.22542			1.13734																1.296	5.96e-06	0	1	1	3	0	79	0	2.31e-05	High	Unique	2359.9	2841530	3682130	95.77	100.49	2
EIF3B_MOUSE	Q8JZQ9	Eif3b	Eukaryotic translation initiation factor 3 subunit B (eIF3b) (Eukaryotic translation initiation factor 3 subunit 9) (eIF-3-eta) (eIF3 p116)	[R].GHPSAGAEEEGGSDGSAAEAEPR.[A]	1xDimethyl [N-Term];2xPhospho [S13(100);S16(100)]	EIF3B_MOUSE RecName: Full=Eukaryotic translation initiation factor 3 subunit B {ECO:0000255 2xPhospho [S120(100);S123(100)]	EIF3B_MOUSE RecName: Full=Eukaryotic translation initiation factor 3 subunit B {ECO:0000255 [108-130]	S13(Phospho): 100;S16(Phospho): 100			1.0645								1.30063	1.54529	3.03446	2.39349	4.9744	0.39977	-0.0246063	0.452196						0.714	8.82e-08	0	1	1	16	0	105	0	0.0001606	High	Unique	2355.88	7533520	5381580	52.81	56.23	11
EIF3B_MOUSE	Q8JZQ9	Eif3b	Eukaryotic translation initiation factor 3 subunit B (eIF3b) (Eukaryotic translation initiation factor 3 subunit 9) (eIF-3-eta) (eIF3 p116)	[R].GHPSAGAEEEGGSDGSAAEAEPR.[A]	1xDimethyl:2H(4) [N-Term];1xPhospho [S]		EIF3B_MOUSE RecName: Full=Eukaryotic translation initiation factor 3 subunit B {ECO:0000255 [108-130]	S13(Phospho): 50;S16(Phospho): 50															9.46686									9.296	0.00992563	0	1	1	1	0	58	0	0.002789	High	Unique	2279.94	310210	2883820			1
EIF3B_MOUSE	Q8JZQ9	Eif3b	Eukaryotic translation initiation factor 3 subunit B (eIF3b) (Eukaryotic translation initiation factor 3 subunit 9) (eIF-3-eta) (eIF3 p116)	[R].AKPAAQSEEETATSPAASPTPQSAER.[S]	1xDimethyl:2H(4) [A/K];2xPhospho [S18(99.5);T/S]	EIF3B_MOUSE RecName: Full=Eukaryotic translation initiation factor 3 subunit B {ECO:0000255 2xPhospho [S79(99.5);T/S]	EIF3B_MOUSE RecName: Full=Eukaryotic translation initiation factor 3 subunit B {ECO:0000255 [62-87]	S14(Phospho): 83.17;S18(Phospho): 99.13	0.559534	0.108976	0.391504	0.905692	0.552955	0.426386					0.448551	0					-0.283971	0.161366		+				0.574	8.52e-05	0	1	1	12	0	86	0	0.0003073	High	Unique	2836.29	23079800	13255100	79.61	81.86	12
EIF3B_MOUSE	Q8JZQ9	Eif3b	Eukaryotic translation initiation factor 3 subunit B (eIF3b) (Eukaryotic translation initiation factor 3 subunit 9) (eIF-3-eta) (eIF3 p116)	[R].AKPAAQSEEETATSPAASPTPQSAER.[S]	1xDimethyl [A/K];2xPhospho [S18(82.4);T/S]	EIF3B_MOUSE RecName: Full=Eukaryotic translation initiation factor 3 subunit B {ECO:0000255 1xDimethyl [K];2xPhospho [S79(82.4);T/S]	EIF3B_MOUSE RecName: Full=Eukaryotic translation initiation factor 3 subunit B {ECO:0000255 [62-87]	T13(Phospho): 45.62;S14(Phospho): 45.62;S18(Phospho): 83.91								0.513749					1.9889	1.34758										0.433	0.000227756	0	1	1	14	0	62	0	0.0003068	High	Unique	2828.24	11781600	5106600	12.21	43.76	3
EIF3C_MOUSE	Q8R1B4	Eif3c	Eukaryotic translation initiation factor 3 subunit C (eIF3c) (Eukaryotic translation initiation factor 3 subunit 8) (eIF3 p110)	[K].QPLLLSEDEEDTKR.[V]	1xDimethyl [Q/K];1xPhospho [S6(100)]	EIF3C_MOUSE RecName: Full=Eukaryotic translation initiation factor 3 subunit C {ECO:0000255 1xDimethyl [K];1xPhospho [S39(100)]	EIF3C_MOUSE RecName: Full=Eukaryotic translation initiation factor 3 subunit C {ECO:0000255 [34-47]	S6(Phospho): 100			-0.250907								0.162106	-0.296538	1.06552		2.35145	0.394308		0.177325						0.333	0.000302019	0	1	1	17	1	72	0	0.0005853	High	Unique	1808.87	1884700	627415	29.82	86.79	7
EIF3C_MOUSE	Q8R1B4	Eif3c	Eukaryotic translation initiation factor 3 subunit C (eIF3c) (Eukaryotic translation initiation factor 3 subunit 8) (eIF3 p110)	[K].QPLLLSEDEEDTKR.[V]	1xDimethyl:2H(4) [Q/K];1xPhospho [S6(100)]	EIF3C_MOUSE RecName: Full=Eukaryotic translation initiation factor 3 subunit C {ECO:0000255 1xPhospho [S39(100)]	EIF3C_MOUSE RecName: Full=Eukaryotic translation initiation factor 3 subunit C {ECO:0000255 [34-47]	S6(Phospho): 100	0.0544745	-0.401171		0.302126	-0.0801672	-0.225463	0.139021	0.0643782	-4.50728					1.73837			0.223987							0.532	0.00136281	0	1	1	10	1	72	0	0.0007582	High	Unique	1816.92	2139590	1138040	26.21	42.14	10
IF4G1_MOUSE	Q6NZJ6	Eif4g1	Eukaryotic translation initiation factor 4 gamma 1 (eIF-4-gamma 1) (eIF-4G 1) (eIF-4G1)	[K].ITKPGSIDSNNQLFAPGGR.[L]	1xDimethyl [I/K];1xPhospho [S9(80)]	IF4G1_MOUSE 1xDimethyl [K];1xPhospho [S1084(80)]	IF4G1_MOUSE [1076-1094]	S9(Phospho): 79.97			-1.07845												-0.39366	0.870274								0.454	0.233216	0.00932339	1	1	5	0	32	0.001903	0.1202	High	Unique	2108.05	663986	301452	71.21	136.07	3
IF4G3_MOUSE	Q80XI3	Eif4g3	Eukaryotic translation initiation factor 4 gamma 3 (eIF-4-gamma 3) (eIF-4G 3) (eIF4G 3) (eIF-4-gamma II) (eIF4GII)	[R].TSSPTSLPPLAR.[S]	1xDimethyl [N-Term];1xPhospho [S3(90.3)]	IF4G3_MOUSE 1xPhospho [S267(90.3)]	IF4G3_MOUSE [265-276]	S3(Phospho): 90.27	-1.68624		-5.5465	-1.0713	-1.02467	-0.98726	-1.977					-4.3484		-1.85936						+				0.151	0.034513	0	1	1	13	0	41	0	0.02526	High	Unique	1334.67	257902	38996.2	57.07	96.64	8
IF2P_MOUSE	Q05D44	Eif5b	Eukaryotic translation initiation factor 5B (eIF-5B) (EC 3.6.5.3) (Translation initiation factor IF-2)	[K].SVPTVDSGNEDDDSSFKIK.[T]	Dimethyl [S];1xPhospho [S7(100)]	IF2P_MOUSE 1xDimethyl [];1xPhospho [S215(100)]	IF2P_MOUSE [209-227]	S7(Phospho): 99.99															5.38137			0.0573517						0.568	0.00172704	0	1	1	6	1	69	0	0.001337	High	Unique	2204	3256330	1848740	72.11	74.57	2
IF2P_MOUSE	Q05D44	Eif5b	Eukaryotic translation initiation factor 5B (eIF-5B) (EC 3.6.5.3) (Translation initiation factor IF-2)	[K].SVPTVDSGNEDDDSSFKIK.[T]	Dimethyl:2H(4) [S];1xPhospho [S7(100)]	IF2P_MOUSE 1xPhospho [S215(100)]	IF2P_MOUSE [209-227]		3.25526	3.25623	2.45912	3.36591	3.64329	2.66193	3.62909	3.29518	2.96237	3.19926	3.97852	2.56289		4.4137		1.61368			+	+	+	+		3.038	2.25e-05	0	1	1	14	1	91	0	0.0006811	High	Unique	2216.08	908265	2758960	69.46	38.96	14
IF2P_MOUSE	Q05D44	Eif5b	Eukaryotic translation initiation factor 5B (eIF-5B) (EC 3.6.5.3) (Translation initiation factor IF-2)	[K].TSFDENDSEELEDKDSK.[S]	Dimethyl [T];1xPhospho [S8(100)]	IF2P_MOUSE 1xDimethyl [];1xPhospho [S114(100)]	IF2P_MOUSE [107-123]	S8(Phospho): 100		-0.578173	-0.228001		-0.2534	-0.951218			0.513792			0.273824			4.86997	-0.150042								0.353	0.000196788	0	1	1	8	1	67	0	0.0004211	High	Unique	2151.89	1528720	540010	97.82	89.55	8
IF2P_MOUSE	Q05D44	Eif5b	Eukaryotic translation initiation factor 5B (eIF-5B) (EC 3.6.5.3) (Translation initiation factor IF-2)	[K].TARPNSEAPLSGSEDADDSNKLSK.[K]	Dimethyl [T];1xPhospho [S11(81.2)]	IF2P_MOUSE 1xDimethyl [];1xPhospho [S137(81.2)]	IF2P_MOUSE [127-150]	S11(Phospho): 81.18							1.55246		-4.50728			-4.3484												0.991	0.0041717	0	1	1	5	1	41	0	0.004088	High	Unique	2653.24	597699	592502	65.46	96.8	3
IF2P_MOUSE	Q05D44	Eif5b	Eukaryotic translation initiation factor 5B (eIF-5B) (EC 3.6.5.3) (Translation initiation factor IF-2)	[K].TARPNSEAPLSGSEDADDSNKLSK.[K]	Dimethyl [T];2xPhospho [S11(99.2);S13(98.4)]	IF2P_MOUSE 1xDimethyl [];2xPhospho [S137(99.2);S139(98.4)]	IF2P_MOUSE [127-150]	S11(Phospho): 76.7;S13(Phospho): 76.7												1.19772				0.176029		-0.0184809						0.48	0.00787193	0	1	1	3	1	44	0	0.004775	High	Unique	2733.2	3028670	1453980	35.08	44.9	3
IF2P_MOUSE	Q05D44	Eif5b	Eukaryotic translation initiation factor 5B (eIF-5B) (EC 3.6.5.3) (Translation initiation factor IF-2)	[K].SVPTVDSGNEDDDSSFK.[I]	1xDimethyl [S/K];1xPhospho [S7(100)]	IF2P_MOUSE 1xDimethyl [K];1xPhospho [S215(100)]	IF2P_MOUSE [209-225]	S7(Phospho): 100		-0.924762	-0.767438	-0.478617		-0.628344	-0.722866	-0.820422	-0.23817	-0.904036	-0.708565	-1.03519	0.360782	0.320052	2.47664							+		0.219	5.09e-10	0	1	1	22	0	160	0	9.86e-07	High	Unique	1934.79	3923200	859233	24.01	49.48	13
IF2P_MOUSE	Q05D44	Eif5b	Eukaryotic translation initiation factor 5B (eIF-5B) (EC 3.6.5.3) (Translation initiation factor IF-2)	[K].SVPTVDSGNEDDDSSFK.[I]	1xDimethyl:2H(4) [S/K];1xPhospho [S7(99.4)]	IF2P_MOUSE 1xPhospho [S215(99.4)]	IF2P_MOUSE [209-225]	S7(Phospho): 99.95	-0.684662				-0.669642											-0.0234969	-0.25386	-0.00888991						0.459	5.46e-08	0	1	1	7	0	145	0	1.71e-05	High	Unique	1942.84	10893100	4996670	63.76	67.58	5
ELAV2_MOUSE	Q60899	Elavl2	ELAV-like protein 2 (ELAV-like neuronal protein 1) (Hu-antigen B) (HuB) (Nervous system-specific RNA-binding protein Mel-N1)	[K].TNQAILSQLYQSPNR.[R]	1xDimethyl [N-Term];1xPhospho [Y10(92)]	ELAV2_MOUSE 1xPhospho [Y219(92)]	ELAV2_MOUSE [210-224]	Y10(Phospho): 92.05												-4.3484			-0.39366		-0.0370917							0.523	0.012389	0	1	1	5	0	50	0	0.004365	High	Unique	1840.9	1004450	525524	129.69	172.65	3
ELAV2_MOUSE	Q60899	Elavl2	ELAV-like protein 2 (ELAV-like neuronal protein 1) (Hu-antigen B) (HuB) (Nervous system-specific RNA-binding protein Mel-N1)	[K].TNQAILSQLYQSPNR.[R]	1xDimethyl:2H(4) [N-Term];1xPhospho [S12(83.9)]	ELAV2_MOUSE 1xPhospho [S221(83.9)]	ELAV2_MOUSE [210-224]	S12(Phospho): 83.92																		-0.0884632						0.519	0.0144085	0	1	1	1	0	44	0	0.008244	High	Unique	1844.92	3663000	1901350			1
ELAV4_MOUSE	Q61701	Elavl4	ELAV-like protein 4 (Hu-antigen D) (HuD) (Paraneoplastic encephalomyelitis antigen HuD)	[K].SSQALLSQLYQSPNR.[R]	1xDimethyl [N-Term];1xPhospho [S/Y]		ELAV4_MOUSE [222-236]	S7(Phospho): 33.32;Y10(Phospho): 33.32;S12(Phospho): 33.32																	-0.341184	-0.548917						0.418	0.114483	0.000872981	1	1	4	0	33	0	0.05552	High	Unique	1799.87	1704340	712707	52.84	33.83	2
PPR29_MOUSE	Q68FM6	Elfn2	Protein phosphatase 1 regulatory subunit 29 (Extracellular leucine-rich repeat and fibronectin type III domain-containing protein 2) (Leucine-rich repeat and fibronectin type-III domain-containing protein 6) (Leucine-rich repeat-containing protein 62)	[R].QLSADAAVSR.[K]	1xDimethyl [N-Term];1xPhospho [S3(97.4)]	PPR29_MOUSE 1xPhospho [S622(87.4)]	PPR29_MOUSE [620-629]	S3(Phospho): 97.44												-4.3484												0.102	0.189127	0.00466055	1	1	2	0	35	0	0.114	High	Unique	1125.53	161575	16549.3	26.17	129.52	2
E41L1_MOUSE	Q9Z2H5	Epb41l1	Band 4.1-like protein 1 (Neuronal protein 4.1) (4.1N)	[K].AVVYRETDPSPEER.[D]	1xDimethyl [N-Term];1xPhospho [S10(100)]	E41L1_MOUSE 1xPhospho [S868(100)]	E41L1_MOUSE [859-872]	Y4(Phospho): 49.75;S10(Phospho): 49.75	0.178434			0.0659323	0.20194	0.0373576	0.223127			-0.77261	0.172546	0.113435												0.499	0.0528368	0	1	1	11	1	42	0	0.04417	High	Unique	1755.79	1522990	760319	61.49	65.19	8
E41L3_MOUSE	Q9WV92	Epb41l3	Band 4.1-like protein 3 (4.1B) (Differentially expressed in adenocarcinoma of the lung protein 1) (DAL-1) (DAL1P) (mDAL-1) [Cleaved into: Band 4.1-like protein 3, N-terminally processed]	[R].VESTSVGSISPGGAK.[L]	1xDimethyl [V/K];1xPhospho [S10(99.1)]	E41L3_MOUSE 1xDimethyl [K];1xPhospho [S804(99.1)]	E41L3_MOUSE [795-809]	S10(Phospho): 99.02	-1.53224	-2.58206	-5.5465	-1.7261	-5.82073	-2.19371	-5.69306	-2.64486	4.926	-0.278424	-5.01579	-1.95996	-2.97967	-3.53249	-0.39366	-5.17502	-0.447681	-0.71643					+	0.159	5.86e-09	0	1	1	18	0	132	0	7.71e-08	High	Unique	1511.74	673661	106817	54.05	196.34	18
EPHB2_MOUSE	P54763	Ephb2	Ephrin type-B receptor 2 (EC 2.7.10.1) (Neural kinase) (Nuk receptor tyrosine kinase) (Tyrosine-protein kinase receptor EPH-3) (Tyrosine-protein kinase receptor SEK-3)	[R].FLEDDTSDPTYTSALGGK.[I]	1xDimethyl [F/K];1xPhospho [T/S/Y]	EPHB2_MOUSE 1xDimethyl [K];1xPhospho [S/T]	EPHB2_MOUSE [778-795]				-0.372256																					0.361	0.0297523	0	1	1	2	0	25	0	0.01793	High	Unique	2052.9	300946	108666			1
EPN2_MOUSE	Q8CHU3	Epn2	Epsin-2 (EPS-15-interacting protein 2) (Intersectin-EH-binding protein 2) (Ibp2)	[R].TTSPDLFESQSLTSASSKPSSAR.[K]	1xPhospho [S3(98.6)];1xDimethyl:2H(4) [T/K]	EPN2_MOUSE 1xPhospho [S443(98.6)]	EPN2_MOUSE [441-463]	T1(Phospho): 80.27	2.45438	1.23656	1.89149	2.58646	1.82273		1.83358	2.00221											+		+			2.183	0.000679836	0	1	1	10	0	69	0	0.002017	High	Unique	2528.24	488618	1066590	34.6	27.03	7
EPN2_MOUSE	Q8CHU3	Epn2	Epsin-2 (EPS-15-interacting protein 2) (Intersectin-EH-binding protein 2) (Ibp2)	[R].GSSQPNLSTSYSEQEYGK.[A]	1xDimethyl:2H(4) [G/K];1xPhospho [S3(92.1)]	EPN2_MOUSE 1xPhospho [S173(92.1)]	EPN2_MOUSE [171-188]	S3(Phospho): 92.08																	0.0291669							0.657	0.0122649	0	1	1	1	0	53	0	0.004306	High	Unique	2105.95	3443070	2260740			1
EPN2_MOUSE	Q8CHU3	Epn2	Epsin-2 (EPS-15-interacting protein 2) (Intersectin-EH-binding protein 2) (Ibp2)	[R].GSSQPNLSTSYSEQEYGK.[A]	1xDimethyl [G/K];1xPhospho [S3(91.3)]	EPN2_MOUSE 1xDimethyl [K];1xPhospho [S173(91.3)]	EPN2_MOUSE [171-188]	S3(Phospho): 91.32																0.210646		0.571447						0.666	0.000281445	0	1	1	5	0	81	0	0.0003583	High	Unique	2097.9	2518040	1677540	33.14	73.47	2
EPN2_MOUSE	Q8CHU3	Epn2	Epsin-2 (EPS-15-interacting protein 2) (Intersectin-EH-binding protein 2) (Ibp2)	[R].TTSPDLFESQSLTSASSKPSSAR.[K]	1xDimethyl [T/K];1xPhospho [T/S]	EPN2_MOUSE 1xDimethyl [K]	EPN2_MOUSE [441-463]	T2(Phospho): 46.17;S3(Phospho): 46.17														2.06267										0.483	0.17618	0.00466055	1	1	5	0	32	0.002665	0.09762	High	Unique	2520.19	409906	198151			1
EVL_MOUSE	P70429	Evl	Ena/VASP-like protein (Ena/vasodilator-stimulated phosphoprotein-like)	[R].SNSVEKPVSSLLSR.[T]	1xDimethyl [S/K];1xPhospho [S3(99.9)]	EVL_MOUSE 1xDimethyl [K];1xPhospho [S329(99.9)]	EVL_MOUSE [327-340]	S3(Phospho): 78.33				-0.705679			-0.869156					-4.3484												0.217	0.0798231	0	1	1	3	0	39	0	0.04805	High	Unique	1638.85	424583	92204.4	35.11	86.54	3
EVL_MOUSE	P70429	Evl	Ena/VASP-like protein (Ena/vasodilator-stimulated phosphoprotein-like)	[R].SNSVEKPVSSLLSR.[T]	1xDimethyl:2H(4) [S/K];1xPhospho [S3(99.2)]	EVL_MOUSE 1xPhospho [S]	EVL_MOUSE [327-340]			1.16798																						1.99	0.189127	0.00466055	1	1	3	0	45	0	0.086	High	Unique	1646.9	537745	1070220			1
EXOC1_MOUSE	Q8R3S6	Exoc1	Exocyst complex component 1 (Exocyst complex component Sec3)	[K].LTGSTSSLNKLSVQSSGSR.[R]	1xDimethyl [L/K];2xPhospho [S6(82.4);S7(82.4)]	EXOC1_MOUSE 1xDimethyl [K];2xPhospho [S472(82.4);S473(82.4)]	EXOC1_MOUSE [467-485]	S6(Phospho): 82.38;S7(Phospho): 82.38												0.27375						-0.0446782						0.497	0.107791	0.000872981	1	1	2	1	33	0	0.05257	High	Unique	2124.99	1376270	683839	104.02	122.89	2
PAR4_MOUSE	O88634	F2rl3	Proteinase-activated receptor 4 (PAR-4) (Coagulation factor II receptor-like 3) (Thrombin receptor-like 3)	[R].ALAANGQRYSHALR.[L]	1xPhospho [S/Y];1xDimethyl:2H(4) [N-Term]		PAR4_MOUSE [282-295]	Y9(Phospho): 50;S10(Phospho): 50														9.75522										100	0.148572	0.0039922	1	1	2	1	34	0	0.09182	High	Unique	1639.84	1782.22	659105			1
F16A2_MOUSE	Q3U2I3	Fam160a2	FTS and Hook-interacting protein (FHIP) (Protein FAM160A2)	[R].QQSLGGSESPGPVPR.[S]	1xDimethyl [N-Term];1xPhospho [S3(99.9)]	F16A2_MOUSE 1xPhospho [S510(99.9)]	F16A2_MOUSE [508-522]	S3(Phospho): 99.89			-5.5465										-2.97967											0.01	0.000102206	0	1	1	3	0	71	0	0.0003326	High	Unique	1603.75	283642	1808.13	37.56	11.96	3
F169A_MOUSE	Q5XG69	Fam169a	Soluble lamin-associated protein of 75 kDa (SLAP75) (Protein FAM169A)	[K].HFQDSEFSSSQGEDENVAK.[T]	1xDimethyl [H/K];1xPhospho [S]	F169A_MOUSE 1xDimethyl [K]	F169A_MOUSE [339-357]	S8(Phospho): 33.22;S9(Phospho): 33.22;S10(Phospho): 33.22																		0.421457						0.739	0.00997578	0	1	1	3	0	37	0	0.005928	High	Unique	2276.93	1987150	1468780			1
FANCM_MOUSE	Q8BGE5	Fancm	Fanconi anemia group M protein homolog (Protein FACM) (EC 3.6.4.13) (ATP-dependent RNA helicase FANCM)	[R].LGDSDQVK.[G]	1xDimethyl [L/K];1xPhospho [S4(100)]	FANCM_MOUSE 1xDimethyl [K];1xPhospho [S679(100)]	FANCM_MOUSE [676-683]	S4(Phospho): 100									-4.1324															0.013	0.273155	0.00993072	1	1	1	0	30	0.001636	0.1985	High	Unique	997.46	157283	2039.55			1
FARP1_MOUSE	F8VPU2	Farp1	FERM, RhoGEF and pleckstrin domain-containing protein 1	[R].LGAPENSGISTLER.[G]	1xDimethyl [N-Term];1xPhospho [T11(92.1)]	FARP1_MOUSE 1xPhospho [T24(92.1)]	FARP1_MOUSE [14-27]	T11(Phospho): 92.48	-1.25726	-0.972557	-0.840568		-0.638499	-1.01583		-1.05119			-0.108849	-0.616773			2.7252	-0.100017		-0.763724	+					0.259	1.11e-05	0	1	1	18	0	91	0	0.000296	High	Unique	1551.74	4108340	1065810	22.22	39.38	13
FARP1_MOUSE	F8VPU2	Farp1	FERM, RhoGEF and pleckstrin domain-containing protein 1	[R].LGAPENSGISTLER.[G]	1xDimethyl:2H(4) [N-Term];1xPhospho [T11(83.1)]	FARP1_MOUSE 1xPhospho [T24(83.1)]	FARP1_MOUSE [14-27]	T11(Phospho): 83.11														1.17124										0.261	0.0258879	0	1	1	2	0	30	0	0.02107	High	Unique	1555.77	5223510	1361210			1
FAT4_MOUSE	Q2PZL6	Fat4	Protocadherin Fat 4 (FAT tumor suppressor homolog 4) (Fat-like cadherin protein FAT-J)	[K].LSQVNESDADDEDNYGAR.[L]	1xDimethyl [N-Term];1xPhospho [S7(99.9)]	FAT4_MOUSE 1xPhospho [S4878(99.9)]	FAT4_MOUSE [4872-4889]	S7(Phospho): 99.93			-0.376222						1.9517			0.494769			-0.39366		-0.096624	-0.185265						0.46	0.0262774	0	1	1	7	0	51	0	0.04929	High	Unique	2105.83	607455	279175	88.37	116.2	6
FGD1_MOUSE	P52734	Fgd1	FYVE, RhoGEF and PH domain-containing protein 1 (Faciogenital dysplasia 1 protein homolog) (Rho/Rac guanine nucleotide exchange factor FGD1) (Rho/Rac GEF) (Zinc finger FYVE domain-containing protein 3)	[K].SLSLDPGQSLEPHPEGPQR.[L]	1xDimethyl [N-Term];1xPhospho [S3(91.4)]		FGD1_MOUSE [114-132]	S1(Phospho): 49.86;S3(Phospho): 49.86			0.806908	0.806927	0.240269				0.0161796															0.663	0.0481756	0	1	1	7	0	35	0	0.02546	High	Unique	2152.01	330383	218891	41.07	59.11	4
FMNL2_MOUSE	A2APV2	Fmnl2	Formin-like protein 2 (Protein Man)	[R].GSNLPSPVGNSVSR.[S]	1xDimethyl [N-Term];1xPhospho [S6(79.4)]	FMNL2_MOUSE 1xPhospho [S183(79.4)]	FMNL2_MOUSE [178-191]	S6(Phospho): 79.41						0.608613												-1.1943						0.28	0.044124	0	1	1	4	0	35	0	0.02271	High	Unique	1478.7	380838	106664	107.47	72.9	2
FBP1L_MOUSE	Q8K012	Fnbp1l	Formin-binding protein 1-like (Transducer of Cdc42-dependent actin assembly protein 1) (Toca-1)	[R].TISDGTISAAK.[Q]	1xDimethyl [T/K];1xPhospho [S3(97.4)]	FBP1L_MOUSE 1xDimethyl [K];1xPhospho [S295(97.4)]	FBP1L_MOUSE [293-303]	S3(Phospho): 88.39	-0.656945	-0.725099	-0.754605	-0.440714	-0.640261	-1.12697	-0.629671	-0.431669		-0.876533	-0.238352	-0.624757	-2.97967	-3.53249	-0.39366			-0.607878	+					0.294	2.16e-06	0	1	1	17	0	98	0	3.28e-05	High	Unique	1199.59	550750	162026	30.99	67.75	15
FBP1L_MOUSE	Q8K012	Fnbp1l	Formin-binding protein 1-like (Transducer of Cdc42-dependent actin assembly protein 1) (Toca-1)	[R].TISDGTISAAK.[Q]	1xDimethyl:2H(4) [T/K];1xPhospho [T/S]		FBP1L_MOUSE [293-303]	T1(Phospho): 31.65;S3(Phospho): 31.65;T6(Phospho): 31.65									-0.00714755								0.423668							0.549	0.0631725	0	1	1	2	0	48	0	0.0348	High	Unique	1207.64	741618	407296	2	83.97	2
FOXK2_MOUSE	Q3UCQ1	Foxk2	Forkhead box protein K2 (Cellular transcription factor ILF-1) (Interleukin enhancer-binding factor 1)	[R].FAQSAPGSPLSSQPVLITVQR.[Q]	1xPhospho [S];1xDimethyl:2H(4) [N-Term]	FOXK2_MOUSE 1xPhospho [S]	FOXK2_MOUSE [412-432]			0.959171																						1.722	0.244517	0.00932339	1	1	3	0	16	0.001421	0.1128	High	Unique	2295.2	204461	352090			1
FRM4A_MOUSE	Q8BIE6	Frmd4a	FERM domain-containing protein 4A	[K].LLGSENDTGSPDFYTPR.[T]	1xDimethyl [N-Term];1xPhospho [S/T/Y]		FRM4A_MOUSE [703-719]	S4(Phospho): 33.31;T8(Phospho): 33.31;S10(Phospho): 33.31			0.471073	0.3221	0.542724						0.728006	0.702201			-0.39366		-0.128978	-0.333598				+		0.502	0.00198876	0	1	1	19	0	69	0	0.0007357	High	Unique	1976.86	1451250	728754	88.21	89.62	8
FRM4A_MOUSE	Q8BIE6	Frmd4a	FERM domain-containing protein 4A	[K].TSNSYTAGGLFK.[E]	1xDimethyl [T/K];1xPhospho [S4(82.4)]	FRM4A_MOUSE 1xDimethyl [K];1xPhospho [S854(82.4)]	FRM4A_MOUSE [851-862]	S4(Phospho): 45.07;Y5(Phospho): 45.07				0.881466									-2.45742		-0.39366			-5.26016						0.365	2.65e-05	0	1	1	13	0	77	0	4.74e-05	High	Unique	1381.64	265441	96823.5	35.07	138.72	5
FRM4A_MOUSE	Q8BIE6	Frmd4a	FERM domain-containing protein 4A	[K].TSNSYTAGGLFK.[E]	1xDimethyl:2H(4) [T/K];1xPhospho [S4(77)]	FRM4A_MOUSE 1xPhospho [S854(77)]	FRM4A_MOUSE [851-862]	S2(Phospho): 30.85;S4(Phospho): 30.85;Y5(Phospho): 30.85		0.651901	0.696339			1.33951	1.19429			1.19969									+					1.138	0.0439087	0	1	1	6	0	46	0	0.02968	High	Unique	1389.69	260647	296678	32.23	22.4	5
FRM4A_MOUSE	Q8BIE6	Frmd4a	FERM domain-containing protein 4A	[R].AAGALGSASSGSMPNLAAR.[S]	1xDimethyl [N-Term];1xOxidation [M13];1xPhospho [S]		FRM4A_MOUSE [774-792]	S7(Phospho): 25;S9(Phospho): 25;S10(Phospho): 25;S12(Phospho): 25		-0.143626			-1.0387		-1.33957			-1.16925				-0.0197017		-5.17502	-1.72458							0.281	0.0301982	0	1	1	28	0	33	0.001903	0.07251	High	Unique	1812.83	923364	259608	34.16	95.58	7
FRM4A_MOUSE	Q8BIE6	Frmd4a	FERM domain-containing protein 4A	[R].AAGALGSASSGSMPNLAAR.[S]	1xOxidation [M13];1xDimethyl:2H(4) [N-Term];1xPhospho [S]		FRM4A_MOUSE [774-792]	S12(Phospho): 68.8			-0.0818696																					0.442	0.121556	0.00173972	1	1	1	0	17	0	0.06812	High	Unique	1816.86	2507480	1107280			1
FXR2_MOUSE	Q9WVR4	Fxr2	Fragile X mental retardation syndrome-related protein 2	[R].TDGSISGDRQPVTVADYISR.[A]	1xDimethyl [N-Term];2xPhospho [S4(88.8);S6(100)]	FXR2_MOUSE 2xPhospho [S602(88.8);S604(100)]	FXR2_MOUSE [599-618]	T1(Phospho): 83.96;S6(Phospho): 96.51		-1.06781		-0.0717195	0.328222		-0.778249					-1.43208				-0.136105								0.314	0.00126359	0	1	1	7	1	53	0	0.04353	High	Unique	2325.02	2233760	700788	126.09	134.89	6
G3BP1_MOUSE	P97855	G3bp1	Ras GTPase-activating protein-binding protein 1 (G3BP-1) (EC 3.6.4.12) (EC 3.6.4.13) (ATP-dependent DNA helicase VIII) (GAP SH3 domain-binding protein 1) (HDH-VIII)	[K].STSPAPADVAPAQEDLR.[T]	1xDimethyl [N-Term];1xPhospho [S3(99.4)]	G3BP1_MOUSE 1xPhospho [S231(99.4)]	G3BP1_MOUSE [229-245]	S3(Phospho): 99.38	-0.653134	-1.12272	-0.932304	-0.558446	-0.891873	-0.932052	-1.03541	-0.905699		-2.23994		-1.60691		0.51946	2.56276	-0.254657	-0.240676	-0.0999382	+	+	+			0.296	2.57e-08	0	1	1	28	0	121	0	2.79e-07	High	Unique	1832.84	3145800	930650	25.95	61.78	15
NEUM_MOUSE	P06837	Gap43	Neuromodulin (Axonal membrane protein GAP-43) (Calmodulin-binding protein P-57) (Growth-associated protein 43)	[K].QADVPAAVTDAAATTPAAEDAATK.[A]	1xDimethyl [Q/K];1xPhospho [T15(99.9)]	NEUM_MOUSE 1xDimethyl [K];1xPhospho [T172(99.9)]	NEUM_MOUSE [158-181]	T15(Phospho): 97.27						-0.129149								-2.05646										0.214	1.51e-06	0	1	1	34	0	91	0	9.09e-06	High	Unique	2392.13	38781400	8281870	27.42	126.57	2
NEUM_MOUSE	P06837	Gap43	Neuromodulin (Axonal membrane protein GAP-43) (Calmodulin-binding protein P-57) (Growth-associated protein 43)	[K].QADVPAAVTDAAATTPAAEDAATK.[A]	1xDimethyl:2H(4) [Q/K];1xPhospho [T15(98.4)]	NEUM_MOUSE 1xPhospho [T172(98.4)]	NEUM_MOUSE [158-181]	T15(Phospho): 98.53	0.0986289	-0.103863	-0.232486	0.537917	0.18433		0.319748	0.44128		-0.087428	0.370454	0.237335	-0.0701797		0.46563	-0.910031	-0.393018	-0.675831						0.456	1.59e-06	0	1	1	28	0	84	0	3.55e-05	High	Unique	2400.18	39262000	17920000	32.44	64.38	16
NEUM_MOUSE	P06837	Gap43	Neuromodulin (Axonal membrane protein GAP-43) (Calmodulin-binding protein P-57) (Growth-associated protein 43)	[K].AAQPPTETAESSQAEEEKDAVDEAKPK.[E]	Dimethyl [A];1xPhospho [S/T]	NEUM_MOUSE 1xDimethyl []	NEUM_MOUSE [182-208]	S11(Phospho): 49.72;S12(Phospho): 49.72			1.1534		0.851944			1.43393							4.02944									0.849	0.00160939	0	1	1	16	1	67	0	0.06571	High	Unique	3048.43	1336870	1134890	40.7	53.68	5
NEUM_MOUSE	P06837	Gap43	Neuromodulin (Axonal membrane protein GAP-43) (Calmodulin-binding protein P-57) (Growth-associated protein 43)	[K].AAQPPTETAESSQAEEEKDAVDEAKPK.[E]	Dimethyl:2H(4) [A];1xPhospho [S/T]		NEUM_MOUSE [182-208]	T8(Phospho): 32.96;S11(Phospho): 32.96;S12(Phospho): 32.96	0.946271	0.696849		1.40768		1.12908	1.55278			1.50121		1.68529						0.854557				+		1.125	0.000153729	0	1	1	11	1	75	0	0.001407	High	Unique	3064.53	1445910	1625960	44.12	35.25	8
NEUM_MOUSE	P06837	Gap43	Neuromodulin (Axonal membrane protein GAP-43) (Calmodulin-binding protein P-57) (Growth-associated protein 43)	[K].AAQPPTETAESSQAEEEKDAVDEAKPK.[E]	Dimethyl [A];2xPhospho [S/T]	NEUM_MOUSE 1xDimethyl []	NEUM_MOUSE [182-208]	S11(Phospho): 71.12;S12(Phospho): 71.12																0.011795								0.364	0.00836266	0	1	1	1	1	54	0	0.003846	High	Unique	3128.4	2747220	1000650			1
NEUM_MOUSE	P06837	Gap43	Neuromodulin (Axonal membrane protein GAP-43) (Calmodulin-binding protein P-57) (Growth-associated protein 43)	[K].EGDGSATTDAAPATSPKAEEPSK.[A]	Dimethyl [E];1xPhospho [S15(87.9)]	NEUM_MOUSE 1xDimethyl [];1xPhospho [S96(87.9)]	NEUM_MOUSE [82-104]	S15(Phospho): 84.88																-0.161279								0.323	2.44e-07	0	1	1	22	1	74	0	0.000457	High	Unique	2381.08	43597800	14084800			1
NEUM_MOUSE	P06837	Gap43	Neuromodulin (Axonal membrane protein GAP-43) (Calmodulin-binding protein P-57) (Growth-associated protein 43)	[K].EGDGSATTDAAPATSPKAEEPSK.[A]	Dimethyl:2H(4) [E];1xPhospho [S15(86.7)]	NEUM_MOUSE 1xPhospho [S96(86.7)]	NEUM_MOUSE [82-104]	S15(Phospho): 84.97	-1.5422	-2.20329	-2.05968	-0.940809	-1.8448	-2.1283	-1.4793	-1.69168	-1.34039	-1.17371	-1.47259	-1.46576	1.12906	-0.32361	2.78615		0.252096	0.503954	+	+	+	+		0.212	0.000144708	0	1	1	24	1	72	0	0.001565	High	Unique	2393.15	54428500	11562900	31.16	76.19	17
PERQ2_MOUSE	Q6Y7W8	Gigyf2	GRB10-interacting GYF protein 2 (PERQ amino acid-rich with GYF domain-containing protein 2) (Trinucleotide repeat-containing gene 15 protein)	[R].AGAEASEEVPQTSLSSARPGTPSDHQPQEATQFER.[K]	1xDimethyl [N-Term];1xPhospho [T/S]		PERQ2_MOUSE [363-397]	T12(Phospho): 28.52;S13(Phospho): 28.52;S15(Phospho): 28.52							0.255204				3.31976	1.34183												0.73	0.00627469	0	1	1	5	0	30	0	0.003542	High	Unique	3803.71	586360	428295	76.53	36.78	3
GIT1_MOUSE	Q68FF6	Git1	ARF GTPase-activating protein GIT1 (ARF GAP GIT1) (G protein-coupled receptor kinase-interactor 1) (GRK-interacting protein 1)	[R].HGSGADSDYENTQSGDPLLGLEGK.[R]	1xDimethyl [H/K];1xPhospho [S3(88.7)]	GIT1_MOUSE 1xDimethyl [K];1xPhospho [S601(88.7)]	GIT1_MOUSE [599-622]	S3(Phospho): 48.56;S7(Phospho): 48.56				-1.27201	-0.784989		-0.664241		-0.276607	0.0113602		-1.10977			-0.39366									0.188	0.0297523	0	1	1	21	0	40	0	0.02567	High	Unique	2583.12	461992	86794.2	48.02	62.6	7
GIT1_MOUSE	Q68FF6	Git1	ARF GTPase-activating protein GIT1 (ARF GAP GIT1) (G protein-coupled receptor kinase-interactor 1) (GRK-interacting protein 1)	[K].SLSSPTDNLELSAR.[S]	1xDimethyl [N-Term];1xPhospho [S4(99.9)]	GIT1_MOUSE 1xPhospho [S371(99.9)]	GIT1_MOUSE [368-381]	S4(Phospho): 98.82												1.78853		-0.032397	3.39661	-0.278302	-0.324461	-0.19078						0.413	5.44e-06	0	1	1	15	0	112	0	4.11e-05	High	Unique	1597.75	5862100	2420030	42.87	70.73	6
GIT1_MOUSE	Q68FF6	Git1	ARF GTPase-activating protein GIT1 (ARF GAP GIT1) (G protein-coupled receptor kinase-interactor 1) (GRK-interacting protein 1)	[K].SLSSPTDNLELSAR.[S]	1xDimethyl:2H(4) [N-Term];1xPhospho [S4(92.1)]	GIT1_MOUSE 1xPhospho [S371(92.1)]	GIT1_MOUSE [368-381]		1.32964	0.818014	1.03914	1.36469	1.01318	1.37956	1.4903		1.97237	1.88038	1.38908		2.57757						+	+				1.123	1.27e-06	0	1	1	13	0	93	0	0.0001152	High	Unique	1601.77	2878300	3231940	39.76	34.57	11
GPM6B_MOUSE	P35803	Gpm6b	Neuronal membrane glycoprotein M6-b (M6b)	[K].AKEEQELQDIQSR.[S]	1xDimethyl [A/K];1xPhospho [S12(100)]	GPM6B_MOUSE 1xDimethyl [K];1xPhospho [S318(100)]	GPM6B_MOUSE [307-319]	S12(Phospho): 100	-0.091756	-0.293131	0	0.400969	0.0948696	-0.245403	0.00371289		0.539388	-1.54455	0.189844	0.072799	0.794202	0.14048	2.54151	0.261223	-0.11961							0.429	0.000119488	0	1	1	31	1	85	0	0.02754	High	Unique	1709.81	2525070	1083590	58.89	77.25	16
GPM6B_MOUSE	P35803	Gpm6b	Neuronal membrane glycoprotein M6-b (M6b)	[K].AKEEQELQDIQSR.[S]	1xDimethyl:2H(4) [A/K];1xPhospho [S12(100)]	GPM6B_MOUSE 1xPhospho [S318(100)]	GPM6B_MOUSE [307-319]	S12(Phospho): 100	-0.483118		-0.317009		0.477875											-0.0728109	-0.40286	-0.108248						0.481	0.00621177	0	1	1	8	1	46	0	0.02462	High	Unique	1717.86	5527070	2657390	125.62	133.03	7
GRIN1_MOUSE	Q3UNH4	Gprin1	G protein-regulated inducer of neurite outgrowth 1 (GRIN1)	[K].VITQIPGATSPGKVETPSLQK.[E]	Dimethyl [V];1xPhospho [S18(85.9)]	GRIN1_MOUSE 1xDimethyl [];1xPhospho [S584(85.9)]	GRIN1_MOUSE [567-587]	S18(Phospho): 84.65			-0.429533			-0.325324		0.134743				-0.076503		-3.53249				-0.774975						0.3	0.00578861	0	1	1	25	1	46	0	0.00329	High	Unique	2315.26	4018530	1203890	54.14	51.92	6
GRIN1_MOUSE	Q3UNH4	Gprin1	G protein-regulated inducer of neurite outgrowth 1 (GRIN1)	[K].VITQIPGATSPGKVETPSLQK.[E]	1xPhospho [T9(79.1)];Dimethyl:2H(4) [V]	GRIN1_MOUSE 1xPhospho [T575(79.1)]	GRIN1_MOUSE [567-587]	T9(Phospho): 79.09		-0.485893		0.157498	-0.193533		0.203274			-0.515704	-0.201319													0.543	0.0196699	0	1	1	11	1	49	0	0.01074	High	Unique	2327.34	3437030	1867150	65.21	68.52	6
GRIN1_MOUSE	Q3UNH4	Gprin1	G protein-regulated inducer of neurite outgrowth 1 (GRIN1)	[K].VDIVSPGGDNAGSLR.[K]	1xDimethyl [N-Term];1xPhospho [S5(100)]	GRIN1_MOUSE 1xPhospho [S182(100)]	GRIN1_MOUSE [178-192]	S5(Phospho): 100	-0.430833	-1.10321	-0.856746		-0.61741	-0.630545	-0.199435	-0.532683			-0.410367	-0.319595	-2.03494	-3.53249	-0.0133882	-1.00796		-0.620092		+				0.265	1.99e-06	0	1	1	20	0	110	0	1.41e-05	High	Unique	1564.74	6807090	1801530	86.3	94.4	15
GRIN1_MOUSE	Q3UNH4	Gprin1	G protein-regulated inducer of neurite outgrowth 1 (GRIN1)	[K].VDIVSPGGDNAGSLR.[K]	1xDimethyl:2H(4) [N-Term];1xPhospho [S5(100)]	GRIN1_MOUSE 1xPhospho [S182(100)]	GRIN1_MOUSE [178-192]	S5(Phospho): 99.96				-0.0779716													-0.198611							0.549	0.000472958	0	1	1	3	0	65	0	0.001192	High	Unique	1568.76	8218670	4510160	63.49	66.88	3
GRIN1_MOUSE	Q3UNH4	Gprin1	G protein-regulated inducer of neurite outgrowth 1 (GRIN1)	[K].AETVSPGEVDAMTLGK.[T]	1xDimethyl [A/K];1xOxidation [M12];1xPhospho [S5(99)]	GRIN1_MOUSE 1xDimethyl [K];1xPhospho [S495(99)]	GRIN1_MOUSE [491-506]	S5(Phospho): 98.79			-1.08689			-0.435622			-1.01086			-0.329947	-2.97967		-0.39366		-2.37801							0.161	0.0229684	0	1	1	7	0	60	0	0.01173	High	Unique	1756.81	924825	149115	47.18	98.34	7
GRIN1_MOUSE	Q3UNH4	Gprin1	G protein-regulated inducer of neurite outgrowth 1 (GRIN1)	[K].AGSASQGKAETVSPGEVDAMTLGK.[T]	1xPhospho [S13(86.3)];1xOxidation [M20];Dimethyl:2H(4) [A]	GRIN1_MOUSE 1xPhospho [S495(86.3)]	GRIN1_MOUSE [483-506]	S13(Phospho): 86.34		2.27645	1.71064			2.65669			3.01542		3.12182													2.185	0.00475573	0	1	1	9	1	60	0	0.007034	High	Unique	2483.25	1079580	2359180	55.15	34.27	5
GRIN1_MOUSE	Q3UNH4	Gprin1	G protein-regulated inducer of neurite outgrowth 1 (GRIN1)	[K].DLAAAAAQKSPSAEAAAPPPGPR.[T]	1xDimethyl [D/K];1xPhospho [S10(86)]	GRIN1_MOUSE 1xDimethyl [K];1xPhospho [S691(86)]	GRIN1_MOUSE [682-704]	S10(Phospho): 85.91				0.404243							0.0479583			-0.446726	-0.39366		-0.325442						+	0.415	0.00404745	0	1	1	13	1	51	0	0.00211	High	Unique	2280.14	5276270	2190930	71.13	113.42	5
GRIN1_MOUSE	Q3UNH4	Gprin1	G protein-regulated inducer of neurite outgrowth 1 (GRIN1)	[K].DLAAAAAQKSPSAEAAAPPPGPR.[T]	1xDimethyl:2H(4) [D/K];1xPhospho [S10(87.3)]	GRIN1_MOUSE 1xPhospho [S691(87.3)]	GRIN1_MOUSE [682-704]	S10(Phospho): 86.61	0.165611	-0.148419	-0.178107		0.259912	0.0554086	0.271323	0.309407		0.650067		0.431901						-0.4652			+			0.51	0.0191833	0	1	1	10	1	36	0	0.02928	High	Unique	2288.19	7089230	3617920	52.63	30.19	10
GRIN1_MOUSE	Q3UNH4	Gprin1	G protein-regulated inducer of neurite outgrowth 1 (GRIN1)	[R].ERPGSTGEGDLVSLR.[E]	1xDimethyl [N-Term];1xPhospho [S5(100)]	GRIN1_MOUSE 1xPhospho [S219(100)]	GRIN1_MOUSE [215-229]	S5(Phospho): 50;T6(Phospho): 50	-5.83792				-1.54879	-5.13167			-0.189538															0.128	0.130811	0.0033885	1	1	7	0	33	0.003827	0.1268	High	Unique	1680.8	251433	32257.8	57.58	129.34	4
CSN1_MOUSE	Q99LD4	Gps1	COP9 signalosome complex subunit 1 (SGN1) (Signalosome subunit 1) (G protein pathway suppressor 1) (GPS-1) (JAB1-containing signalosome subunit 1)	[K].SPPREGSQGELTPANSQSR.[M]	1xDimethyl [N-Term];1xPhospho [S/T]		CSN1_MOUSE [448-466]	S7(Phospho): 49.68;T12(Phospho): 49.68																		0.53025						0.797	0.119889	0.000872981	1	1	1	1	33	0	0.05816	High	Unique	2105.96	5076390	4046060			1
GPSM1_MOUSE	Q6IR34	Gpsm1	G-protein-signaling modulator 1 (Activator of G-protein signaling 3)	[R].EGSHSPLDSADVR.[V]	1xDimethyl [N-Term];1xPhospho [S5(100)]	GPSM1_MOUSE 1xPhospho [S469(100)]	GPSM1_MOUSE [465-477]	S5(Phospho): 99.98															-0.39366									0.524	0.053611	0	1	1	2	0	34	0	0.04973	High	Unique	1477.63	397489	208400	22.17	140.09	2
GSK3A_MOUSE	Q2NL51	Gsk3a	Glycogen synthase kinase-3 alpha (GSK-3 alpha) (EC 2.7.11.26) (Serine/threonine-protein kinase GSK3A) (EC 2.7.11.1)	[R].ARTSSFAEPGGGGGGGGGGPGGSASGPGGTGGGK.[A]	1xDimethyl:2H(4) [A/K];1xPhospho [T/S]		GSK3A_MOUSE [17-50]	T3(Phospho): 29.05;S4(Phospho): 29.05;S5(Phospho): 29.05		0.0417501																						0.912	0.0832981	0	1	1	3	1	24	0	0.03739	High	Unique	2804.28	1244210	1134390			1
GSK3A_MOUSE	Q2NL51	Gsk3a	Glycogen synthase kinase-3 alpha (GSK-3 alpha) (EC 2.7.11.26) (Serine/threonine-protein kinase GSK3A) (EC 2.7.11.1)	[R].TSSFAEPGGGGGGGGGGPGGSASGPGGTGGGK.[A]	1xDimethyl [T/K];1xPhospho [S/T]	GSK3A_MOUSE 1xDimethyl [K]	GSK3A_MOUSE [19-50]	S2(Phospho): 46.13;S3(Phospho): 46.13			0.403134								0.381271	0.454222	-0.0282447		-0.39366			0.577509						0.523	5.07e-06	0	1	1	37	0	89	0	3.67e-06	High	Unique	2569.1	2590900	1353900	77.03	146.08	6
GSK3A_MOUSE	Q2NL51	Gsk3a	Glycogen synthase kinase-3 alpha (GSK-3 alpha) (EC 2.7.11.26) (Serine/threonine-protein kinase GSK3A) (EC 2.7.11.1)	[R].TSSFAEPGGGGGGGGGGPGGSASGPGGTGGGK.[A]	1xDimethyl:2H(4) [T/K];1xPhospho [T/S]		GSK3A_MOUSE [19-50]	T1(Phospho): 33.33;S2(Phospho): 33.33;S3(Phospho): 33.33	0.604189	-0.282503		0.703312	0.398891	0.434765	0.487006	-0.286132	-4.50728	1.47379							0.352788			+				0.711	0.00539428	0	1	1	28	0	58	0	0.002763	High	Unique	2577.15	2305180	1638970	44.01	54.2	10
GSK3A_MOUSE	Q2NL51	Gsk3a	Glycogen synthase kinase-3 alpha (GSK-3 alpha) (EC 2.7.11.26) (Serine/threonine-protein kinase GSK3A) (EC 2.7.11.1)	[R].GEPNVSYICSR.[Y]	1xDimethyl [N-Term];1xCarbamidomethyl [C9];1xPhospho [Y7(92.8)]	GSK3A_MOUSE 1xPhospho [Y279(92.8)]	GSK3A_MOUSE [273-283]	S6(Phospho): 50;Y7(Phospho): 50																0.492252	0.315784	0.313335					+	0.694	0.00020283	0	1	2	7	0	74	0	0.0001795	High	Unique	1389.59	33130500	23007300	54.82	60.75	3
GSK3A_MOUSE	Q2NL51	Gsk3a	Glycogen synthase kinase-3 alpha (GSK-3 alpha) (EC 2.7.11.26) (Serine/threonine-protein kinase GSK3A) (EC 2.7.11.1)	[R].GEPNVSYICSR.[Y]	1xDimethyl:2H(4) [N-Term];1xCarbamidomethyl [C9];1xPhospho [Y7(93.3)]	GSK3A_MOUSE 1xPhospho [Y279(93.3)]	GSK3A_MOUSE [273-283]	Y7(Phospho): 93.33										1.57264														1.147	0.00473183	0	1	2	1	0	74	0	0.004263	High	Unique	1393.61	713376	817963			1
GTPB1_MOUSE	O08582	Gtpbp1	GTP-binding protein 1 (G-protein 1) (GP-1) (GP1)	[R].SRSPVDSPVPASMFAPEPSSPGAAR.[A]	1xDimethyl [N-Term];1xOxidation [M13];2xPhospho [S]		GTPB1_MOUSE [6-30]	S1(Phospho): 44.07;S3(Phospho): 44.07;S19(Phospho): 49.97;S20(Phospho): 49.97			0.217211		0.16165	0.177261	-0.661369					0.117585				-0.615955				+				0.346	0.0840893	0	1	1	24	1	33	0	0.09422	High	Unique	2701.17	2285630	791140	80	65.82	6
HDGF_MOUSE	P51859	Hdgf	Hepatoma-derived growth factor (HDGF)	[K].GSAEGSSDEEGKLVIDEPAK.[E]	Dimethyl [G];2xPhospho [S6(100);S7(100)]	HDGF_MOUSE 1xDimethyl [];2xPhospho [S132(100);S133(100)]	HDGF_MOUSE [127-146]	S6(Phospho): 100;S7(Phospho): 100																-0.365723								0.28	0.0390349	0	1	1	1	1	67	0	0.01653	High	Unique	2261.98	2114280	592798			1
HDGR2_MOUSE	Q3UMU9	Hdgfl2	Hepatoma-derived growth factor-related protein 2 (HRP-2)	[R].GGSSGEELEDEEPVK.[K]	1xDimethyl [G/K];2xPhospho [S3(100);S4(100)]	HDGR2_MOUSE 1xDimethyl [K];2xPhospho [S366(100);S367(100)]	HDGR2_MOUSE [364-378]			-2.1323			-1.44831			-5.72297			-1.49078	-4.3484		-0.0877976	-0.39366									0.105	0.000203854	0	1	1	9	0	79	0	0.0003106	High	Unique	1777.68	445196	46720.6	55.76	116.62	9
HDGR2_MOUSE	Q3UMU9	Hdgfl2	Hepatoma-derived growth factor-related protein 2 (HRP-2)	[R].AERGGSSGEELEDEEPVK.[K]	1xDimethyl:2H(4) [A/K];2xPhospho [S6(100);S7(100)]	HDGR2_MOUSE 2xPhospho [S366(100);S367(100)]	HDGR2_MOUSE [361-378]	S6(Phospho): 100;S7(Phospho): 100																	0.481693							0.899	0.0204737	0	1	1	2	1	50	0	0.008942	High	Unique	2141.91	3333180	2994930			1
HDGR2_MOUSE	Q3UMU9	Hdgfl2	Hepatoma-derived growth factor-related protein 2 (HRP-2)	[R].AERGGSSGEELEDEEPVK.[K]	1xDimethyl [A/K];2xPhospho [S6(100);S7(100)]	HDGR2_MOUSE 1xDimethyl [K];2xPhospho [S366(100);S367(100)]	HDGR2_MOUSE [361-378]	S6(Phospho): 100;S7(Phospho): 100			-1.18538	-1.49528	-1.06361			-0.936797						0.541988	4.386									0.228	0.115546	0.000872981	1	1	8	1	43	0	0.0573	High	Unique	2133.86	958482	218955	29.18	43.18	6
HECW1_MOUSE	Q8K4P8	Hecw1	E3 ubiquitin-protein ligase HECW1 (EC 2.3.2.26) (HECT, C2 and WW domain-containing protein 1) (HECT-type E3 ubiquitin transferase HECW1) (NEDD4-like E3 ubiquitin-protein ligase 1) (mNEDL1)	[R].STSDTDLVTSDSR.[S]	1xDimethyl [N-Term];1xPhospho [S3(98.3)]	HECW1_MOUSE 1xPhospho [S68(98.3)]	HECW1_MOUSE [66-78]	S3(Phospho): 98.22	0.100916								0.10394						-0.39366			-0.107792						0.376	1.88e-06	0	1	1	5	0	90	0	1.37e-05	High	Unique	1491.62	1249070	469564	60.32	101.13	4
HECW1_MOUSE	Q8K4P8	Hecw1	E3 ubiquitin-protein ligase HECW1 (EC 2.3.2.26) (HECT, C2 and WW domain-containing protein 1) (HECT-type E3 ubiquitin transferase HECW1) (NEDD4-like E3 ubiquitin-protein ligase 1) (mNEDL1)	[R].STSDTDLVTSDSR.[S]	1xDimethyl:2H(4) [N-Term];1xPhospho [T/S]		HECW1_MOUSE [66-78]	T2(Phospho): 47.72;S3(Phospho): 47.72			0.365157																					0.602	0.0125145	0	1	1	2	0	45	0	0.008115	High	Unique	1495.65	1144250	688824			1
HECAM_MOUSE	Q640R3	Hepacam	Hepatocyte cell adhesion molecule (Protein hepaCAM)	[R].STTEPGPPGYSVSPPVPGRSPGLPIR.[S]	1xPhospho [S];1xDimethyl:2H(4) [N-Term]	HECAM_MOUSE 1xPhospho [S]	HECAM_MOUSE [333-358]			0.311853																						1.099	0.100991	0	1	1	3	1	28	0	0.04546	High	Unique	2714.39	1261220	1386670			1
HID1_MOUSE	Q8R1F6	Hid1	Protein HID1 (HID1 domain-containing protein) (Protein hid-1 homolog)	[R].TGSQEGTSMEGSRPAAPAEPGTLK.[T]	1xDimethyl [T/K];1xOxidation [M9];1xPhospho [S/T]	HID1_MOUSE 1xDimethyl [K]	HID1_MOUSE [591-614]	S3(Phospho): 44.85									1.80845															0.797	0.245568	0.00932339	1	1	1	0	29	0	0.1806	High	Unique	2511.14	1105530	880634			1
ROA3_MOUSE	Q8BG05	Hnrnpa3	Heterogeneous nuclear ribonucleoprotein A3 (hnRNP A3)	[R].SSGSPYGGGYGSGGGSGGYGSR.[R]	1xDimethyl:2H(4) [N-Term];1xPhospho [S4(97.5)]	ROA3_MOUSE 1xPhospho [S359(97.5)]	ROA3_MOUSE [356-377]	S4(Phospho): 97.5		0.40965		0.770062		1.33457	0.911569	0.527744	1.45052									0.0340605						0.819	1.05e-06	0	1	1	10	0	124	0	9.02e-07	High	Unique	2022.81	2462940	2017460	19.63	34.61	7
ROA3_MOUSE	Q8BG05	Hnrnpa3	Heterogeneous nuclear ribonucleoprotein A3 (hnRNP A3)	[R].SSGSPYGGGYGSGGGSGGYGSR.[R]	1xDimethyl [N-Term];1xPhospho [S4(89.9)]	ROA3_MOUSE 1xPhospho [S359(89.9)]	ROA3_MOUSE [356-377]	S4(Phospho): 99.52			1.25298		0.749352						0.89612	0.429567	2.40361	2.25604	3.88377		0.241088							0.644	7.55e-07	0	1	1	27	0	95	0	1.9e-05	High	Unique	2018.79	2399780	1544550	28.15	67.32	8
HNRPD_MOUSE	Q60668	Hnrnpd	Heterogeneous nuclear ribonucleoprotein D0 (hnRNP D0) (AU-rich element RNA-binding protein 1)	[K].IDASKNEEDEGHSNSSPR.[H]	1xDimethyl [I/K];1xPhospho [S16(86.8)]	HNRPD_MOUSE 1xDimethyl [K];1xPhospho [S83(86.8)]	HNRPD_MOUSE [68-85]	S16(Phospho): 86.85								-5.72297																0.01	0.173843	0.00466055	1	1	1	1	36	0	0.09561	High	Unique	2107.89	553726	1362.72			1
HNRH1_MOUSE	O35737	Hnrnph1	Heterogeneous nuclear ribonucleoprotein H (hnRNP H) [Cleaved into: Heterogeneous nuclear ribonucleoprotein H, N-terminally processed]	[K].HTGPNSPDTANDGFVR.[L]	1xDimethyl [N-Term];1xPhospho [S6(99.8)]	HNRH1_MOUSE 1xPhospho [S104(99.8)]	HNRH1_MOUSE [99-114]	S6(Phospho): 98.58												0.554906	1.57028		2.92846		-9.24e-06	-0.384092						0.436	0.00160939	0	1	2	14	0	62	0	0.00559	High	Unique	1792.77	2709860	1180200	86.44	146.93	5
HNRH1_MOUSE	O35737	Hnrnph1	Heterogeneous nuclear ribonucleoprotein H (hnRNP H) [Cleaved into: Heterogeneous nuclear ribonucleoprotein H, N-terminally processed]	[K].HTGPNSPDTANDGFVR.[L]	1xDimethyl:2H(4) [N-Term];1xPhospho [S6(99.1)]	HNRH1_MOUSE 1xPhospho [S104(99.1)]	HNRH1_MOUSE [99-114]	S6(Phospho): 99.06							1.16062																	1.157	0.237271	0.00932339	1	2	1	0	36	0.003568	0.1338	High	Unique	1796.79	956687	1106450			1
HS90A_MOUSE	P07901	Hsp90aa1	Heat shock protein HSP 90-alpha (Heat shock 86 kDa) (HSP 86) (HSP86) (Tumor-specific transplantation 86 kDa antigen) (TSTA)	[K].ESDDKPEIEDVGSDEEEEEKK.[D]	Dimethyl:2H(4) [E];1xPhospho [S13(100)]	HS90A_MOUSE 1xPhospho [S263(100)]	HS90A_MOUSE [251-271]	S13(Phospho): 100																		3.30992						5.473	0.00523361	0	1	1	1	1	88	0	0.00332	High	Unique	2644.23	652916	3573530			1
HS90B_MOUSE	P11499	Hsp90ab1	Heat shock protein HSP 90-beta (Heat shock 84 kDa) (HSP 84) (HSP84) (Tumor-specific transplantation 84 kDa antigen) (TSTA)	[K].IEDVGSDEEDDSGKDK.[K]	Dimethyl [I];1xPhospho [S6(100)]	HS90B_MOUSE 1xDimethyl [];1xPhospho [S255(100)]	HS90B_MOUSE [250-265]	S6(Phospho): 100									0.00714731									0.941075						0.726	0.00369646	0	1	1	4	1	59	0	0.005837	High	Unique	1901.79	1377050	999239	80.09	151.43	3
HS12A_MOUSE	Q8K0U4	Hspa12a	Heat shock 70 kDa protein 12A	[R].ETAPTSTYSSPAR.[S]	1xDimethyl [N-Term];1xPhospho [S/T/Y]		HS12A_MOUSE [15-27]	S6(Phospho): 47.91;T7(Phospho): 47.91	-1.28856			-5.38165			-5.69306		-4.50728	-5.26859		-4.3484	-2.97967											0.042	0.0291678	0	1	1	16	0	48	0	0.01574	High	Unique	1475.64	504382	21214.6	29.02	241.51	7
HUWE1_MOUSE	Q7TMY8	Huwe1	E3 ubiquitin-protein ligase HUWE1 (EC 2.3.2.26) (E3Histone) (HECT, UBA and WWE domain-containing protein 1) (HECT-type E3 ubiquitin transferase HUWE1) (Upstream regulatory element-binding protein 1) (URE-B1) (URE-binding protein 1)	[R].GSGTASDDEFENLR.[I]	1xDimethyl [N-Term];1xPhospho [S6(100)]	HUWE1_MOUSE 1xPhospho [S1907(100)]	HUWE1_MOUSE [1902-1915]	S6(Phospho): 99.97				1.62221		1.31572							0.269753	1.21128	1.26644	-0.684517								0.48	1.27e-08	0	1	1	14	0	125	0	4.42e-08	High	Unique	1605.64	853070	409858	101.53	97.14	6
HUWE1_MOUSE	Q7TMY8	Huwe1	E3 ubiquitin-protein ligase HUWE1 (EC 2.3.2.26) (E3Histone) (HECT, UBA and WWE domain-containing protein 1) (HECT-type E3 ubiquitin transferase HUWE1) (Upstream regulatory element-binding protein 1) (URE-B1) (URE-binding protein 1)	[R].GSGTASDDEFENLR.[I]	1xDimethyl:2H(4) [N-Term];1xPhospho [S6(99.4)]	HUWE1_MOUSE 1xPhospho [S1907(99.4)]	HUWE1_MOUSE [1902-1915]	S6(Phospho): 99.49	0.809603	0.194784	0.777016		1.59854		1.49658	1.3266		1.43934	1.7379	1.27909					-0.509585	-0.206504			+	+		0.814	8.35e-05	0	1	1	12	0	82	0	0.0002139	High	Unique	1609.67	949268	772706	67.41	30.25	12
IF2B2_MOUSE	Q5SF07	Igf2bp2	Insulin-like growth factor 2 mRNA-binding protein 2 (IGF2 mRNA-binding protein 2) (IMP-2) (IGF-II mRNA-binding protein 2) (VICKZ family member 2)	[K].ISYIPDEEVSSPSPPHR.[A]	1xDimethyl [N-Term];2xPhospho [S13;S]	IF2B2_MOUSE 2xPhospho [S164;S]	IF2B2_MOUSE [152-168]																	0.20996								0.418	0.137543	0.0033885	1	1	2	0	41	0.001903	0.0576	High	Unique	2097.89	3436380	1435960			1
IF2B3_MOUSE	Q9CPN8	Igf2bp3	Insulin-like growth factor 2 mRNA-binding protein 3 (IGF2 mRNA-binding protein 3) (IMP-3) (mIMP-3) (IGF-II mRNA-binding protein 3) (VICKZ family member 3)	[K].VAYIPDETAAQQNPSPQLR.[G]	1xDimethyl:2H(4) [N-Term];1xPhospho [S15(99.8)]	IF2B3_MOUSE 1xPhospho [S165(99.8)]	IF2B3_MOUSE [151-169]	S15(Phospho): 99.84			0.808776																					0.819	0.162572	0.0039922	1	1	1	0	22	0	0.09089	High	Unique	2210.08	428343	350689			1
MPRI_MOUSE	Q07113	Igf2r	Cation-independent mannose-6-phosphate receptor (CI Man-6-P receptor) (CI-MPR) (M6PR) (300 kDa mannose 6-phosphate receptor) (MPR 300) (Insulin-like growth factor 2 receptor) (Insulin-like growth factor II receptor) (IGF-II receptor) (M6P/IGF2 receptor) (M6P/IGF2R) (CD antigen CD222)	[K].AEALSSLHGDDQDSEDEVLTVPEVK.[V]	1xDimethyl [A/K];1xPhospho [S14(98.9)]	MPRI_MOUSE 1xDimethyl [K];1xPhospho [S2401(98.9)]	MPRI_MOUSE [2388-2412]						-0.107776	-0.386205		-0.217555			-0.361767	-1.30964		0.595241	2.47383	0.0899737								0.275	0.00390716	0	1	1	15	0	50	0	0.006597	High	Unique	2819.29	2842530	780620	18.33	65.3	8
MPRI_MOUSE	Q07113	Igf2r	Cation-independent mannose-6-phosphate receptor (CI Man-6-P receptor) (CI-MPR) (M6PR) (300 kDa mannose 6-phosphate receptor) (MPR 300) (Insulin-like growth factor 2 receptor) (Insulin-like growth factor II receptor) (IGF-II receptor) (M6P/IGF2 receptor) (M6P/IGF2R) (CD antigen CD222)	[K].AEALSSLHGDDQDSEDEVLTVPEVK.[V]	1xPhospho [S14(76.8)];1xDimethyl:2H(4) [A/K]	MPRI_MOUSE 1xPhospho [S]	MPRI_MOUSE [2388-2412]			-0.12396	-0.295879				-0.261143																	0.496	0.0248766	0	1	1	8	0	42	0	0.01609	High	Unique	2827.34	3821300	1895620	43.59	26.96	3
SAC2_MOUSE	Q8CDA1	Inpp5f	Phosphatidylinositide phosphatase SAC2 (EC 3.1.3.25) (Inositol polyphosphate 5-phosphatase F) (Sac domain-containing inositol phosphatase 2) (Sac domain-containing phosphoinositide 4-phosphatase 2) (hSAC2)	[K].VQKSPAEPEAVNEIQQNELK.[N]	Dimethyl [V];1xPhospho [S4(100)]	SAC2_MOUSE 1xDimethyl [];1xPhospho [S1103(100)]	SAC2_MOUSE [1100-1119]	S4(Phospho): 100			0.361764	1.69881			1.10093		-0.951065			1.17478			-0.284371									0.659	0.00531334	0	1	1	7	1	46	0	0.007802	High	Unique	2415.22	536430	353355	51.84	55.68	6
IQEC1_MOUSE	Q8R0S2	Iqsec1	IQ motif and SEC7 domain-containing protein 1	[R].MQFSFEGPEK.[V]	1xDimethyl [M/K];1xOxidation [M1];1xPhospho [S4(100)]	IQEC1_MOUSE 1xDimethyl [K];1xPhospho [S179(100)]	IQEC1_MOUSE [176-185]	S4(Phospho): 100									-3.61548															0.019	0.00259765	0	1	1	1	0	56	0	0.004401	High	Unique	1351.56	109919	2039.55			1
I2BPL_MOUSE	Q8K3X4	Irf2bpl	Interferon regulatory factor 2-binding protein-like (Enhanced at puberty protein 1)	[R].NSSSPVSPASVPGQR.[R]	1xDimethyl [N-Term];1xPhospho [S]		I2BPL_MOUSE [635-649]	S3(Phospho): 46.8;S4(Phospho): 46.8																-5.17502	-1.10319	-0.506576						0.263	0.0873248	0	1	1	7	0	45	0	0.0303	High	Unique	1577.73	970721	255107	38.35	86.32	3
ITSN1_MOUSE	Q9Z0R4	Itsn1	Intersectin-1 (EH and SH3 domains protein 1)	[R].LPEEPSSEDEQQPEK.[K]	1xDimethyl [L/K];1xPhospho [S]	ITSN1_MOUSE 1xDimethyl [K]	ITSN1_MOUSE [329-343]	S6(Phospho): 50;S7(Phospho): 50									-0.761677			-4.3484	-2.97967	-3.53249	-0.39366	-1.03494		-0.455024						0.224	0.0129634	0	1	1	16	0	58	0	0.005706	High	Unique	1877.81	1648230	369864	97.09	188.88	7
ITSN1_MOUSE	Q9Z0R4	Itsn1	Intersectin-1 (EH and SH3 domains protein 1)	[R].LPEEPSSEDEQQPEK.[K]	1xDimethyl:2H(4) [L/K];1xPhospho [S]		ITSN1_MOUSE [329-343]	S6(Phospho): 50;S7(Phospho): 50																	-0.350423							0.505	0.0525811	0	1	1	2	0	43	0	0.01805	High	Unique	1885.86	5599260	2825970			1
ITSN1_MOUSE	Q9Z0R4	Itsn1	Intersectin-1 (EH and SH3 domains protein 1)	[K].LLSPGTSKITPTELPK.[T]	Dimethyl [L];2xPhospho [S3(100);T/S]	ITSN1_MOUSE 1xDimethyl [];2xPhospho [S1130(100);T/S]	ITSN1_MOUSE [1128-1143]	S3(Phospho): 99.93;T6(Phospho): 46.35;S7(Phospho): 46.35								1.45483							-0.39366		-0.346792	-0.278519					+	0.519	0.278986	0.00993072	1	1	7	1	29	0.005645	0.1499	High	Unique	1926	621916	322534	103.79	91.37	4
IWS1_MOUSE	Q8C1D8	Iws1	Protein IWS1 homolog (IWS1-like protein)	[R].ETTVASDSEEEAGKEESSVK.[K]	Dimethyl:2H(4) [E];2xPhospho [S6(86.8);S8(88.4)]	IWS1_MOUSE 2xPhospho [S384(86.8);S386(88.4)]	IWS1_MOUSE [379-398]	S6(Phospho): 86.75;S8(Phospho): 88.45																0.791575								0.625	0.236252	0.00932339	1	1	1	1	54	0.001903	0.1016	High	Unique	2368.05	3971480	2483580			1
HN1_MOUSE	P97825	JPT1	Jupiter microtubule associated homolog 1 (Hematological and neurological expressed 1 protein) [Cleaved into: Jupiter microtubule associated homolog 1, N-terminally processed]	[R].SNSSEASSGDFLDLK.[G]	1xDimethyl [S/K];1xPhospho [S]	HN1_MOUSE 1xDimethyl [K]	HN1_MOUSE [85-99]	S3(Phospho): 48.7;S4(Phospho): 48.7					-0.658996												2.19253							2.404	0.113429	0.000872981	1	1	3	0	37	0	0.03967	High	Unique	1692.74	302373	726786	82.55	132.65	2
KBTBB_MOUSE	Q8BNW9	Kbtbd11	Kelch repeat and BTB domain-containing protein 11	[R].ASAAEGSEASPPSLR.[S]	1xDimethyl:2H(4) [N-Term];1xPhospho [S10(81.2)]	KBTBB_MOUSE 1xPhospho [S70(81.2)]	KBTBB_MOUSE [61-75]	S10(Phospho): 81.18							1.61786		-1.38646															1.176	0.0954805	0	1	1	3	0	34	0	0.05159	High	Unique	1541.71	499107	587192	15.76	28.17	2
KCD12_MOUSE	Q6WVG3	Kctd12	BTB/POZ domain-containing protein KCTD12 (Pfetin) (Predominantly fetal expressed T1 domain)	[R].SPSGGAAGPLLTPSQSLDGSRR.[S]	1xPhospho [T/S];1xDimethyl:2H(4) [N-Term]	KCD12_MOUSE 1xPhospho [S/T]	KCD12_MOUSE [187-208]			1.8777																						3.255	0.247681	0.00932339	1	1	3	1	27	0.001421	0.1145	High	Unique	2223.11	293568	955557			1
FUBP2_MOUSE	Q3U0V1	Khsrp	Far upstream element-binding protein 2 (FUSE-binding protein 2) (KH type-splicing regulatory protein) (KSRP)	[K].VQISPDSGGLPER.[S]	1xDimethyl [N-Term];1xPhospho [S4(99.8)]	FUBP2_MOUSE 1xPhospho [S182(99.8)]	FUBP2_MOUSE [179-191]	S4(Phospho): 98.43			0.344035			0.630897	0.555748				-0.00091064	0.490943		1.70285		0.806777		0.539538						0.602	0.0125145	0	1	1	12	0	50	0	0.01541	High	Unique	1462.69	790108	475815	62.03	88.65	9
FUBP2_MOUSE	Q3U0V1	Khsrp	Far upstream element-binding protein 2 (FUSE-binding protein 2) (KH type-splicing regulatory protein) (KSRP)	[K].VQISPDSGGLPER.[S]	1xDimethyl:2H(4) [N-Term];1xPhospho [S4(98.5)]	FUBP2_MOUSE 1xPhospho [S182(98.5)]	FUBP2_MOUSE [179-191]			0.407124			0.454115			0.572477									0.313366							0.85	0.116618	0.000872981	1	1	4	0	48	0	0.05247	High	Unique	1466.72	694466	590379	62.46	55.27	4
K1211_MOUSE	Q5PR69	Kiaa1211	Uncharacterized protein KIAA1211	[K].ESSDNQPPSPSLPEELKGQK.[R]	Dimethyl [E];1xPhospho [S9(98.3)]	K1211_MOUSE 1xDimethyl [];1xPhospho [S992(98.3)]	K1211_MOUSE [984-1003]	S9(Phospho): 98.29				-1.75817	-3.01857				-4.50728								0.0465491							0.46	0.0915326	0	1	1	5	1	39	0	0.04679	High	Unique	2331.11	797620	366695	112.27	180.74	4
VIR_MOUSE	A2AIV2	Kiaa1429	Protein virilizer homolog	[R].SFLSEPSSPGR.[S]	1xDimethyl:2H(4) [N-Term];1xPhospho [S7(90.8)]	VIR_MOUSE 1xPhospho [S1577(90.8)]	VIR_MOUSE [1571-1581]	S7(Phospho): 47.1;S8(Phospho): 47.1							0.638795							2.92714				0.679957						0.87	0.0456593	0	1	1	6	0	50	0	0.02454	High	Unique	1275.59	536981	467405	72.21	75.01	3
VIR_MOUSE	A2AIV2	Kiaa1429	Protein virilizer homolog	[R].SFLSEPSSPGR.[S]	1xDimethyl [N-Term];1xPhospho [S]		VIR_MOUSE [1571-1581]	S7(Phospho): 49.71;S8(Phospho): 49.71		-0.35714			0.659859																			0.79	0.0725818	0	1	1	5	0	42	0.003837	0.1543	High	Unique	1271.57	469563	370926	3.24	14.78	2
K1468_MOUSE	Q148V7	Kiaa1468	LisH domain and HEAT repeat-containing protein KIAA1468	[R].AGSISTLDSLDFAR.[Y]	1xDimethyl [N-Term];1xPhospho [S3(99.9)]	K1468_MOUSE 1xPhospho [S180(99.9)]	K1468_MOUSE [178-191]	S3(Phospho): 99.9	-0.041315		0.105	0.824514			0.462016	0.0088287	4.95702		0.767321			-0.351403	-0.39366			0.203829						0.536	0.00342733	0	1	1	14	0	59	0	0.03374	High	Unique	1560.73	441417	236390	36.42	67.04	10
K1468_MOUSE	Q148V7	Kiaa1468	LisH domain and HEAT repeat-containing protein KIAA1468	[R].AGSISTLDSLDFAR.[Y]	1xPhospho [S3(99.9)];1xDimethyl:2H(4) [N-Term]	K1468_MOUSE 1xPhospho [S180(99.9)]	K1468_MOUSE [178-191]	S3(Phospho): 99.89		-0.0542894			0.221005	0.475122						0.528078												0.615	0.111348	0.000872981	1	1	5	0	35	0.001817	0.05448	High	Unique	1564.76	447718	275383	24.81	23.53	5
KI21B_MOUSE	Q9QXL1	Kif21b	Kinesin-like protein KIF21B (Kinesin-like protein KIF6)	[R].GATDTSPLTR.[R]	1xDimethyl [N-Term];1xPhospho [T9(93.1)]	KI21B_MOUSE 1xPhospho [T1220(93.1)]	KI21B_MOUSE [1212-1221]	T9(Phospho): 93.12				0.0865935			-0.232816		-4.50728									-5.78632						0.235	0.0817365	0	1	1	4	0	61	0	0.04392	High	Unique	1126.51	471132	110806	41.38	115.55	4
KI21B_MOUSE	Q9QXL1	Kif21b	Kinesin-like protein KIF21B (Kinesin-like protein KIF6)	[R].STDMGFTPPSSPPTRPR.[N]	1xDimethyl [N-Term];1xOxidation [M4];2xPhospho [S11(89);S/T]	KI21B_MOUSE 2xPhospho [S1242(82.7);S1243(93.7)]	KI21B_MOUSE [1233-1249]	T7(Phospho): 84.38;S11(Phospho): 64.28												0.303292			2.43836									0.204	0.248744	0.00932339	1	1	2	0	34	0	0.07981	High	Unique	2034.84	1915570	390642	66.95	115.42	2
KIF2A_MOUSE	P28740	Kif2a	Kinesin-like protein KIF2A (Kinesin-2)	[R].ARPSQLPEQSSSAQQNGSVSDISPVQAAK.[K]	1xDimethyl [A/K];1xPhospho [S23(100)]	KIF2A_MOUSE 1xDimethyl [K];1xPhospho [S139(100)]	KIF2A_MOUSE [117-145]	S23(Phospho): 100				0.939837		0.641937									-0.39366	-5.17502								0.502	0.000198782	0	1	1	7	0	63	0	0.0001763	High	Unique	3103.51	1174570	589122	61.99	115.03	4
KIF2A_MOUSE	P28740	Kif2a	Kinesin-like protein KIF2A (Kinesin-2)	[R].ARPSQLPEQSSSAQQNGSVSDISPVQAAK.[K]	1xDimethyl:2H(4) [A/K];1xPhospho [S23(100)]	KIF2A_MOUSE 1xPhospho [S139(100)]	KIF2A_MOUSE [117-145]	S23(Phospho): 99.56		-0.133634					0.97297											-0.160491						0.626	0.000475347	0	1	1	5	0	69	0	0.0009259	High	Unique	3111.56	3187830	1994720	92.31	55.78	3
KIF3A_MOUSE	P28741	Kif3a	Kinesin-like protein KIF3A (Microtubule plus end-directed kinesin motor 3A)	[R].SAKPETVIDSLLQ.[-]	1xDimethyl [S/K];1xPhospho [S1(93.4)]	KIF3A_MOUSE 1xDimethyl [K];1xPhospho [S689(93.4)]	KIF3A_MOUSE [689-701]				-0.96881			-2.69262	-2.66856					-4.3484			-0.39366									0.105	0.183362	0.00466055	1	1	8	0	37	0	0.1027	High	Unique	1536.79	369528	38893.5	41.3	163.89	5
KIF3B_MOUSE	Q61771	Kif3b	Kinesin-like protein KIF3B (Microtubule plus end-directed kinesin motor 3B) [Cleaved into: Kinesin-like protein KIF3B, N-terminally processed]	[R].DYEGPAISPK.[V]	1xDimethyl [D/K];1xPhospho [S8(100)]	KIF3B_MOUSE 1xDimethyl [K];1xPhospho [S681(100)]	KIF3B_MOUSE [674-683]	S8(Phospho): 99.98									0.238509															0.268	0.0118997	0	1	1	1	0	45	0	0.01485	High	Unique	1212.55	136472	36615.8			1
KLC2_MOUSE	O88448	Klc2	Kinesin light chain 2 (KLC 2)	[R].ASSLNFLNK.[S]	1xDimethyl [A/K];1xPhospho [S3(99.4)]	KLC2_MOUSE 1xDimethyl [K];1xPhospho [S575(99.4)]	KLC2_MOUSE [573-581]		0.585931	0.33065			0.576466		1.0148	0.970573		1.19509	0.842182		0.805825			-0.173679	0.0728273	-0.33493			+			0.688	0.00408845	0	1	1	29	0	69	0	0.004363	High	Unique	1129.57	1919100	1319380	63.21	46.31	11
KLC2_MOUSE	O88448	Klc2	Kinesin light chain 2 (KLC 2)	[R].ASSLNFLNK.[S]	1xDimethyl:2H(4) [A/K];1xPhospho [S3(94.4)]	KLC2_MOUSE 1xPhospho [S575(99.6)]	KLC2_MOUSE [573-581]	S3(Phospho): 93.37			0.787684	1.02587		1.11341						1.64977								+				0.771	0.00342733	0	1	1	8	0	63	0	0.002277	High	Unique	1137.62	1913800	1476180	15.64	17.87	4
IMA4_MOUSE	O35344	Kpna3	Importin subunit alpha-4 (Importin alpha Q2) (Qip2) (Karyopherin subunit alpha-3)	[R].NVPQEESLEDSDVDADFK.[A]	1xDimethyl [N/K];1xPhospho [S11(98.8)]	IMA4_MOUSE 1xDimethyl [K];1xPhospho [S60(98.8)]	IMA4_MOUSE [50-67]	S11(Phospho): 98.8			-1.69785			-5.21222			5.03105		-5.01579	-4.3484				-0.982759		-0.688324				+		0.188	0.0172657	0	1	1	8	0	46	0	0.025	High	Unique	2172.92	1055150	198840	99.82	146.06	7
IMA4_MOUSE	O35344	Kpna3	Importin subunit alpha-4 (Importin alpha Q2) (Qip2) (Karyopherin subunit alpha-3)	[R].NVPQEESLEDSDVDADFK.[A]	1xDimethyl:2H(4) [N/K];1xPhospho [S]		IMA4_MOUSE [50-67]	S7(Phospho): 50;S11(Phospho): 50																	-0.531976							0.445	0.183362	0.00466055	1	1	2	0	23	0	0.06628	High	Unique	2180.97	2249590	1001120			1
LARP1_MOUSE	Q6ZQ58	Larp1	La-related protein 1 (La ribonucleoprotein domain family member 1)	[R].SLPTTVPESPNYR.[N]	1xDimethyl [N-Term];1xPhospho [S9(90.7)]	LARP1_MOUSE 1xPhospho [S751(90.7)]	LARP1_MOUSE [743-755]	S9(Phospho): 90.98			0.475729		0.726404	-0.201164	-0.536142											-1.09253						0.419	0.0977415	0	1	1	7	0	40	0.003627	0.1058	High	Unique	1568.74	373947	156604	46.89	68.68	6
LARP1_MOUSE	Q6ZQ58	Larp1	La-related protein 1 (La ribonucleoprotein domain family member 1)	[R].SLPTTVPESPNYR.[N]	1xDimethyl [N-Term];2xPhospho [S1(100);S9(89)]	LARP1_MOUSE 2xPhospho [S743(100);S751(89)]	LARP1_MOUSE [743-755]	S1(Phospho): 99.47;S9(Phospho): 79.56				-5.38165									-2.97967		-0.39366	0.426661								0.371	0.096379	0	1	1	4	0	43	0	0.08117	High	Unique	1648.7	1155400	428975	137.03	199.26	4
LARP7_MOUSE	Q05CL8	Larp7	La-related protein 7 (La ribonucleoprotein domain family member 7)	[R].TASEGSEAETPEAPKQPAK.[K]	Dimethyl [T];2xPhospho [S3(99.9);S6(100)]	LARP7_MOUSE 1xDimethyl [];2xPhospho [S253(99.9);S256(100)]	LARP7_MOUSE [251-269]	S3(Phospho): 99.93;S6(Phospho): 100						0.976617		1.4831				-0.0892754	1.95892		-0.39366									0.533	2.7e-06	0	1	1	10	1	71	0	5.11e-06	High	Unique	2171.95	529698	282204	46.34	106.56	5
LARP7_MOUSE	Q05CL8	Larp7	La-related protein 7 (La ribonucleoprotein domain family member 7)	[R].TASEGSEAETPEAPKQPAK.[K]	Dimethyl:2H(4) [T];2xPhospho [S6(98);T/S]	LARP7_MOUSE 2xPhospho [S256(98);T/S]	LARP7_MOUSE [251-269]	T1(Phospho): 50.99;S3(Phospho): 50.99;S6(Phospho): 98.02		1.44601	1.25635		1.54019											1.15428	0.172221	0.250415	+					0.84	0.0067674	0	1	1	9	1	54	0	0.04943	High	Unique	2184.03	2137780	1795110	80.12	55.08	6
LEGL_MOUSE	Q8VED9	Lgalsl	Galectin-related protein (Galectin-related protein A) (Lectin galactoside-binding-like protein A)	[K].LDDGHLNNSLGSPVQADVYFPR.[L]	1xDimethyl [N-Term];1xPhospho [S12(97.3)]	LEGL_MOUSE 1xPhospho [S25(97.3)]	LEGL_MOUSE [14-35]	S12(Phospho): 97.3	-1.02175	-6.4688		-1.05642	-1.36712	-0.811459	-1.46105	-1.54301			-5.01579		-2.44051	-0.259555						+	+			0.2	0.00485257	0	1	1	11	0	53	0	0.005384	High	Unique	2522.17	689900	138120	62.76	98.13	10
LIMC1_MOUSE	Q3UH68	Limch1	LIM and calponin homology domains-containing protein 1	[R].TSVPESIASAGTGSPSK.[I]	1xDimethyl [T/K];1xPhospho [S14(86.1)]	LIMC1_MOUSE 1xDimethyl [K];1xPhospho [S523(86.1)]	LIMC1_MOUSE [510-526]	S14(Phospho): 89.48			-0.508864			-4.5427			5.44941						-0.321989	-0.466837	-0.688119	-1.01214					+	0.29	0.00432149	0	1	1	10	0	84	0	0.006899	High	Unique	1711.81	507671	147070	107.68	143.7	7
LRC4B_MOUSE	P0C192	Lrrc4b	Leucine-rich repeat-containing protein 4B (Netrin-G3 ligand) (NGL-3)	[K].SGSKENVQETQI.[-]	1xDimethyl [S/K];1xPhospho [S3(99.6)]	LRC4B_MOUSE 1xDimethyl [K];1xPhospho [S700(93.4)]	LRC4B_MOUSE [698-709]	S3(Phospho): 93.36				0.33627		-0.366014			0.39584		0.476449													0.357	0.0484108	0	1	1	12	1	55	0.008173	0.2348	High	Unique	1455.67	2306950	824413	45.85	28.62	4
LRC4B_MOUSE	P0C192	Lrrc4b	Leucine-rich repeat-containing protein 4B (Netrin-G3 ligand) (NGL-3)	[K].SGSKENVQETQI.[-]	1xDimethyl:2H(4) [S/K];1xPhospho [S1(91.6)]	LRC4B_MOUSE 1xPhospho [S698(98.8)]	LRC4B_MOUSE [698-709]	S1(Phospho): 98.77												0.430027												0.484	0.204706	0.0053687	1	1	3	1	38	0	0.1233	High	Unique	1463.72	2218950	1075070	43.15	36.87	2
MACF1_MOUSE	Q9QXZ0	Macf1	Microtubule-actin cross-linking factor 1 (Actin cross-linking family 7)	[R].LLDAEDVDVPSPDEK.[S]	1xDimethyl [L/K];1xPhospho [S11(100)]	MACF1_MOUSE 1xDimethyl [K];1xPhospho [S280(100)]	MACF1_MOUSE [270-284]	S11(Phospho): 100		-1.37331	-1.156	-0.767604	-0.800945	-0.784112	-0.877789			-0.480051	-0.327183	-0.73455		1.14992		0.308671				+		+		0.273	0.00117751	0	1	1	12	0	70	0	0.001117	High	Unique	1777.81	1008270	275602	34.05	55.68	11
MACF1_MOUSE	Q9QXZ0	Macf1	Microtubule-actin cross-linking factor 1 (Actin cross-linking family 7)	[R].QGSFSEDVISHK.[G]	1xDimethyl [Q/K];1xPhospho [S]	MACF1_MOUSE 1xDimethyl [K]	MACF1_MOUSE [3887-3898]			0.0200584							-4.50728		1.36436	1.03602		1.73876										0.603	0.00305223	0	1	1	8	0	66	0	0.003403	High	Unique	1469.67	291988	176064	37.66	71.12	6
MADD_MOUSE	Q80U28	Madd	MAP kinase-activating death domain protein (Rab3 GDP/GTP exchange factor)	[R].ATLSDSEIETNSATSAIFGK.[A]	1xDimethyl [A/K];1xPhospho [S/T]	MADD_MOUSE 1xDimethyl [K]	MADD_MOUSE [1234-1253]	T2(Phospho): 33.33;S4(Phospho): 33.33;S6(Phospho): 33.33						1.30649									4.05847									0.567	0.0169225	0	1	1	13	0	65	0	0.01188	High	Unique	2178.02	539826	306171	0.3	86.73	2
MADD_MOUSE	Q80U28	Madd	MAP kinase-activating death domain protein (Rab3 GDP/GTP exchange factor)	[R].ATLSDSEIETNSATSAIFGK.[A]	1xPhospho [S/T];1xDimethyl:2H(4) [A/K]		MADD_MOUSE [1234-1253]	S4(Phospho): 42.04;S6(Phospho): 42.04	1.08823	0.361961	0.924347		1.16245																			1.108	0.141991	0.0039922	1	1	18	0	39	0	0.07767	High	Unique	2186.07	487636	540286	51.49	42.17	4
MADD_MOUSE	Q80U28	Madd	MAP kinase-activating death domain protein (Rab3 GDP/GTP exchange factor)	[R].NHSTSFSLSNLTLPTK.[G]	1xDimethyl [N/K];1xPhospho [S/T]	MADD_MOUSE 1xDimethyl [K];1xPhospho [S/T]	MADD_MOUSE [855-870]								1.00407																	1.038	0.223345	0.00932339	1	1	5	0	21	0.003568	0.1253	High	Unique	1882.93	88861.1	92203.2			1
MAP1A_MOUSE	Q9QYR6	Map1a	Microtubule-associated protein 1A (MAP-1A) [Cleaved into: MAP1A heavy chain;MAP1 light chain LC2]	[R].ALALVPGTPTR.[T]	1xDimethyl [N-Term];1xPhospho [T8(99.4)]	MAP1A_MOUSE 1xPhospho [T2182(99.4)]	MAP1A_MOUSE [2175-2185]	T8(Phospho): 99.39				-0.00280488			-0.188715			-1.56774		0.441219						0.105394						0.491	0.00246999	0	1	1	5	0	66	0	0.001441	High	Unique	1203.65	320027	157003	63.55	67.55	5
MAP1A_MOUSE	Q9QYR6	Map1a	Microtubule-associated protein 1A (MAP-1A) [Cleaved into: MAP1A heavy chain;MAP1 light chain LC2]	[R].VPSAPGQESPVPDTK.[S]	1xDimethyl [V/K];1xPhospho [S9(99.9)]	MAP1A_MOUSE 1xDimethyl [K];1xPhospho [S1789(99.9)]	MAP1A_MOUSE [1781-1795]	S9(Phospho): 98.14	-0.756047		-0.46135	-1.48263	-0.562574	-5.21222	-1.56686		-4.50728	-0.790041		-4.3484	-2.97967	-3.53249	-0.39366			-1.02592						0.138	0.00243293	0	1	1	17	0	56	0	0.001988	High	Unique	1644.79	558066	77205.4	36.06	111.23	13
MAP1A_MOUSE	Q9QYR6	Map1a	Microtubule-associated protein 1A (MAP-1A) [Cleaved into: MAP1A heavy chain;MAP1 light chain LC2]	[R].TEATQGLDYVPSAGTISPTSSLEEDKGFK.[S]	Dimethyl [T];1xPhospho [S/T/Y]	MAP1A_MOUSE 1xDimethyl []	MAP1A_MOUSE [879-907]					-0.0470672			-0.294953																	0.413	0.169253	0.0039922	1	1	9	1	40	0.002665	0.09906	High	Unique	3192.52	1186230	490468	13.44	16.51	2
MAP1B_MOUSE	P14873	Map1b	Microtubule-associated protein 1B (MAP-1B) (MAP1(X)) (MAP1.2) [Cleaved into: MAP1B heavy chain;MAP1 light chain LC1]	[R].ESSPLYSPGFSDSTSAAK.[E]	1xDimethyl [E/K];1xPhospho [Y/S/T]	MAP1B_MOUSE 1xDimethyl [K]	MAP1B_MOUSE [1787-1804]		-1.26872	-1.02894	-1.69	-0.657206	-0.114385	-0.955891	-0.643176	-0.0742751	-2.05972	-1.96349	-0.142679	-1.34109	-2.97967	-3.53249	-0.39366				+					0.25	0.000656272	0	1	1	55	0	62	0	0.002788	High	Unique	1966.87	1483000	371013	66.27	91.13	15
MAP1B_MOUSE	P14873	Map1b	Microtubule-associated protein 1B (MAP-1B) (MAP1(X)) (MAP1.2) [Cleaved into: MAP1B heavy chain;MAP1 light chain LC1]	[R].ESSPLYSPGFSDSTSAAK.[E]	1xDimethyl:2H(4) [E/K];1xPhospho [S/Y/T]		MAP1B_MOUSE [1787-1804]		-0.847064	0.372116			0.216397																			0.676	0.015228	0	1	1	6	0	52	0	0.007306	High	Unique	1974.92	1273590	860595	25	38.1	3
MAP1B_MOUSE	P14873	Map1b	Microtubule-associated protein 1B (MAP-1B) (MAP1(X)) (MAP1.2) [Cleaved into: MAP1B heavy chain;MAP1 light chain LC1]	[R].ESSPLYSPGFSDSTSAAK.[E]	1xDimethyl [E/K];2xPhospho [S7(88.3);S/Y/T]	MAP1B_MOUSE 1xDimethyl [K];2xPhospho [S1793(88.3);S/Y/T]	MAP1B_MOUSE [1787-1804]			-0.286634	-0.607343	-0.290545	0.40732		-0.698642	-0.0923241			0.137049	-0.577653	-0.70463	-3.53249	0.0676003									0.221	5.28e-07	0	1	1	53	0	115	0	2.28e-06	High	Unique	2046.83	2724890	600920	82.56	99.33	12
MAP1B_MOUSE	P14873	Map1b	Microtubule-associated protein 1B (MAP-1B) (MAP1(X)) (MAP1.2) [Cleaved into: MAP1B heavy chain;MAP1 light chain LC1]	[R].ESSPLYSPGFSDSTSAAK.[E]	2xPhospho [S/Y/T];1xDimethyl:2H(4) [E/K]		MAP1B_MOUSE [1787-1804]		-0.59432	-0.00515069	-0.384266		0.394354	-0.489213	-0.197256	-0.213542		0.19328	-0.199571	-0.573644				-0.513594	0.181516	0.441351			+			0.457	0.000714974	0	1	1	17	0	74	0	0.0005379	High	Unique	2054.88	7167230	3273380	67.45	71.69	13
MAP1B_MOUSE	P14873	Map1b	Microtubule-associated protein 1B (MAP-1B) (MAP1(X)) (MAP1.2) [Cleaved into: MAP1B heavy chain;MAP1 light chain LC1]	[K].TLEVVSPSQSVTGSAGHTPYYQSPTDEK.[S]	1xDimethyl:2H(4) [T/K];1xPhospho [Y/S/T]		MAP1B_MOUSE [1312-1339]		-0.965444	-0.885506		-0.713048	-1.25696		-0.846744			-0.998911			3.81488				1.16083	1.36438	+					0.535	0.00187206	0	1	1	32	0	54	0	0.001661	High	Unique	3109.49	3754740	2009120	46.77	95.56	9
MAP1B_MOUSE	P14873	Map1b	Microtubule-associated protein 1B (MAP-1B) (MAP1(X)) (MAP1.2) [Cleaved into: MAP1B heavy chain;MAP1 light chain LC1]	[K].TLEVVSPSQSVTGSAGHTPYYQSPTDEK.[S]	1xDimethyl [T/K];2xPhospho [Y/S/T]	MAP1B_MOUSE 1xDimethyl [K]	MAP1B_MOUSE [1312-1339]	S6(Phospho): 66.69;S8(Phospho): 30.08;S10(Phospho): 30.08;T12(Phospho): 30.08	-5.90705	-0.88483		-0.137632	-4.65233	-5.21222					0.937204	-0.359125	-2.97967	-3.53249	-0.39366	-0.372296								0.293	0.00330853	0	1	1	41	0	44	0	0.004838	High	Unique	3181.4	737321	216088	101.34	141.2	13
MAP1B_MOUSE	P14873	Map1b	Microtubule-associated protein 1B (MAP-1B) (MAP1(X)) (MAP1.2) [Cleaved into: MAP1B heavy chain;MAP1 light chain LC1]	[K].TLEVVSPSQSVTGSAGHTPYYQSPTDEK.[S]	2xPhospho [S/Y/T];1xDimethyl:2H(4) [T/K]		MAP1B_MOUSE [1312-1339]	S6(Phospho): 63.59;Y20(Phospho): 45.09;Y21(Phospho): 45.09							-0.190925	0.319213									1.93689	3.15566						1.401	0.0160129	0	1	1	14	0	32	0	0.009047	High	Unique	3189.45	742810	1040910	55.85	69.21	4
MAP1B_MOUSE	P14873	Map1b	Microtubule-associated protein 1B (MAP-1B) (MAP1(X)) (MAP1.2) [Cleaved into: MAP1B heavy chain;MAP1 light chain LC1]	[K].TLEVVSPSQSVTGSAGHTPYYQSPTDEK.[S]	1xDimethyl [T/K];3xPhospho [S/T/Y]	MAP1B_MOUSE 1xDimethyl [K]	MAP1B_MOUSE [1312-1339]	S6(Phospho): 67.28;S8(Phospho): 34.16;S10(Phospho): 34.16;T12(Phospho): 34.16;Y20(Phospho): 27.69;Y21(Phospho): 27.78;S23(Phospho): 27.78		-1.15067	-1.33705											-3.53249					+					0.275	0.031889	0	1	1	19	0	36	0	0.0411	High	Unique	3261.37	502628	138188	70.34	141.86	3
MAP1B_MOUSE	P14873	Map1b	Microtubule-associated protein 1B (MAP-1B) (MAP1(X)) (MAP1.2) [Cleaved into: MAP1B heavy chain;MAP1 light chain LC1]	[K].TLEVVSPSQSVTGSAGHTPYYQSPTDEK.[S]	1xDimethyl [T/K];4xPhospho [S6(96.5);S/T/Y]	MAP1B_MOUSE 1xDimethyl [K];4xPhospho [S1317(96.5);S/T/Y]	MAP1B_MOUSE [1312-1339]	S6(Phospho): 96.46;S8(Phospho): 32.55;S10(Phospho): 32.55;T12(Phospho): 32.64;S14(Phospho): 50.27;T18(Phospho): 50.27;Y20(Phospho): 30.96;Y21(Phospho): 31.03;S23(Phospho): 31.03		-1.76314					-1.80819	-2.22584	-2.08508		-2.23255	-4.3484		-3.53249	-0.39366	-1.12781					+			0.12	0.0250009	0	1	1	19	0	50	0	0.0139	High	Unique	3341.33	2004610	241164	59.38	106.94	9
MAP1B_MOUSE	P14873	Map1b	Microtubule-associated protein 1B (MAP-1B) (MAP1(X)) (MAP1.2) [Cleaved into: MAP1B heavy chain;MAP1 light chain LC1]	[K].TLEVVSPSQSVTGSAGHTPYYQSPTDEK.[S]	1xDimethyl [T/K];5xPhospho [S/T/Y]	MAP1B_MOUSE 1xDimethyl [K]	MAP1B_MOUSE [1312-1339]	S6(Phospho): 51.79;S8(Phospho): 51.79;S10(Phospho): 51.79;T12(Phospho): 51.79;S14(Phospho): 51.79;T18(Phospho): 51.79;Y20(Phospho): 44.76;Y21(Phospho): 44.76;S23(Phospho): 44.76				-1.22074			-1.75679	-2.82582						-3.53249	-0.39366									0.099	0.0287367	0	1	1	11	0	26	0	0.02293	High	Unique	3421.3	1402940	138625	71.27	107.58	5
MAP1B_MOUSE	P14873	Map1b	Microtubule-associated protein 1B (MAP-1B) (MAP1(X)) (MAP1.2) [Cleaved into: MAP1B heavy chain;MAP1 light chain LC1]	[K].SPSLSPSPPSPIEKTPLGER.[S]	1xDimethyl [S/K];1xPhospho [S10(98.7)]	MAP1B_MOUSE 1xDimethyl [K];1xPhospho [S1260(98.7)]	MAP1B_MOUSE [1251-1270]				2.27289								2.7229			2.2736										2	0.00542153	0	1	1	10	1	48	0	0.006046	High	Unique	2212.13	605559	1211280	55.29	78.49	3
MAP1B_MOUSE	P14873	Map1b	Microtubule-associated protein 1B (MAP-1B) (MAP1(X)) (MAP1.2) [Cleaved into: MAP1B heavy chain;MAP1 light chain LC1]	[K].SPSLSPSPPSPIEKTPLGER.[S]	1xDimethyl:2H(4) [S/K];1xPhospho [S10(100)]	MAP1B_MOUSE 1xPhospho [S1260(100)]	MAP1B_MOUSE [1251-1270]	S10(Phospho): 99.99	2.84006	2.65382		2.9093	3.11925		2.53979	2.70841				1.24385							+	+	+			3.278	0.000275828	0	1	1	7	1	57	0	0.0005423	High	Unique	2220.18	948488	3109060	30.42	45.13	7
MAP1B_MOUSE	P14873	Map1b	Microtubule-associated protein 1B (MAP-1B) (MAP1(X)) (MAP1.2) [Cleaved into: MAP1B heavy chain;MAP1 light chain LC1]	[K].SPSLSPSPPSPIEKTPLGER.[S]	1xDimethyl [S/K];2xPhospho [S10(99.7);S/T]	MAP1B_MOUSE 1xDimethyl [K];2xPhospho [S1260(99.7);S/T]	MAP1B_MOUSE [1251-1270]				1.95335									0.210057												1.011	0.0404	0	1	1	4	1	41	0	0.02387	High	Unique	2292.09	2697120	2725760	2.19	107.94	2
MAP1B_MOUSE	P14873	Map1b	Microtubule-associated protein 1B (MAP-1B) (MAP1(X)) (MAP1.2) [Cleaved into: MAP1B heavy chain;MAP1 light chain LC1]	[K].SPSLSPSPPSPIEKTPLGER.[S]	1xDimethyl:2H(4) [S/K];2xPhospho [S5(91.3);S10(99)]	MAP1B_MOUSE 2xPhospho [S1255(91.3);S1260(99)]	MAP1B_MOUSE [1251-1270]		1.98638	3.27981			3.34696			2.35883																3.897	0.00197877	0	1	1	9	1	62	0	0.001074	High	Unique	2300.14	677354	2639550	27.36	67.45	5
MAP1B_MOUSE	P14873	Map1b	Microtubule-associated protein 1B (MAP-1B) (MAP1(X)) (MAP1.2) [Cleaved into: MAP1B heavy chain;MAP1 light chain LC1]	[K].TLEVVSPSQSVTGSAGHTPYYQSPTDEK.[S]	1xDimethyl [T/K];1xPhospho [S6(95.5)]	MAP1B_MOUSE 1xDimethyl [K];1xPhospho [S1317(95.5)]	MAP1B_MOUSE [1312-1339]	S6(Phospho): 95.53	-1.14081		-1.7377	-0.1676	-0.575642		-0.473989	-0.865291		-0.0277832	-0.724323			-0.247863	2.17389	0.845433								0.242	1.18e-06	0	1	1	41	0	80	0	6.06e-06	High	Unique	3101.44	3711940	899598	72.1	67.71	11
MAP1B_MOUSE	P14873	Map1b	Microtubule-associated protein 1B (MAP-1B) (MAP1(X)) (MAP1.2) [Cleaved into: MAP1B heavy chain;MAP1 light chain LC1]	[K].SPSLSPSPPSPIEK.[T]	2xPhospho [S5(99.8);S10(100)];1xDimethyl:2H(4) [S/K]	MAP1B_MOUSE 2xPhospho [S1255(99.8);S1260(100)]	MAP1B_MOUSE [1251-1264]	S5(Phospho): 99.81;S10(Phospho): 100		-0.341602														-1.29181		1.08044						0.349	0.000158449	0	1	1	5	0	78	0	0.0001436	High	Unique	1646.79	3841670	1339740	114.26	58.59	3
MAP1B_MOUSE	P14873	Map1b	Microtubule-associated protein 1B (MAP-1B) (MAP1(X)) (MAP1.2) [Cleaved into: MAP1B heavy chain;MAP1 light chain LC1]	[K].SPSLSPSPPSPIEK.[T]	1xDimethyl [S/K];1xPhospho [S10(100)]	MAP1B_MOUSE 1xDimethyl [K];1xPhospho [S1260(100)]	MAP1B_MOUSE [1251-1264]	S10(Phospho): 100			-0.901385			-1.27398		-1.05259			-0.565485	-4.3484		-3.53249	-0.39366									0.142	2.08e-05	0	1	1	16	0	91	0	6.43e-05	High	Unique	1558.78	1347580	191932	28.6	101.41	8
MAP1B_MOUSE	P14873	Map1b	Microtubule-associated protein 1B (MAP-1B) (MAP1(X)) (MAP1.2) [Cleaved into: MAP1B heavy chain;MAP1 light chain LC1]	[K].SPSLSPSPPSPIEK.[T]	1xDimethyl:2H(4) [S/K];1xPhospho [S10(100)]	MAP1B_MOUSE 1xPhospho [S1260(100)]	MAP1B_MOUSE [1251-1264]		-0.885379	-1.07421		-1.01998	-0.482542		-1.61511									0.320393	0.473424	0.496593					+	0.475	0.000798804	0	1	1	9	0	77	0	0.0004595	High	Unique	1566.83	2598270	1234940	18.39	70.59	8
MAP1B_MOUSE	P14873	Map1b	Microtubule-associated protein 1B (MAP-1B) (MAP1(X)) (MAP1.2) [Cleaved into: MAP1B heavy chain;MAP1 light chain LC1]	[K].SPSLSPSPPSPIEK.[T]	1xDimethyl [S/K];2xPhospho [S5(93.6);S10(100)]	MAP1B_MOUSE 1xDimethyl [K];2xPhospho [S1255(93.6);S1260(100)]	MAP1B_MOUSE [1251-1264]	S5(Phospho): 93.56;S10(Phospho): 100	-1.1992		-1.29164	-1.54161	-0.724456	-2.24087	-2.08184	-1.76548	-1.93949	-5.26859	-1.3812	-4.3484		-3.53249	-0.39366				+		+			0.128	0.00596631	0	1	1	28	0	70	0	0.003381	High	Unique	1638.74	969690	124576	38.96	104.25	13
MAP1B_MOUSE	P14873	Map1b	Microtubule-associated protein 1B (MAP-1B) (MAP1(X)) (MAP1.2) [Cleaved into: MAP1B heavy chain;MAP1 light chain LC1]	[K].ITSFPESESYSYETSTK.[T]	1xDimethyl:2H(4) [I/K];1xPhospho [S/Y/T]		MAP1B_MOUSE [2010-2026]	S9(Phospho): 46.17;Y10(Phospho): 46.17	1.70936			1.76555			1.67064																	1.721	0.0069052	0	1	1	4	0	69	0	0.002878	High	Unique	2099.95	1117470	1922610	16.33	7.1	3
MAP1B_MOUSE	P14873	Map1b	Microtubule-associated protein 1B (MAP-1B) (MAP1(X)) (MAP1.2) [Cleaved into: MAP1B heavy chain;MAP1 light chain LC1]	[R].LSPAKSPSLSPSPPSPIEK.[T]	Dimethyl [L];2xPhospho [S6(82.7);S12(99.7)]	MAP1B_MOUSE 1xDimethyl [];2xPhospho [S1251(82.7);S1257(99.7)]	MAP1B_MOUSE [1246-1264]	S10(Phospho): 84.97;S12(Phospho): 99.79	-6.0936	-2.42904	-5.5465	-1.22895	-2.88322	-5.21222	-1.92378	-1.96078	-4.50728	-3.72717		-4.3484	0.73174	-3.53249	-0.39366	-2.57269	-2.29268					+		0.072	0.00103812	0	1	1	68	1	65	0	0.0104	High	Unique	2163.07	1257440	90301.3	174.51	164.01	16
MAP1B_MOUSE	P14873	Map1b	Microtubule-associated protein 1B (MAP-1B) (MAP1(X)) (MAP1.2) [Cleaved into: MAP1B heavy chain;MAP1 light chain LC1]	[R].LSPAKSPSLSPSPPSPIEK.[T]	2xPhospho [S15(100);S];Dimethyl:2H(4) [L]	MAP1B_MOUSE 2xPhospho [S1260(100);S]	MAP1B_MOUSE [1246-1264]	S6(Phospho): 46.19;S10(Phospho): 46.19;S15(Phospho): 100																0.156274	1.04326	0.603815						0.748	0.0392272	0	1	1	6	1	49	0	0.1055	High	Unique	2175.15	3459460	2587340	41.47	30.86	3
MAP1B_MOUSE	P14873	Map1b	Microtubule-associated protein 1B (MAP-1B) (MAP1(X)) (MAP1.2) [Cleaved into: MAP1B heavy chain;MAP1 light chain LC1]	[R].LSPAKSPSLSPSPPSPIEK.[T]	Dimethyl [L];3xPhospho [S10(93.8);S15(100);S]	MAP1B_MOUSE 1xDimethyl [];3xPhospho [S1255(93.8);S1260(100);S]	MAP1B_MOUSE [1246-1264]		-3.11902		-3.07247	-2.87004	-2.90867	-3.85099	-3.21696	-2.90806	-3.3618	-2.5669	-2.71061	-3.36651	-2.97967	-3.53249	-0.39366	-0.786473			+	+	+	+		0.108	0.0253774	0	1	1	23	1	52	0.002665	0.08918	High	Unique	2243.04	10669500	1151020	128.94	268.83	15
MAP1B_MOUSE	P14873	Map1b	Microtubule-associated protein 1B (MAP-1B) (MAP1(X)) (MAP1.2) [Cleaved into: MAP1B heavy chain;MAP1 light chain LC1]	[R].LSPAKSPSLSPSPPSPIEK.[T]	Dimethyl:2H(4) [L];3xPhospho [S6(89.8);S15(100);S]	MAP1B_MOUSE 3xPhospho [S1251(89.8);S1260(100);S]	MAP1B_MOUSE [1246-1264]	S6(Phospho): 63.11;S8(Phospho): 63.11;S10(Phospho): 58.32;S15(Phospho): 99.93		-2.71744															0.358787	0.529217						0.677	0.0384636	0	1	1	3	1	44	0	0.02001	High	Unique	2255.12	9037990	6122400	52.53	91.4	3
MAP1B_MOUSE	P14873	Map1b	Microtubule-associated protein 1B (MAP-1B) (MAP1(X)) (MAP1.2) [Cleaved into: MAP1B heavy chain;MAP1 light chain LC1]	[K].ETAAAHQASSSPPIDAATAEPYGFR.[S]	1xDimethyl [N-Term];1xPhospho [S/T/Y]		MAP1B_MOUSE [1805-1829]	S9(Phospho): 47.1;S10(Phospho): 47.1	-0.143377				-0.0149906	1.30282	0.971696					1.2075	1.92121	0.661298	3.6168	0.242324	0.16938	0.0252747						0.498	9.56e-07	0	1	1	74	0	80	0	5.67e-06	High	Unique	2653.19	46660900	23232700	69.99	108.73	11
MAP1B_MOUSE	P14873	Map1b	Microtubule-associated protein 1B (MAP-1B) (MAP1(X)) (MAP1.2) [Cleaved into: MAP1B heavy chain;MAP1 light chain LC1]	[K].LGGDVSPTQIDVSQFGSFK.[E]	1xDimethyl [L/K];1xPhospho [S6(99.5)]	MAP1B_MOUSE 1xDimethyl [K];1xPhospho [S1497(99.5)]	MAP1B_MOUSE [1492-1510]				-2.15979	-1.68326			-1.95655	-1.86146			-1.69971			-3.53249	-0.39366						+			0.114	0.000394486	0	1	1	8	0	63	0	0.0002439	High	Unique	2118.02	726807	82584.6	65.05	99.76	7
MAP1B_MOUSE	P14873	Map1b	Microtubule-associated protein 1B (MAP-1B) (MAP1(X)) (MAP1.2) [Cleaved into: MAP1B heavy chain;MAP1 light chain LC1]	[R].SVNFSLTPNEIK.[V]	1xDimethyl [S/K];1xPhospho [T7(93.4)]	MAP1B_MOUSE 1xDimethyl [K];1xPhospho [T1277(93.4)]	MAP1B_MOUSE [1271-1282]	T7(Phospho): 93.38	-1.22564			-0.384215	-1.31815	-4.71868	-1.64635					-3.72597	-1.90924											0.182	0.00102255	0	1	1	8	0	64	0	0.0007544	High	Unique	1484.74	173257	31521.3	55.78	100.06	7
MAP1B_MOUSE	P14873	Map1b	Microtubule-associated protein 1B (MAP-1B) (MAP1(X)) (MAP1.2) [Cleaved into: MAP1B heavy chain;MAP1 light chain LC1]	[K].QGFPDRESPVSDLTSTGLYQDK.[Q]	1xDimethyl [Q/K];1xPhospho [S8(98.9)]	MAP1B_MOUSE 1xDimethyl [K];1xPhospho [S1438(98.9)]	MAP1B_MOUSE [1431-1452]	S8(Phospho): 98.22	-2.00513	-2.45634	-2.52322		-2.73683	-2.63737		-2.17291			-2.44033	-2.0913	-2.97967	-3.53249	-0.21186				+	+		+		0.103	0.000335734	0	1	1	18	1	82	0	0.002855	High	Unique	2576.19	3325430	342642	54.16	94.96	13
MAP1B_MOUSE	P14873	Map1b	Microtubule-associated protein 1B (MAP-1B) (MAP1(X)) (MAP1.2) [Cleaved into: MAP1B heavy chain;MAP1 light chain LC1]	[K].QGFPDRESPVSDLTSTGLYQDK.[Q]	1xPhospho [S8(98.5)];1xDimethyl:2H(4) [Q/K]	MAP1B_MOUSE 1xPhospho [S1438(98.5)]	MAP1B_MOUSE [1431-1452]	S8(Phospho): 98.53				-1.73918			-2.25249																	0.117	0.00244522	0	1	1	3	1	53	0	0.001671	High	Unique	2584.24	5863050	687556	9.43	19.22	2
MAP1B_MOUSE	P14873	Map1b	Microtubule-associated protein 1B (MAP-1B) (MAP1(X)) (MAP1.2) [Cleaved into: MAP1B heavy chain;MAP1 light chain LC1]	[K].VLSPLRSPPLLGSESPYEDFLSADSK.[V]	1xDimethyl [V/K];2xPhospho [S3(83.5);S/Y]	MAP1B_MOUSE 1xDimethyl [K];2xPhospho [S1391(83.5);S/Y]	MAP1B_MOUSE [1389-1414]			-2.03981		-1.41005			-1.45199																	0.187	3.96e-05	0	1	1	7	1	72	0	2.64e-05	High	Unique	3020.43	8504370	1591730	76.25	77.94	3
MAP1B_MOUSE	P14873	Map1b	Microtubule-associated protein 1B (MAP-1B) (MAP1(X)) (MAP1.2) [Cleaved into: MAP1B heavy chain;MAP1 light chain LC1]	[K].VLSPLRSPPLLGSESPYEDFLSADSK.[V]	1xDimethyl [V/K];3xPhospho [S3(98.9);S7(90.5);S/Y]	MAP1B_MOUSE 1xDimethyl [K];3xPhospho [S1391(98.9);S1395(90.5);S/Y]	MAP1B_MOUSE [1389-1414]		-1.58126	-2.03173	-2.02304	-1.35859	-1.85014			-1.69221			-1.4525								+					0.17	5.5e-05	0	1	1	9	1	82	0	3.72e-05	High	Unique	3100.4	2780550	471511	19.45	39.16	7
MAP1B_MOUSE	P14873	Map1b	Microtubule-associated protein 1B (MAP-1B) (MAP1(X)) (MAP1.2) [Cleaved into: MAP1B heavy chain;MAP1 light chain LC1]	[-].MATVVVEATEPEPSGSIGNPAASTSPSLSHR.[F]	1xDimethyl [N-Term];1xPhospho [S23(84.6)]	MAP1B_MOUSE 1xPhospho [S23(84.6)]	MAP1B_MOUSE [1-31]	S23(Phospho): 84.58					1.04295																			1.165	0.000643175	0	1	1	2	0	67	0	0.001092	High	Unique	3187.5	158737	184863			1
MAP1B_MOUSE	P14873	Map1b	Microtubule-associated protein 1B (MAP-1B) (MAP1(X)) (MAP1.2) [Cleaved into: MAP1B heavy chain;MAP1 light chain LC1]	[K].DSGGKTPGDFNYAYQKPENAAGSPDEEDYDYESQEK.[T]	Dimethyl [D];1xPhospho [S23(99.6)]	MAP1B_MOUSE 1xDimethyl [];1xPhospho [S1877(99.6)]	MAP1B_MOUSE [1855-1890]	S23(Phospho): 99.6				1.04374		0.730765						0.597025												0.622	0.000892463	0	1	1	8	1	62	0	0.0006671	High	Unique	4193.77	4222570	2624880	12.13	28.16	5
MAP1B_MOUSE	P14873	Map1b	Microtubule-associated protein 1B (MAP-1B) (MAP1(X)) (MAP1.2) [Cleaved into: MAP1B heavy chain;MAP1 light chain LC1]	[K].DSGGKTPGDFNYAYQKPENAAGSPDEEDYDYESQEK.[T]	Dimethyl:2H(4) [D];1xPhospho [S23(93.8)]	MAP1B_MOUSE 1xPhospho [S1877(93.8)]	MAP1B_MOUSE [1855-1890]			0.785157					1.29513																	1.436	0.0269392	0	1	1	2	1	54	0	0.01252	High	Unique	4209.87	4312340	6194390	42.37	53.88	2
MAP1B_MOUSE	P14873	Map1b	Microtubule-associated protein 1B (MAP-1B) (MAP1(X)) (MAP1.2) [Cleaved into: MAP1B heavy chain;MAP1 light chain LC1]	[R].SLMSSPEDLTK.[D]	1xDimethyl [S/K];1xOxidation [M3];2xPhospho [S4(100);S5(100)]	MAP1B_MOUSE 1xDimethyl [K];2xPhospho [S828(100);S829(100)]	MAP1B_MOUSE [825-835]	S4(Phospho): 99.85;S5(Phospho): 99.85		-2.64761	-3.78281		-5.6492			-0.53925	-0.891863			-4.3484		1.575										0.239	0.00039053	0	1	1	9	0	68	0	0.004829	High	Unique	1439.58	348189	83184.9	83.52	149.17	7
MAP1B_MOUSE	P14873	Map1b	Microtubule-associated protein 1B (MAP-1B) (MAP1(X)) (MAP1.2) [Cleaved into: MAP1B heavy chain;MAP1 light chain LC1]	[R].TPEEGGYSYEISEK.[T]	1xDimethyl [T/K];1xPhospho [T1(99.9)]	MAP1B_MOUSE 1xDimethyl [K];1xPhospho [T1945(99.9)]	MAP1B_MOUSE [1945-1958]	T1(Phospho): 99.94			0.55512		1.538		1.05566					0.504719			-0.39366									0.654	0.0128983	0	1	1	5	0	42	0	0.00836	High	Unique	1724.73	614576	402127	61.14	79.76	5
MAP1B_MOUSE	P14873	Map1b	Microtubule-associated protein 1B (MAP-1B) (MAP1(X)) (MAP1.2) [Cleaved into: MAP1B heavy chain;MAP1 light chain LC1]	[K].DLTGQVPTPPVK.[Q]	1xDimethyl [D/K];1xPhospho [T8(100)]	MAP1B_MOUSE 1xDimethyl [K];1xPhospho [T527(100)]	MAP1B_MOUSE [520-531]	T8(Phospho): 99.98	-0.172301	0.184702		-0.033288	0.190786	-1.10449	-2.83255		-0.507182	-2.78671	-0.361457	-1.52881		-3.53249	1.84687									0.347	0.00223317	0	1	1	16	0	52	0	0.003037	High	Unique	1387.72	1170040	406328	46.92	112.43	12
MAP1B_MOUSE	P14873	Map1b	Microtubule-associated protein 1B (MAP-1B) (MAP1(X)) (MAP1.2) [Cleaved into: MAP1B heavy chain;MAP1 light chain LC1]	[K].LGGDVSPTQIDVSQFGSFKEDTK.[M]	Dimethyl [L];1xPhospho [S6(98.7)]	MAP1B_MOUSE 1xDimethyl [];1xPhospho [S1497(98.7)]	MAP1B_MOUSE [1492-1514]	S6(Phospho): 49.94;T8(Phospho): 49.94								0.144981				0.25152		-3.53249										0.394	0.0056162	0	1	1	7	1	49	0	0.007596	High	Unique	2619.26	570811	225114	61.56	119.67	3
MAP1B_MOUSE	P14873	Map1b	Microtubule-associated protein 1B (MAP-1B) (MAP1(X)) (MAP1.2) [Cleaved into: MAP1B heavy chain;MAP1 light chain LC1]	[R].ASLSPMDEPVPDSESPVEK.[V]	1xDimethyl [A/K];1xOxidation [M6];2xPhospho [S4(89.7);S13(89.7)]	MAP1B_MOUSE 1xDimethyl [K];2xPhospho [S1373(89.7);S1382(89.7)]	MAP1B_MOUSE [1370-1388]	S2(Phospho): 50;S4(Phospho): 50;S15(Phospho): 87.17				-5.38165	-4.63132											-5.17502				+				0.01	0.0479415	0	1	1	12	0	43	0	0.03499	High	Unique	2245.92	478091	2459.24	71.55	51.61	3
MAP1B_MOUSE	P14873	Map1b	Microtubule-associated protein 1B (MAP-1B) (MAP1(X)) (MAP1.2) [Cleaved into: MAP1B heavy chain;MAP1 light chain LC1]	[K].VQSLEGEKLSPK.[S]	Dimethyl [V];1xPhospho [S10(100)]	MAP1B_MOUSE 1xDimethyl [];1xPhospho [S1775(100)]	MAP1B_MOUSE [1766-1777]	S10(Phospho): 100				-0.237193	-0.134397		-1.09744				-0.131082			-3.53249										0.284	0.00972756	0	1	1	5	1	57	0	0.005876	High	Unique	1478.79	391813	111121	43.52	70.56	5
MAP1B_MOUSE	P14873	Map1b	Microtubule-associated protein 1B (MAP-1B) (MAP1(X)) (MAP1.2) [Cleaved into: MAP1B heavy chain;MAP1 light chain LC1]	[K].ITKTPQASTYSYETSDR.[C]	1xDimethyl:2H(4) [I/K];1xPhospho [T4(91)]	MAP1B_MOUSE 1xPhospho [T2047(91)]	MAP1B_MOUSE [2044-2060]	T4(Phospho): 90.96	0.658428						0.810213																	1	0.0268056	0	1	1	3	1	52	0	0.0145	High	Unique	2092.01	759483	759530	12.52	24.5	2
MAP1B_MOUSE	P14873	Map1b	Microtubule-associated protein 1B (MAP-1B) (MAP1(X)) (MAP1.2) [Cleaved into: MAP1B heavy chain;MAP1 light chain LC1]	[R].KLGGDVSPTQIDVSQFGSFK.[E]	Dimethyl [K];1xPhospho [S7(99.9)]	MAP1B_MOUSE 1xDimethyl [];1xPhospho [S1497(99.9)]	MAP1B_MOUSE [1491-1510]		-1.24002					-0.977017	-0.764245			3.23289	-0.713843			-3.53249	-0.39366	-5.17502								0.212	0.000782863	0	1	1	16	1	62	0	0.0004494	High	Unique	2274.14	2225390	471449	60.44	109.49	8
MAP1B_MOUSE	P14873	Map1b	Microtubule-associated protein 1B (MAP-1B) (MAP1(X)) (MAP1.2) [Cleaved into: MAP1B heavy chain;MAP1 light chain LC1]	[R].KLGGDVSPTQIDVSQFGSFK.[E]	Dimethyl:2H(4) [K];1xPhospho [S7(78.9)]	MAP1B_MOUSE 1xPhospho [S1497(78.9)]	MAP1B_MOUSE [1491-1510]			-1.34725	-1.27803	-0.88006	-1.28032		-0.850651	-1.09919				-0.536269							+					0.242	0.000497403	0	1	1	7	1	60	0	0.0003046	High	Unique	2286.22	5978680	1445420	23.65	37.09	7
MAP1B_MOUSE	P14873	Map1b	Microtubule-associated protein 1B (MAP-1B) (MAP1(X)) (MAP1.2) [Cleaved into: MAP1B heavy chain;MAP1 light chain LC1]	[K].ITKTPQASTYSYETSDR.[C]	1xDimethyl [I/K];1xPhospho [T/S/Y]	MAP1B_MOUSE 1xDimethyl [K]	MAP1B_MOUSE [2044-2060]	T2(Phospho): 50;T4(Phospho): 50				0.860362								0.182478												0.503	0.00222195	0	1	1	3	1	59	0	0.002041	High	Unique	2083.96	738559	371850	5.09	78.82	2
MAP1B_MOUSE	P14873	Map1b	Microtubule-associated protein 1B (MAP-1B) (MAP1(X)) (MAP1.2) [Cleaved into: MAP1B heavy chain;MAP1 light chain LC1]	[K].TTRTPEEGGYSYEISEK.[T]	1xDimethyl [T/K];1xPhospho [T/Y/S]	MAP1B_MOUSE 1xDimethyl [K]	MAP1B_MOUSE [1942-1958]	T2(Phospho): 49.99;T4(Phospho): 49.99									-1.01075		0.767603				0.735764									0.157	1.48e-06	0	1	1	71	1	81	0	0.0004881	High	Unique	2082.93	7904750	1243620	109.58	73.01	3
MAP1B_MOUSE	P14873	Map1b	Microtubule-associated protein 1B (MAP-1B) (MAP1(X)) (MAP1.2) [Cleaved into: MAP1B heavy chain;MAP1 light chain LC1]	[K].TTRTPEEGGYSYEISEK.[T]	1xDimethyl:2H(4) [T/K];1xPhospho [T/Y/S]		MAP1B_MOUSE [1942-1958]	T2(Phospho): 47.16;T4(Phospho): 47.16	0.825995	0.759645	0.56291	1.017	0.845277	0.828884	1.0982	1.01776		0.479609	0.882339	0.940903	-0.0888669	-1.73541		0.240411	-0.435028	-0.554803	+	+	+	+		0.833	1.33e-06	0	1	1	60	1	91	0	0.0001048	High	Unique	2090.98	19439500	16187400	53.7	88.86	17
MAP1B_MOUSE	P14873	Map1b	Microtubule-associated protein 1B (MAP-1B) (MAP1(X)) (MAP1.2) [Cleaved into: MAP1B heavy chain;MAP1 light chain LC1]	[R].TIKSPCDSGYSYETIEK.[T]	Dimethyl [T];1xCarbamidomethyl [C6];1xPhospho [S4(99)]	MAP1B_MOUSE 1xDimethyl [];1xPhospho [S1911(99)]	MAP1B_MOUSE [1908-1924]	S4(Phospho): 99																-0.05935	-0.0264971	-0.159343						0.441	0.00477976	0	1	1	7	1	61	0	0.00173	High	Unique	2141.97	2666710	1175660	53.31	24.1	3
MAP1B_MOUSE	P14873	Map1b	Microtubule-associated protein 1B (MAP-1B) (MAP1(X)) (MAP1.2) [Cleaved into: MAP1B heavy chain;MAP1 light chain LC1]	[R].TIKSPCDSGYSYETIEK.[T]	Dimethyl:2H(4) [T];1xCarbamidomethyl [C6];1xPhospho [S4(92)]	MAP1B_MOUSE 1xPhospho [S1911(92)]	MAP1B_MOUSE [1908-1924]	S4(Phospho): 87.04																	-0.0959081	0.0347614						0.611	0.00141888	0	1	1	5	1	60	0	0.001025	High	Unique	2154.05	6362660	3885680	86.6	72.1	3
MAP1B_MOUSE	P14873	Map1b	Microtubule-associated protein 1B (MAP-1B) (MAP1(X)) (MAP1.2) [Cleaved into: MAP1B heavy chain;MAP1 light chain LC1]	[R].SVSPGVTQAVVEEHCASPEEK.[T]	1xDimethyl [S/K];1xCarbamidomethyl [C15];1xPhospho [S17(100)]	MAP1B_MOUSE 1xDimethyl [K];1xPhospho [S1307(100)]	MAP1B_MOUSE [1291-1311]	S17(Phospho): 100																1.62294								1.093	0.000485026	0	1	1	4	0	79	0	0.0003295	High	Unique	2376.08	3688100	4031040	122.6	127.37	2
MAP1B_MOUSE	P14873	Map1b	Microtubule-associated protein 1B (MAP-1B) (MAP1(X)) (MAP1.2) [Cleaved into: MAP1B heavy chain;MAP1 light chain LC1]	[R].SVSPGVTQAVVEEHCASPEEK.[T]	1xDimethyl:2H(4) [S/K];1xCarbamidomethyl [C15];1xPhospho [S17(100)]	MAP1B_MOUSE 1xPhospho [S1307(100)]	MAP1B_MOUSE [1291-1311]	S17(Phospho): 100																	0.958189	1.56507						1.464	0.000536461	0	1	1	2	0	93	0	0.0002063	High	Unique	2384.13	14544600	21293500	16.57	34.8	2
MAP1B_MOUSE	P14873	Map1b	Microtubule-associated protein 1B (MAP-1B) (MAP1(X)) (MAP1.2) [Cleaved into: MAP1B heavy chain;MAP1 light chain LC1]	[R].SVSPGVTQAVVEEHCASPEEK.[T]	1xDimethyl:2H(4) [S/K];1xCarbamidomethyl [C15];2xPhospho [S3(99.9);S17(100)]	MAP1B_MOUSE 2xPhospho [S1293(99.9);S1307(100)]	MAP1B_MOUSE [1291-1311]	S3(Phospho): 99.92;S17(Phospho): 100																-0.957963	-0.477449	-0.663923					+	0.332	0.0141215	0	1	1	8	0	76	0	0.006305	High	Unique	2464.1	33121800	10996600	63.94	72.98	4
MAP1B_MOUSE	P14873	Map1b	Microtubule-associated protein 1B (MAP-1B) (MAP1(X)) (MAP1.2) [Cleaved into: MAP1B heavy chain;MAP1 light chain LC1]	[K].TIKTPEDGGYTCEITEK.[T]	Dimethyl [T];1xCarbamidomethyl [C12];1xPhospho [T4(93.5)]	MAP1B_MOUSE 1xDimethyl [];1xPhospho [T1928(93.5)]	MAP1B_MOUSE [1925-1941]	T1(Phospho): 87.05																	-0.0491668	-0.108857						0.622	0.0226269	0	1	1	5	1	50	0	0.01237	High	Unique	2105.97	1508200	938364	79.61	47.72	3
MAP1B_MOUSE	P14873	Map1b	Microtubule-associated protein 1B (MAP-1B) (MAP1(X)) (MAP1.2) [Cleaved into: MAP1B heavy chain;MAP1 light chain LC1]	[K].LGGDVSPTQIDVSQFGSFKEDTK.[M]	Dimethyl:2H(4) [L];1xPhospho [S6(88.6)]	MAP1B_MOUSE 1xPhospho [S1497(88.6)]	MAP1B_MOUSE [1492-1514]	S6(Phospho): 88.6	0.0813366						0.519107																	0.732	0.115546	0.000872981	1	1	3	1	30	0.003827	0.1302	High	Unique	2631.33	1083530	792927	2.18	0.35	2
MAP1B_MOUSE	P14873	Map1b	Microtubule-associated protein 1B (MAP-1B) (MAP1(X)) (MAP1.2) [Cleaved into: MAP1B heavy chain;MAP1 light chain LC1]	[K].DSGGKTPGDFNYAYQKPENAAGSPDEEDYDYESQEK.[T]	Dimethyl [D];2xPhospho [S2(93.3);Y/S/T]	MAP1B_MOUSE 1xDimethyl [];2xPhospho [S1856(93.3);Y/S/T]	MAP1B_MOUSE [1855-1890]	T6(Phospho): 76.27;Y12(Phospho): 47.62;Y14(Phospho): 47.88		-2.02679		-0.495789			-0.576916			-1.92977														0.299	0.180138	0.00466055	1	1	4	1	44	0.002665	0.1129	High	Unique	4273.73	5650140	1689190	44.79	46.99	4
MAP1B_MOUSE	P14873	Map1b	Microtubule-associated protein 1B (MAP-1B) (MAP1(X)) (MAP1.2) [Cleaved into: MAP1B heavy chain;MAP1 light chain LC1]	[K].DYNASASTISPPSSMEEDKFSK.[S]	Dimethyl [D];1xOxidation [M15];1xPhospho [S/T/Y]	MAP1B_MOUSE 1xDimethyl []	MAP1B_MOUSE [1195-1216]	S5(Phospho): 24.18;S7(Phospho): 24.18;T8(Phospho): 24.18;S10(Phospho): 24.18					-2.37071																			0.109	0.219501	0.00909588	1	1	3	1	25	0	0.1433	High	Unique	2571.12	1021270	111609			1
MAP1B_MOUSE	P14873	Map1b	Microtubule-associated protein 1B (MAP-1B) (MAP1(X)) (MAP1.2) [Cleaved into: MAP1B heavy chain;MAP1 light chain LC1]	[K].DLTGQVPTPPVK.[Q]	1xDimethyl:2H(4) [D/K];1xPhospho [T8(94.9)]	MAP1B_MOUSE 1xPhospho [T527(94.9)]	MAP1B_MOUSE [520-531]	T8(Phospho): 94.94								0.51141																0.753	0.246622	0.00932339	1	1	1	0	24	0	0.1347	High	Unique	1395.77	740538	557549			1
MAP1B_MOUSE	P14873	Map1b	Microtubule-associated protein 1B (MAP-1B) (MAP1(X)) (MAP1.2) [Cleaved into: MAP1B heavy chain;MAP1 light chain LC1]	[K].VLSPLRSPPLLGSESPYEDFLSADSK.[V]	3xPhospho [S/Y];1xDimethyl:2H(4) [V/K]		MAP1B_MOUSE [1389-1414]											-0.553766														0.263	0.269708	0.00932339	1	1	9	1	21	0.006589	0.2097	High	Unique	3108.45	1366830	358937			1
MAP1B_MOUSE	P14873	Map1b	Microtubule-associated protein 1B (MAP-1B) (MAP1(X)) (MAP1.2) [Cleaved into: MAP1B heavy chain;MAP1 light chain LC1]	[K].QGVDDIEKFEDEGAGFEESSETGDYEEK.[A]	Dimethyl [Q];1xPhospho [S/T/Y]	MAP1B_MOUSE 1xDimethyl []	MAP1B_MOUSE [915-942]	S19(Phospho): 32.99;S20(Phospho): 32.99;T22(Phospho): 32.99			-0.895128	-1.78077								-3.67528												0.148	0.2607	0.00932339	1	1	8	1	22	0.002468	0.2007	High	Unique	3303.36	170374	25214.8	47.26	86.43	3
MTAP2_MOUSE	P20357	Map2	Microtubule-associated protein 2 (MAP-2)	[K].DGSPDAPATPEKEEVAFSEYK.[T]	Dimethyl [D];2xPhospho [S3(100);T9(100)]	MTAP2_MOUSE 1xDimethyl [];2xPhospho [S1352(100);T1358(100)]	MTAP2_MOUSE [1350-1370]	S3(Phospho): 100;T9(Phospho): 100	-6.0936	-6.4688		-5.38165	-5.82073	-5.21222	-5.69306	-5.72297	-4.50728	-5.26859	-5.01579	-4.3484	-2.97967		-0.39366			-0.101675	+	+	+	+		0.098	0.0037339	0	1	1	14	1	76	0	0.001016	High	Unique	2511.06	460217	45179.9	47.06	357.32	14
MTAP2_MOUSE	P20357	Map2	Microtubule-associated protein 2 (MAP-2)	[K].SGTSTPTTPGSTAITPGTPPSYSSR.[T]	1xDimethyl [N-Term];1xPhospho [T18(99.4)]	MTAP2_MOUSE 1xPhospho [T1609(99.4)]	MTAP2_MOUSE [1592-1616]	T18(Phospho): 28.87;S23(Phospho): 28.87;S24(Phospho): 28.87					0.186071							-0.505183		0.774265				1.05274						0.475	0.00849006	0	1	1	4	0	28	0	0.05673	High	Unique	2516.16	6745230	3207350	16.66	72.13	4
MTAP2_MOUSE	P20357	Map2	Microtubule-associated protein 2 (MAP-2)	[K].SGTSTPTTPGSTAITPGTPPSYSSR.[T]	1xDimethyl:2H(4) [N-Term];1xPhospho [T/S/Y]	MTAP2_MOUSE 1xPhospho [T1609]	MTAP2_MOUSE [1592-1616]			2.17833																						4.009	0.0312638	0	1	1	1	0	36	0	0.01445	High	Unique	2520.18	6095190	24436100			1
MTAP2_MOUSE	P20357	Map2	Microtubule-associated protein 2 (MAP-2)	[R].GVSGDREENSFSLNSSISSAR.[R]	1xDimethyl [N-Term];1xPhospho [S3(99.9)]	MTAP2_MOUSE 1xPhospho [S1560(99.9)]	MTAP2_MOUSE [1558-1578]	S3(Phospho): 98.64				-1.75339				-5.72297				-3.77472		-3.53249										0.084	0.00744742	0	1	1	5	1	52	0	0.005729	High	Unique	2307.02	445805	37352.2	109.99	191.9	4
MTAP2_MOUSE	P20357	Map2	Microtubule-associated protein 2 (MAP-2)	[K].ETSPETSLIQDEVALK.[L]	1xDimethyl [E/K];1xPhospho [S3(99.5)]	MTAP2_MOUSE 1xDimethyl [K];1xPhospho [S1161(99.5)]	MTAP2_MOUSE [1159-1174]			-1.91993	-2.16077	-1.39306	-1.76865	-2.2393	-2.14494	-2.79956	-4.50728	-5.26859	-5.01579	-4.3484		-3.53249	-0.39366	-2.306			+	+	+	+		0.104	1.3e-08	0	1	1	20	0	103	0	1.91e-05	High	Unique	1895.92	1353330	140968	53.79	121.18	14
MTAP2_MOUSE	P20357	Map2	Microtubule-associated protein 2 (MAP-2)	[K].ARVDHGAEIITQSPSR.[S]	1xDimethyl:2H(4) [N-Term];1xPhospho [S13(93.8)]	MTAP2_MOUSE 1xPhospho [S1783(93.8)]	MTAP2_MOUSE [1771-1786]	S15(Phospho): 91.05		1.89613	1.38256																					2.297	0.0034101	0	1	1	7	1	63	0	0.002489	High	Unique	1848.93	2377510	5461760	5.38	69.26	2
MTAP2_MOUSE	P20357	Map2	Microtubule-associated protein 2 (MAP-2)	[K].ARVDHGAEIITQSPSR.[S]	1xDimethyl [N-Term];1xPhospho [S13(93.2)]	MTAP2_MOUSE 1xPhospho [S1783(93.2)]	MTAP2_MOUSE [1771-1786]	S13(Phospho): 87.85	-0.0389026			-1.35322	-0.487634	-1.8778	-0.641146	-1.81315		-1.43509	-2.89433	-1.04329	1.2313	0.518584	-0.39366	0.0751017	-0.698941	-0.288078						0.349	0.000539171	0	1	1	30	1	64	0	0.002552	High	Unique	1844.9	4087770	1425250	134.09	162.44	16
MTAP2_MOUSE	P20357	Map2	Microtubule-associated protein 2 (MAP-2)	[R].VDHGAEIITQSPSRSSVASPR.[R]	1xDimethyl [N-Term];2xPhospho [S19(92.5);S/T]	MTAP2_MOUSE 2xPhospho [S1788(82.2);S1791(99.9)]	MTAP2_MOUSE [1773-1793]	T9(Phospho): 48.51;S11(Phospho): 48.51;S15(Phospho): 32.1;S16(Phospho): 31.64;S19(Phospho): 31.64		-1.57987										4.01999					-0.478377	-0.620374						0.462	0.0923966	0	1	1	17	1	33	0	0.03326	High	Unique	2382.09	4080820	1884420	160.71	160.12	4
MTAP2_MOUSE	P20357	Map2	Microtubule-associated protein 2 (MAP-2)	[R].VDHGAEIITQSPSRSSVASPR.[R]	1xDimethyl:2H(4) [N-Term];2xPhospho [T9(86.1);S19(100)]	MTAP2_MOUSE 2xPhospho [T1781(86.1);S1791(100)]	MTAP2_MOUSE [1773-1793]	T9(Phospho): 86.11;S19(Phospho): 99.98		3.42108																						9.487	0.0662788	0	1	1	2	1	44	0	0.03066	High	Unique	2386.11	362666	3440780			1
MTAP2_MOUSE	P20357	Map2	Microtubule-associated protein 2 (MAP-2)	[R].VDHGAEIITQSPSRSSVASPR.[R]	1xDimethyl [N-Term];3xPhospho [S11(99.5);S15(84.8);S19(100)]	MTAP2_MOUSE 3xPhospho [S1783(99.5);S1787(84.8);S1791(100)]	MTAP2_MOUSE [1773-1793]	S11(Phospho): 85;S15(Phospho): 84.66;S19(Phospho): 100		-2.04051					-2.54143	-2.04376		-5.26859		-1.37671			2.26732									0.105	0.0712097	0	1	1	24	1	31	0.005855	0.1766	High	Unique	2462.05	26348800	2755190	43.03	59.85	7
MTAP2_MOUSE	P20357	Map2	Microtubule-associated protein 2 (MAP-2)	[R].VDHGAEIITQSPSR.[S]	1xDimethyl [N-Term];1xPhospho [S/T]		MTAP2_MOUSE [1773-1786]	S13(Phospho): 93.04	-1.69587		0.418282	-2.20022	-1.7259	-1.78736	-3.76097	-2.78976		-4.11369	-2.23462	-2.21182	-0.408513	-0.638272	3.11365	-0.617913	-0.826009	-0.73934		+		+		0.272	4.54e-06	0	1	1	34	0	88	0	0.0001505	High	Unique	1617.76	6526400	1776140	123.12	173.69	17
MTAP2_MOUSE	P20357	Map2	Microtubule-associated protein 2 (MAP-2)	[R].VDHGAEIITQSPSR.[S]	1xDimethyl:2H(4) [N-Term];1xPhospho [S13(89.1)]	MTAP2_MOUSE 1xPhospho [S1785(89.1)]	MTAP2_MOUSE [1773-1786]	S13(Phospho): 89.07		0.946437																						1.707	0.00771483	0	1	1	1	0	46	0	0.00387	High	Unique	1621.79	1062260	1813170			1
MTAP2_MOUSE	P20357	Map2	Microtubule-associated protein 2 (MAP-2)	[R].TPGTPGTPSYPR.[T]	1xDimethyl [N-Term];1xPhospho [T4(98.7)]	MTAP2_MOUSE 1xPhospho [T1620(98.7)]	MTAP2_MOUSE [1617-1628]	T4(Phospho): 98.66	-3.73203		-2.19783	-5.38165	-5.82073	-5.21222	-2.30105			-2.70937	-2.35885	-4.3484	-2.97967					0.329525		+		+		0.275	0.0170077	0	1	1	12	0	47	0	0.009568	High	Unique	1338.61	1100400	302798	104.32	306.76	12
MTAP2_MOUSE	P20357	Map2	Microtubule-associated protein 2 (MAP-2)	[R].TPGTPGTPSYPR.[T]	1xDimethyl [N-Term];2xPhospho [T4(100);T7(99.9)]	MTAP2_MOUSE 2xPhospho [T1620(100);T1623(99.9)]	MTAP2_MOUSE [1617-1628]	T4(Phospho): 99.19;T7(Phospho): 99.91	-3.19583	-1.06835	-2.4019	-3.97356	-2.33073	-4.3264	-5.15487	-1.81174		-2.43862		-2.4865	-1.49014	-0.468006	0.0133882	0.251688	-0.115761			+		+		0.282	0.00255868	0	1	1	41	0	65	0	0.004026	High	Unique	1418.58	6785400	1916330	110.89	235.39	16
MTAP2_MOUSE	P20357	Map2	Microtubule-associated protein 2 (MAP-2)	[R].TPGTPGTPSYPR.[T]	1xDimethyl:2H(4) [N-Term];2xPhospho [T4(99.9);T7(98)]	MTAP2_MOUSE 2xPhospho [T1620(99.9);T1623(98)]	MTAP2_MOUSE [1617-1628]	T4(Phospho): 99.9;T7(Phospho): 97.95																		-0.57609						0.37	0.0235488	0	1	1	1	0	43	0	0.01279	High	Unique	1422.6	46515500	17220000			1
MTAP2_MOUSE	P20357	Map2	Microtubule-associated protein 2 (MAP-2)	[R].TPGTPKSGILVPSEK.[K]	Dimethyl [T];2xPhospho [T4(100);S7(88.5)]	MTAP2_MOUSE 1xDimethyl [];2xPhospho [T1632(100);S1635(88.5)]	MTAP2_MOUSE [1629-1643]	T4(Phospho): 100;S7(Phospho): 88.9									-4.50728			-4.3484				0.270831	0	-0.893427						0.383	0.00911069	0	1	1	10	1	54	0	0.005454	High	Unique	1754.87	11311400	4328340	117.47	119.07	6
MTAP2_MOUSE	P20357	Map2	Microtubule-associated protein 2 (MAP-2)	[R].TPGTPKSGILVPSEK.[K]	Dimethyl:2H(4) [T];2xPhospho [T4(96.8);S7(99.3)]	MTAP2_MOUSE 2xPhospho [T1632(99.7);S1641(88.8)]	MTAP2_MOUSE [1629-1643]	T4(Phospho): 95.18;S7(Phospho): 95.19																	0.0761272	-0.459328						0.473	0.0981997	0	1	1	3	1	38	0	0.0479	High	Unique	1766.95	12217500	5777760	68.39	36.67	2
MTAP2_MOUSE	P20357	Map2	Microtubule-associated protein 2 (MAP-2)	[R].LASVSADAEVAR.[R]	1xDimethyl [N-Term];1xPhospho [S3(100)]	MTAP2_MOUSE 1xPhospho [S823(100)]	MTAP2_MOUSE [821-832]	S3(Phospho): 97.99		-2.48864	-5.5465	-5.38165	-2.64177	-3.59122	-5.69306	-2.96582	-3.18935	-4.285	-1.9576	-2.09119	-2.97967	-0.719117		1.06234		0.0387476		+	+			0.234	0.000154506	0	1	1	18	0	79	0	0.005361	High	Unique	1296.62	1306280	305483	72.79	235.14	15
MTAP2_MOUSE	P20357	Map2	Microtubule-associated protein 2 (MAP-2)	[R].LASVSADAEVAR.[R]	1xDimethyl:2H(4) [N-Term];1xPhospho [S3(100)]	MTAP2_MOUSE 1xPhospho [S823(100)]	MTAP2_MOUSE [821-832]	S3(Phospho): 99.97																	1.01068							1.296	0.0322062	0	1	1	1	0	53	0	0.01107	High	Unique	1300.64	1441680	1869130			1
MTAP2_MOUSE	P20357	Map2	Microtubule-associated protein 2 (MAP-2)	[R].GSAQESLDTISPK.[N]	1xDimethyl [G/K];1xPhospho [T9(91.7)]	MTAP2_MOUSE 1xDimethyl [K];1xPhospho [T606(91.7)]	MTAP2_MOUSE [598-610]	T9(Phospho): 47.94;S11(Phospho): 47.94	-0.715971	-0.877276	-0.265765	-0.895623		-1.41872	-1.10256	-5.72297		-3.3679	-5.01579	-4.3484	-2.97967	-3.53249	-0.39366		0.133085	-0.0530409				+		0.28	2.25e-06	0	1	1	20	0	98	0	3.6e-05	High	Unique	1468.69	539317	150784	40.69	137.91	16
MTAP2_MOUSE	P20357	Map2	Microtubule-associated protein 2 (MAP-2)	[K].DGSPDAPATPEKEEVAFSEYK.[T]	Dimethyl:2H(4) [D];1xPhospho [T9(85.8)]	MTAP2_MOUSE 1xPhospho [T1358(85.8)]	MTAP2_MOUSE [1350-1370]	T9(Phospho): 85.83										3.82151														5.45	0.187464	0.00466055	1	1	1	1	20	0	0.113	High	Unique	2443.17	29477.2	160649			1
MTAP2_MOUSE	P20357	Map2	Microtubule-associated protein 2 (MAP-2)	[R].TPGTPGTPSYPR.[T]	1xDimethyl:2H(4) [N-Term];1xPhospho [T/S/Y]		MTAP2_MOUSE [1617-1628]	T4(Phospho): 43.48;T7(Phospho): 43.48																	0.815596							1.133	0.203811	0.0053687	1	1	1	0	29	0	0.07454	High	Unique	1342.63	2243050	2540280			1
MAP4_MOUSE	P27546	Map4	Microtubule-associated protein 4 (MAP-4)	[R].LATTVSAPDLK.[S]	1xDimethyl [L/K];1xPhospho [S6(99.3)]	MAP4_MOUSE 1xDimethyl [K];1xPhospho [S901(99.3)]	MAP4_MOUSE [896-906]	S6(Phospho): 99.88													0.576585											0.118	0.00270452	0	1	1	8	0	81	0	0.001208	High	Unique	1251.66	322368	37922.1			1
MAP4_MOUSE	P27546	Map4	Microtubule-associated protein 4 (MAP-4)	[R].LATTVSAPDLK.[S]	1xDimethyl:2H(4) [L/K];1xPhospho [S6(99.9)]	MAP4_MOUSE 1xPhospho [S901(99.9)]	MAP4_MOUSE [896-906]	S6(Phospho): 99.9	1.36532	1.48125	1.0739	1.46767	1.42648	1.83111	1.35657	1.64601		0.689751	1.19534	1.73391				0.474092	0.425098	-0.0382408	+	+				1.09	0.00055293	0	1	1	15	0	81	0	0.0009619	High	Unique	1259.71	820791	894614	51.73	45.66	15
MAP4_MOUSE	P27546	Map4	Microtubule-associated protein 4 (MAP-4)	[K].ATSPSTLVSTGPSSRSPATTLPK.[R]	1xDimethyl [A/K];2xPhospho [S3(82.6);T/S]	MAP4_MOUSE 1xDimethyl [K];2xPhospho [S785(82.6);T/S]	MAP4_MOUSE [783-805]	T2(Phospho): 48.62;S3(Phospho): 48.62;S13(Phospho): 34.91;S14(Phospho): 34.91			-0.0592099	0.0449299								0.251069												0.368	0.0860981	0	1	1	3	1	37	0	0.04412	High	Unique	2459.18	1697020	625054	24.06	37.51	3
MAP4_MOUSE	P27546	Map4	Microtubule-associated protein 4 (MAP-4)	[K].DMSPLPESEVTLGK.[D]	1xDimethyl [D/K];1xOxidation [M2];1xPhospho [S3(99.9)]	MAP4_MOUSE 1xDimethyl [K];1xPhospho [S475(99.9)]	MAP4_MOUSE [473-486]	S3(Phospho): 99.5							-4.87014		-4.10415			-4.23926												0.014	0.0322062	0	1	1	3	0	36	0	0.03286	High	Unique	1654.76	155277	2220.1	17.2	41.94	3
MAP4_MOUSE	P27546	Map4	Microtubule-associated protein 4 (MAP-4)	[K].ATSPSTLVSTGPSSR.[S]	1xDimethyl [N-Term];1xPhospho [S3(93.6)]	MAP4_MOUSE 1xPhospho [S785(93.6)]	MAP4_MOUSE [783-797]	S3(Phospho): 93.57			0.597602			0.691015					0.782714	1.26823	-0.236413	-0.0584674		-0.355477		-0.292299					+	0.439	5.84e-06	0	1	1	16	0	99	0	0.002891	High	Unique	1555.74	4551910	1996780	41.53	66.67	8
MAP4_MOUSE	P27546	Map4	Microtubule-associated protein 4 (MAP-4)	[K].ATSPSTLVSTGPSSR.[S]	1xDimethyl:2H(4) [N-Term];1xPhospho [S3(99.2)]	MAP4_MOUSE 1xPhospho [S785(99.2)]	MAP4_MOUSE [783-797]	S3(Phospho): 99.11	0.695274	0.735527		0.943083	0.632096		0.872177	0.89694		0.959719							0.0535064		+		+			0.954	1.1e-06	0	1	1	8	0	86	0	8.49e-05	High	Unique	1559.76	3744850	3572380	37.91	21.58	8
MAP4_MOUSE	P27546	Map4	Microtubule-associated protein 4 (MAP-4)	[K].VGSLDNVGHLPAGGAVK.[T]	1xDimethyl:2H(4) [V/K];1xPhospho [S3(100)]	MAP4_MOUSE 1xPhospho [S1046(100)]	MAP4_MOUSE [1044-1060]	S3(Phospho): 100														3.45232		1.64194								1.296	0.200267	0.0053687	1	1	3	0	42	0.005309	0.167	High	Unique	1734.94	341937	443292	79.14	54.99	3
M4K4_MOUSE	P97820	Map4k4	Mitogen-activated protein kinase kinase kinase kinase 4 (EC 2.7.11.1) (HPK/GCK-like kinase HGK) (MAPK/ERK kinase kinase kinase 4) (MEK kinase kinase 4) (MEKKK 4) (Nck-interacting kinase)	[R].AASSPNLSNGETESVK.[T]	1xDimethyl [A/K];1xPhospho [S4(99.9)]	M4K4_MOUSE 1xDimethyl [K];1xPhospho [S795(99.9)]	M4K4_MOUSE [792-807]	S4(Phospho): 99.94			-1.23617			-1.11256			-0.216304			0.19906			-0.39366									0.175	6.83e-06	0	1	1	5	0	103	0	8.61e-06	High	Unique	1726.79	639563	112074	49.47	83.25	5
MA7D1_MOUSE	A2AJI0	Map7d1	MAP7 domain-containing protein 1	[R].RSSQPSPTTVPASDSPPAK.[Q]	1xDimethyl [R/K];2xPhospho [S6(96.5);S/T]	MA7D1_MOUSE 1xDimethyl [K];2xPhospho [S118(96.5);S/T]	MA7D1_MOUSE [113-131]	S2(Phospho): 96.29;S3(Phospho): 82.95			-1.04449	-0.885809		-0.922845			0.0268078		-0.450696			0.674161	-0.39366	-0.191357	0.373376	0.567641		+				0.453	0.0268056	0	1	1	16	1	39	0	0.1179	High	Unique	2125.96	2815280	1276320	105.11	131.84	10
MA7D1_MOUSE	A2AJI0	Map7d1	MAP7 domain-containing protein 1	[R].AAEEKEPAAPASPAPSPVPSPTPAQPQK.[E]	Dimethyl [A];3xPhospho [S12(100);S16(100);S20(95.5)]	MA7D1_MOUSE 1xDimethyl [];3xPhospho [S544(100);S548(99.8);S/T]	MA7D1_MOUSE [533-560]	S12(Phospho): 99.68;S16(Phospho): 99.39;S20(Phospho): 50.47;T22(Phospho): 50.47			-5.5465									-4.3484												0.01	0.273155	0.00993072	1	1	3	1	30	0.004775	0.1934	High	Unique	3074.39	219359	1501.83	12.95	10.29	2
MAP9_MOUSE	Q3TRR0	Map9	Microtubule-associated protein 9 (Aster-associated protein)	[R].STSSGETSSGLDADGHFKPSPQPR.[S]	1xDimethyl:2H(4) [S/K];1xPhospho [S/T]		MAP9_MOUSE [158-181]	S1(Phospho): 72.99		0.945739																1.50614						1.623	0.136919	0.0033885	1	1	9	0	42	0	0.08403	High	Unique	2589.21	871203	1414370	27.37	21.57	2
MK01_MOUSE	P63085	Mapk1	Mitogen-activated protein kinase 1 (MAP kinase 1) (MAPK 1) (EC 2.7.11.24) (ERT1) (Extracellular signal-regulated kinase 2) (ERK-2) (MAP kinase isoform p42) (p42-MAPK) (Mitogen-activated protein kinase 2) (MAP kinase 2) (MAPK 2)	[R].VADPDHDHTGFLTEYVATR.[W]	1xDimethyl [N-Term];2xPhospho [T13(88.6);Y15(99.5)]	MK01_MOUSE 2xPhospho [T183(88.6);Y185(99.5)]	MK01_MOUSE [171-189]	T13(Phospho): 88.58;Y15(Phospho): 99.51													3.65294		5.44171									0.762	0.000569904	0	1	1	9	0	63	0	0.0009491	High	Unique	2331.97	2082720	1586840	13.23	25.53	2
MK01_MOUSE	P63085	Mapk1	Mitogen-activated protein kinase 1 (MAP kinase 1) (MAPK 1) (EC 2.7.11.24) (ERT1) (Extracellular signal-regulated kinase 2) (ERK-2) (MAP kinase isoform p42) (p42-MAPK) (Mitogen-activated protein kinase 2) (MAP kinase 2) (MAPK 2)	[R].VADPDHDHTGFLTEYVATR.[W]	1xDimethyl:2H(4) [N-Term];2xPhospho [T13(99.6);Y15(99.6)]	MK01_MOUSE 2xPhospho [T183(99.6);Y185(99.6)]	MK01_MOUSE [171-189]		2.09204	2.79501	2.40974	2.25421	3.51068		2.05818	3.15116	2.70238	2.0285	3.98561	2.32234		5.0598		1.92404	1.1623	0.993993	+		+	+		2.152	0.000165801	0	1	1	18	0	81	0	0.0001047	High	Unique	2335.99	2708480	5828200	84.53	41.8	15
MK10_MOUSE	Q61831	Mapk10	Mitogen-activated protein kinase 10 (MAP kinase 10) (MAPK 10) (EC 2.7.11.24) (MAP kinase p49 3F12) (Stress-activated protein kinase JNK3) (c-Jun N-terminal kinase 3)	[R].TAGTSFMMTPYVVTR.[Y]	1xDimethyl [N-Term];2xOxidation [M7;M8];2xPhospho [T14(81.7);T/S/Y]	MK10_MOUSE 2xPhospho [T226(81.7);T/S/Y]	MK10_MOUSE [213-227]	T4(Phospho): 30.34;S5(Phospho): 30.34;T9(Phospho): 31.32;T14(Phospho): 81.73			0.454811									1.03903												0.537	0.0412005	0	1	2	2	0	32	0	0.02429	High	Unique	1881.76	1567220	842158	9.91	38.98	2
MK03_MOUSE	Q63844	Mapk3	Mitogen-activated protein kinase 3 (MAP kinase 3) (MAPK 3) (EC 2.7.11.24) (ERT2) (Extracellular signal-regulated kinase 1) (ERK-1) (Insulin-stimulated MAP2 kinase) (MAP kinase isoform p44) (p44-MAPK) (MNK1) (Microtubule-associated protein 2 kinase) (p44-ERK1)	[R].IADPEHDHTGFLTEYVATR.[W]	1xDimethyl:2H(4) [N-Term];2xPhospho [T13(82.7);T18(97)]	MK03_MOUSE 2xPhospho [T203(82);T208(85)]	MK03_MOUSE [191-209]	T13(Phospho): 82;T18(Phospho): 84.96	1.98574	3.25953			7.46699																			4.826	0.1506	0.0039922	1	1	3	0	38	0	0.05489	High	Unique	2364.02	231706	1118260	117.61	42.91	3
JIP3_MOUSE	Q9ESN9	Mapk8ip3	C-Jun-amino-terminal kinase-interacting protein 3 (JIP-3) (JNK-interacting protein 3) (JNK MAP kinase scaffold protein 3) (JNK/SAPK-associated protein 1) (JSAP1) (Mitogen-activated protein kinase 8-interacting protein 3) (Sunday driver 2)	[R].TGSSPTQGIVNK.[A]	1xDimethyl:2H(4) [T/K];1xPhospho [S4(98.1)]	JIP3_MOUSE 1xPhospho [S366(98.1)]	JIP3_MOUSE [363-374]	S4(Phospho): 81.87	1.03252	0.614521	0.790236	1.20786	1.0405	1.17114	1.44218	1.14988		1.45839	1.42047	1.47755	2.65042	2.02989	4.16342	0.8258	-0.451623	0.329688	+	+		+		0.799	2.26e-06	0	1	1	18	0	92	0	7.45e-05	High	Unique	1332.7	2474550	1976350	46.37	43.62	18
JIP3_MOUSE	Q9ESN9	Mapk8ip3	C-Jun-amino-terminal kinase-interacting protein 3 (JIP-3) (JNK-interacting protein 3) (JNK MAP kinase scaffold protein 3) (JNK/SAPK-associated protein 1) (JSAP1) (Mitogen-activated protein kinase 8-interacting protein 3) (Sunday driver 2)	[R].TGSSPTQGIVNK.[A]	1xDimethyl [T/K];2xPhospho [S3(98.9);S4(99.8)]	JIP3_MOUSE 1xDimethyl [K];2xPhospho [S365(98.9);S366(99.8)]	JIP3_MOUSE [363-374]	S3(Phospho): 98.86;S4(Phospho): 99.84																		0.403658						0.73	0.00683596	0	1	1	1	0	46	0	0.00422	High	Unique	1404.62	1440330	1051550			1
TAU_MOUSE	P10637	Mapt	Microtubule-associated protein tau (Neurofibrillary tangle protein) (Paired helical filament-tau) (PHF-tau)	[K].IGSLDNITHVPGGGNK.[K]	1xDimethyl [I/K];1xPhospho [S3(100)]	TAU_MOUSE 1xDimethyl [K];1xPhospho [S648(100)]	TAU_MOUSE [646-661]	S3(Phospho): 100	-0.43009								-2.79845		0.579847	1.21465	-0.0661452	-0.366639	0.376262	0.261955								0.318	5.84e-06	0	1	1	32	0	78	0	7.41e-06	High	Unique	1714.85	3039390	966698	51.97	94.72	8
TAU_MOUSE	P10637	Mapt	Microtubule-associated protein tau (Neurofibrillary tangle protein) (Paired helical filament-tau) (PHF-tau)	[K].IGSLDNITHVPGGGNK.[K]	1xPhospho [S3(100)];1xDimethyl:2H(4) [I/K]	TAU_MOUSE 1xPhospho [S648(100)]	TAU_MOUSE [646-661]	S3(Phospho): 100	-0.473567	-0.199644	-0.0415978	0.0756748	-0.605597	-0.0385115	0.185812	0.341478		1.5905		1.30309				0.00723648	0.108693	-0.117558						0.554	0.000531081	0	1	1	21	0	59	0	0.001858	High	Unique	1722.9	8619030	4773960	92.8	93.55	13
TAU_MOUSE	P10637	Mapt	Microtubule-associated protein tau (Neurofibrillary tangle protein) (Paired helical filament-tau) (PHF-tau)	[K].TDHGAEIVYKSPVVSGDTSPR.[H]	1xDimethyl [T/K];2xPhospho [Y9(99.9);S19(98.9)]	TAU_MOUSE 1xDimethyl [K];2xPhospho [Y686(99.9);S696(98.9)]	TAU_MOUSE [678-698]	Y9(Phospho): 98.14;S15(Phospho): 46.86;S19(Phospho): 46.86	-1.33124			-3.14225		-0.718477		-0.770645	-4.50728		-0.725331	-0.439115	-1.40492		-0.39366	-0.903499								0.183	0.00627469	0	1	1	25	1	49	0	0.003908	High	Unique	2431.09	18337400	3353360	142.47	157.13	11
TAU_MOUSE	P10637	Mapt	Microtubule-associated protein tau (Neurofibrillary tangle protein) (Paired helical filament-tau) (PHF-tau)	[K].TDHGAEIVYKSPVVSGDTSPR.[H]	1xDimethyl [T/K];3xPhospho [Y9(96.2);S15(92.7);T18(96)]	TAU_MOUSE 1xDimethyl [K];3xPhospho [Y686(96.2);S692(92.7);T695(96)]	TAU_MOUSE [678-698]	Y9(Phospho): 50.55;S11(Phospho): 50.55;S15(Phospho): 91.92;S19(Phospho): 92.97				-1.55752		-1.77292			-1.88364		-1.75122	-1.44302	-2.97967	-3.53249		-1.23892				+				0.121	0.0150757	0	1	1	49	1	48	0	0.009325	High	Unique	2511.06	77312200	9348990	125.07	170.1	9
TAU_MOUSE	P10637	Mapt	Microtubule-associated protein tau (Neurofibrillary tangle protein) (Paired helical filament-tau) (PHF-tau)	[K].TDHGAEIVYKSPVVSGDTSPR.[H]	1xDimethyl:2H(4) [T/K];3xPhospho [S11(98.4);S15(95.6);T18(82)]	TAU_MOUSE 3xPhospho [T678(99.9);S692(99.9);T695(85.4)]	TAU_MOUSE [678-698]	T1(Phospho): 90.22;S15(Phospho): 96.02;T18(Phospho): 74.51	-2.04163	-1.96225			-1.99304		-1.81743	-1.83847											+		+			0.165	0.103372	0	1	1	8	1	32	0.008549	0.1562	High	Unique	2519.11	43846600	7246100	18.74	26.5	5
TAU_MOUSE	P10637	Mapt	Microtubule-associated protein tau (Neurofibrillary tangle protein) (Paired helical filament-tau) (PHF-tau)	[K].TTPSPKTPPGSGEPPK.[S]	Dimethyl:2H(4) [T];2xPhospho [S4(100);T7(100)]	TAU_MOUSE 2xPhospho [S470(100);T473(100)]	TAU_MOUSE [467-482]	S4(Phospho): 100;T7(Phospho): 100	-1.15825	-1.41447	-0.973199	-0.715713			-0.908853			-0.359269		-0.593978				-0.809446	0.0208653	-0.180229	+					0.373	0.0315749	0	1	1	15	1	47	0	0.03949	High	Unique	1833.92	17727000	6611920	115.29	141.97	11
TAU_MOUSE	P10637	Mapt	Microtubule-associated protein tau (Neurofibrillary tangle protein) (Paired helical filament-tau) (PHF-tau)	[K].TTPSPKTPPGSGEPPK.[S]	Dimethyl [T];2xPhospho [S4(100);T7(100)]	TAU_MOUSE 1xDimethyl [];2xPhospho [S470(100);T473(100)]	TAU_MOUSE [467-482]	S4(Phospho): 99.99;T7(Phospho): 99.88		-1.80491	-1.32425	-0.685939	-0.987776	-1.02747		-0.868328	-0.122679		-0.668416	-0.495563	-0.665201	-3.53249	-0.39366	-0.769475				+				0.201	0.000725866	0	1	1	34	1	61	0	0.0009734	High	Unique	1821.84	5412440	1086470	58.2	81.61	14
TAU_MOUSE	P10637	Mapt	Microtubule-associated protein tau (Neurofibrillary tangle protein) (Paired helical filament-tau) (PHF-tau)	[K].TTPSPKTPPGSGEPPK.[S]	Dimethyl:2H(4) [T];1xPhospho [T7(100)]	TAU_MOUSE 1xPhospho [T473(100)]	TAU_MOUSE [467-482]	T7(Phospho): 98.6	-1.28691			-0.601382			-0.73409																	0.288	0.00507773	0	1	1	3	1	44	0	0.002884	High	Unique	1753.95	7853060	2258850	7.06	0.52	3
TAU_MOUSE	P10637	Mapt	Microtubule-associated protein tau (Neurofibrillary tangle protein) (Paired helical filament-tau) (PHF-tau)	[K].TTPSPKTPPGSGEPPK.[S]	Dimethyl [T];1xPhospho [T7(100)]	TAU_MOUSE 1xDimethyl [];1xPhospho [T473(100)]	TAU_MOUSE [467-482]	T7(Phospho): 99.96		-1.35663	-0.882495		-1.02768	-1.26981		-1.17025	-0.0501337		-1.14571	-1.09419	-0.515902	-3.53249	-0.39366							+		0.198	3.37e-05	0	1	1	18	1	65	0	0.002787	High	Unique	1741.88	2693430	533292	45.04	87.7	12
TAU_MOUSE	P10637	Mapt	Microtubule-associated protein tau (Neurofibrillary tangle protein) (Paired helical filament-tau) (PHF-tau)	[K].IGSTENLK.[H]	1xDimethyl:2H(4) [I/K];1xPhospho [S3(90.3)]	TAU_MOUSE 1xPhospho [S554(90.3)]	TAU_MOUSE [552-559]	S3(Phospho): 90.32																	0.499154							0.909	0.0844875	0	1	1	1	0	54	0	0.0292	High	Unique	1005.55	2439000	2218170			1
TAU_MOUSE	P10637	Mapt	Microtubule-associated protein tau (Neurofibrillary tangle protein) (Paired helical filament-tau) (PHF-tau)	[K].IGSTENLK.[H]	1xDimethyl [I/K];1xPhospho [S/T]	TAU_MOUSE 1xDimethyl [K]	TAU_MOUSE [552-559]	T4(Phospho): 90.32			-5.5465	-2.05914		-1.49409	-1.73099	-1.88877	-1.14186		-1.28414			-2.31029				-0.164622			+			0.236	0.00934318	0	1	1	10	0	58	0	0.00879	High	Unique	997.497	848224	200289	77.54	183.48	9
TAU_MOUSE	P10637	Mapt	Microtubule-associated protein tau (Neurofibrillary tangle protein) (Paired helical filament-tau) (PHF-tau)	[R].SKIGSTENLK.[H]	Dimethyl [S];1xPhospho [S5(93.4)]	TAU_MOUSE 1xDimethyl [];1xPhospho [S554(93.4)]	TAU_MOUSE [550-559]	S5(Phospho): 91.49	-0.924397	-2.30779	-1.64883	-0.364233	-1.959	-1.32701	-0.23372	-1.00867	2.85109		-0.537253	0.143301		-3.53249				-0.0147298						0.278	0.0426382	0	1	1	14	1	53	0	0.1008	High	Unique	1240.65	2056370	571826	39.86	103.55	13
TAU_MOUSE	P10637	Mapt	Microtubule-associated protein tau (Neurofibrillary tangle protein) (Paired helical filament-tau) (PHF-tau)	[R].SGYSSPGSPGTPGSR.[S]	1xDimethyl:2H(4) [N-Term];3xPhospho [S4(100);S5(100);S8(88.4)]	TAU_MOUSE 3xPhospho [S490(100);S491(100);S494(88.4)]	TAU_MOUSE [487-501]	S4(Phospho): 99.72;S5(Phospho): 99.95;S8(Phospho): 98.18		0.479338	0.264543	1.50056	0.62594	0.64957	1.43193	1.11662		0.527006														1.039	0.0156943	0	1	1	12	0	64	0	0.01728	High	Unique	1665.59	1809320	1880020	44.58	56.88	9
TAU_MOUSE	P10637	Mapt	Microtubule-associated protein tau (Neurofibrillary tangle protein) (Paired helical filament-tau) (PHF-tau)	[K].SPVVSGDTSPR.[H]	1xDimethyl [N-Term];1xPhospho [S9(99.2)]	TAU_MOUSE 1xPhospho [S696(99.2)]	TAU_MOUSE [688-698]	S9(Phospho): 99.17	-0.0476504		-0.8065	-0.315574		-1.35279	-0.704541	-1.05229	-0.658697	-2.26546	-0.895495	-1.04292	-0.50485	-2.30022		-0.0643804	0.328284				+			0.389	0.00281578	0	1	1	24	0	64	0	0.002415	High	Unique	1209.55	19533700	7593400	122.7	193.05	14
TAU_MOUSE	P10637	Mapt	Microtubule-associated protein tau (Neurofibrillary tangle protein) (Paired helical filament-tau) (PHF-tau)	[R].SGYSSPGSPGTPGSR.[S]	1xDimethyl [N-Term];2xPhospho [S5(100);S14(91.3)]	TAU_MOUSE 2xPhospho [S491(100);S500(91.3)]	TAU_MOUSE [487-501]	S4(Phospho): 98.95;S8(Phospho): 97.83							1.43654				1.05714		0.700502	-0.817864	2.65196	-0.11999	-0.838033	-0.362522						0.364	5.7e-05	0	1	1	54	0	87	0	0.0001461	High	Unique	1581.6	8695620	3165310	88.97	94.76	9
TAU_MOUSE	P10637	Mapt	Microtubule-associated protein tau (Neurofibrillary tangle protein) (Paired helical filament-tau) (PHF-tau)	[R].SGYSSPGSPGTPGSR.[S]	1xDimethyl:2H(4) [N-Term];2xPhospho [S4(99.9);S8(99.8)]	TAU_MOUSE 2xPhospho [S490(99.9);S494(99.8)]	TAU_MOUSE [487-501]	S4(Phospho): 99.97;S5(Phospho): 90.57	1.57807	1.10725	0.983575	0.895535	1.307	1.35606	1.27533	0.74893	1.78753	2.54675	0.925268	1.35358	2.03872				0.0727718		+	+				0.995	2.74e-05	0	1	1	40	0	88	0	0.0001314	High	Unique	1585.62	8342900	8297340	40.76	47.55	14
TAU_MOUSE	P10637	Mapt	Microtubule-associated protein tau (Neurofibrillary tangle protein) (Paired helical filament-tau) (PHF-tau)	[R].SGYSSPGSPGTPGSR.[S]	1xDimethyl [N-Term];3xPhospho [S4(98.4);S5(99.8);S8(100)]	TAU_MOUSE 3xPhospho [S490(98.4);S491(99.8);S494(100)]	TAU_MOUSE [487-501]	S4(Phospho): 86.85;S5(Phospho): 98.01;S8(Phospho): 99.6			1.38673	2.82817		0.814641					0.856817	2.12107	-2.97967	-3.53249	-0.39366	-5.17502								0.703	0.000636725	0	1	1	24	0	57	0	0.001435	High	Unique	1661.56	1536440	1079820	56.8	112.63	10
TAU_MOUSE	P10637	Mapt	Microtubule-associated protein tau (Neurofibrillary tangle protein) (Paired helical filament-tau) (PHF-tau)	[R].SGYSSPGSPGTPGSR.[S]	1xDimethyl:2H(4) [N-Term];1xPhospho [S8(99.4)]	TAU_MOUSE 1xPhospho [S494(99.4)]	TAU_MOUSE [487-501]	S8(Phospho): 99.26	1.85981	0.510488	1.00533	1.90971	1.29083	1.56431	1.77152	1.43599	2.05699	1.94451										+	+			1.359	1.51e-06	0	1	1	21	0	101	0	0.0002823	High	Unique	1505.66	26766500	36375500	36.94	11.32	10
TAU_MOUSE	P10637	Mapt	Microtubule-associated protein tau (Neurofibrillary tangle protein) (Paired helical filament-tau) (PHF-tau)	[R].SGYSSPGSPGTPGSR.[S]	1xDimethyl [N-Term];1xPhospho [S8(100)]	TAU_MOUSE 1xPhospho [S494(100)]	TAU_MOUSE [487-501]	S8(Phospho): 99.94											1.17962	1.67773	2.54296	-0.35286	2.99392	0.198661	0.107908	0.294869						0.493	5.84e-07	0	1	1	17	0	106	0	3.67e-06	High	Unique	1501.63	36709100	18105800	34.25	74.02	8
TAU_MOUSE	P10637	Mapt	Microtubule-associated protein tau (Neurofibrillary tangle protein) (Paired helical filament-tau) (PHF-tau)	[K].TDHGAEIVYKSPVVSGDTSPR.[H]	1xDimethyl:2H(4) [T/K];2xPhospho [S19(87.7);Y/S/T]	TAU_MOUSE 2xPhospho [S696(87.7);Y/S/T]	TAU_MOUSE [678-698]	S11(Phospho): 89.94;S19(Phospho): 78.05					-1.15715													-0.659761						0.329	0.169253	0.0039922	1	1	4	1	38	0	0.09797	High	Unique	2439.14	28230300	9282380	80.87	94.75	2
TAU_MOUSE	P10637	Mapt	Microtubule-associated protein tau (Neurofibrillary tangle protein) (Paired helical filament-tau) (PHF-tau)	[K].TDHGAEIVYKSPVVSGDTSPR.[H]	1xDimethyl:2H(4) [T/K];1xPhospho [S/T/Y]		TAU_MOUSE [678-698]	S15(Phospho): 31.54;T18(Phospho): 31.54;S19(Phospho): 31.54					0.61941		7.59466			8.01913			5.43241											2.53	0.256296	0.00932339	1	1	4	1	29	0.006589	0.1996	High	Unique	2359.18	399575	1011120	114.64	7.23	4
TAU_MOUSE	P10637	Mapt	Microtubule-associated protein tau (Neurofibrillary tangle protein) (Paired helical filament-tau) (PHF-tau)	[R].SKIGSTENLK.[H]	Dimethyl:2H(4) [S];1xPhospho [S/T]		TAU_MOUSE [550-559]	S5(Phospho): 49.53;T6(Phospho): 49.53																	-0.166953							0.573	0.2607	0.00932339	1	1	1	1	45	0	0.09742	High	Unique	1252.73	4066930	2330950			1
MARCS_MOUSE	P26645	Marcks	Myristoylated alanine-rich C-kinase substrate (MARCKS)	[K].GEATAERPGEAAVASSPSK.[A]	1xDimethyl [G/K];1xPhospho [S18(86.9)]	MARCS_MOUSE 1xDimethyl [K];1xPhospho [S29(86.9)]	MARCS_MOUSE [12-30]	S16(Phospho): 79.32	-6.0936	-6.4688	-5.5465	-5.38165	-5.82073			-5.72297	-4.50728				-2.97967	-3.53249	-0.39366				+	+				0.01	0.0281716	0	1	1	14	0	41	0	0.0171	High	Unique	1950.92	917340	1975.38	25.05	33.27	10
MARCS_MOUSE	P26645	Marcks	Myristoylated alanine-rich C-kinase substrate (MARCKS)	[K].AEDGAAPSPSSETPKK.[K]	Dimethyl [A];1xPhospho [T13(99.8)]	MARCS_MOUSE 1xDimethyl [];1xPhospho [T143(99.8)]	MARCS_MOUSE [131-146]	T13(Phospho): 98.73											-5.01579			-3.53249										0.01	0.000375098	0	1	1	3	1	57	0	0.0006764	High	Unique	1735.81	608206	1812.07	52.54	2.33	2
MARCS_MOUSE	P26645	Marcks	Myristoylated alanine-rich C-kinase substrate (MARCKS)	[K].AEDGAAPSPSSETPK.[K]	1xDimethyl:2H(4) [A/K];1xPhospho [S/T]		MARCS_MOUSE [131-145]	S10(Phospho): 33.23;S11(Phospho): 33.23;T13(Phospho): 33.23																	0.722586							1.062	0.000330696	0	1	1	1	0	95	0	0.000129	High	Unique	1587.74	4918550	5222530			1
MARCS_MOUSE	P26645	Marcks	Myristoylated alanine-rich C-kinase substrate (MARCKS)	[K].AEDGAAPSPSSETPK.[K]	1xDimethyl [A/K];1xPhospho [S8(99.5)]	MARCS_MOUSE 1xDimethyl [K];1xPhospho [S138(99.5)]	MARCS_MOUSE [131-145]	T13(Phospho): 93.01	-3.08512	-0.458359	-0.487079	-5.38165	-0.152143		-5.69306	-1.95918	-0.189874	-5.26859	-5.01579	0.267649	0.640142	0.0700603				-0.133573						0.283	1.05e-05	0	1	1	20	0	109	0	6.89e-06	High	Unique	1579.69	5708590	1615740	84.88	129.65	14
MARCS_MOUSE	P26645	Marcks	Myristoylated alanine-rich C-kinase substrate (MARCKS)	[K].AEDGAAPSPSSETPK.[K]	1xDimethyl [A/K];2xPhospho [S8(99.8);T13(88.3)]	MARCS_MOUSE 1xDimethyl [K];2xPhospho [S138(99.8);T143(88.3)]	MARCS_MOUSE [131-145]	S8(Phospho): 99.78;T13(Phospho): 88.29			-5.5465	-5.38165			-5.69306		-1.23822	-5.26859	-5.01579	-4.3484	-2.97967		-0.39366			0.617004				+		0.499	0.00154579	0	1	1	22	0	73	0	0.002029	High	Unique	1659.66	999079	498469	168.53	308.78	10
MARCS_MOUSE	P26645	Marcks	Myristoylated alanine-rich C-kinase substrate (MARCKS)	[K].LSGFSFKK.[S]	Dimethyl:2H(4) [L];1xPhospho [S5(99.9)]	MARCS_MOUSE 1xPhospho [S163(99.9)]	MARCS_MOUSE [159-166]	S5(Phospho): 98				0.0378458	0.251616		-0.0538546	0.46095		-0.764402	0.601949							0.96898						0.618	0.0602043	0	1	1	7	1	42	0	0.0303	High	Unique	1089.65	1474290	911721	42.6	38.04	7
MARCS_MOUSE	P26645	Marcks	Myristoylated alanine-rich C-kinase substrate (MARCKS)	[K].AEDGAAPSPSSETPK.[K]	1xDimethyl:2H(4) [A/K];2xPhospho [S8(100);S11(80.4)]	MARCS_MOUSE 2xPhospho [S138(99.8);S141(79.4)]	MARCS_MOUSE [131-145]	S8(Phospho): 99.76;S11(Phospho): 79.41																0.51177	1.48108							1.342	0.00542153	0	1	1	4	0	58	0	0.00195	High	Unique	1667.71	3481920	4672770	41.13	102.93	2
MARCS_MOUSE	P26645	Marcks	Myristoylated alanine-rich C-kinase substrate (MARCKS)	[K].LSGFSFK.[K]	1xDimethyl:2H(4) [L/K];1xPhospho [S5(99.8)]	MARCS_MOUSE 1xPhospho [S163]	MARCS_MOUSE [159-165]			0.332109																						1.115	0.123811	0.00258186	1	1	1	0	44	0	0.05564	High	Unique	929.498	379978	423678			1
MARCS_MOUSE	P26645	Marcks	Myristoylated alanine-rich C-kinase substrate (MARCKS)	[K].LSGFSFKK.[S]	Dimethyl [L];1xPhospho [S5(100)]	MARCS_MOUSE 1xDimethyl [];1xPhospho [S163(100)]	MARCS_MOUSE [159-166]	S5(Phospho): 100						-0.188612										0.477332								0.432	0.155429	0.0039922	1	1	3	1	40	0.001817	0.07656	High	Unique	1077.57	1494090	645337	28.35	56.27	2
MRP_MOUSE	P28667	Marcksl1	MARCKS-related protein (Brain protein F52) (MARCKS-like protein 1) (Macrophage myristoylated alanine-rich C kinase substrate) (Mac-MARCKS) (MacMARCKS)	[K].EGDTEEEAGPQAAEPSTPSGPESGPTPASAEQNE.[-]	1xDimethyl [N-Term];1xPhospho [S19(77.7)]	MRP_MOUSE 1xPhospho [S185(77.7)]	MRP_MOUSE [167-200]	S19(Phospho): 41.76;S23(Phospho): 41.76					-0.625512		-0.476698									0		0.212713						0.378	0.013361	0	1	1	16	0	30	0.004722	0.2015	High	Unique	3461.4	18891000	7147400	56.18	48.75	4
MRP_MOUSE	P28667	Marcksl1	MARCKS-related protein (Brain protein F52) (MARCKS-like protein 1) (Macrophage myristoylated alanine-rich C kinase substrate) (Mac-MARCKS) (MacMARCKS)	[R].GDVTAEEAAGASPAK.[A]	1xDimethyl:2H(4) [G/K];1xPhospho [S12(100)]	MRP_MOUSE 1xPhospho [S22(100)]	MRP_MOUSE [11-25]	S12(Phospho): 100			-1.30503														-0.0646318	-0.260768						0.49	4.78e-05	0	1	1	3	0	107	0	1.97e-05	High	Unique	1517.73	20487700	10036900	50.05	75.93	3
MRP_MOUSE	P28667	Marcksl1	MARCKS-related protein (Brain protein F52) (MARCKS-like protein 1) (Macrophage myristoylated alanine-rich C kinase substrate) (Mac-MARCKS) (MacMARCKS)	[R].GDVTAEEAAGASPAK.[A]	1xDimethyl [G/K];1xPhospho [S12(100)]	MRP_MOUSE 1xDimethyl [K];1xPhospho [S22(100)]	MRP_MOUSE [11-25]	S12(Phospho): 100	-1.72405	-2.03159	-1.00389	-1.67376	-2.21814	-1.85877	-2.49056	-2.65412		-3.04626	-3.23027	-2.35589	-1.50171	-3.53249	-0.39366	-0.78064	-0.141194	-0.29936	+	+	+	+		0.145	4.06e-09	0	1	1	35	0	129	0	0.0002785	High	Unique	1509.68	6878730	999423	96.72	151.87	18
MRP_MOUSE	P28667	Marcksl1	MARCKS-related protein (Brain protein F52) (MARCKS-like protein 1) (Macrophage myristoylated alanine-rich C kinase substrate) (Mac-MARCKS) (MacMARCKS)	[K].AAATPESQEPQAK.[G]	1xDimethyl:2H(4) [A/K];2xPhospho [T4(100);S7(100)]	MRP_MOUSE 2xPhospho [T148(100);S151(100)]	MRP_MOUSE [145-157]	T4(Phospho): 100;S7(Phospho): 100						1.03108						1.06857					0.14809	-0.363785						0.567	2.31e-06	0	1	1	5	0	98	0	3.22e-06	High	Unique	1551.69	26286000	14911800	119.27	115.01	5
MRP_MOUSE	P28667	Marcksl1	MARCKS-related protein (Brain protein F52) (MARCKS-like protein 1) (Macrophage myristoylated alanine-rich C kinase substrate) (Mac-MARCKS) (MacMARCKS)	[K].AAATPESQEPQAK.[G]	1xDimethyl [A/K];2xPhospho [T4(100);S7(100)]	MRP_MOUSE 1xDimethyl [K];2xPhospho [T148(100);S151(100)]	MRP_MOUSE [145-157]	T4(Phospho): 100;S7(Phospho): 100				0.691069			0.778456		-0.155948		0.962307		1.61007	1.62529	3.45161	-0.057933								0.404	1.16e-06	0	1	1	13	0	100	0	9.74e-06	High	Unique	1543.64	4608360	1863430	139.81	119	8
MRP_MOUSE	P28667	Marcksl1	MARCKS-related protein (Brain protein F52) (MARCKS-like protein 1) (Macrophage myristoylated alanine-rich C kinase substrate) (Mac-MARCKS) (MacMARCKS)	[K].AAATPESQEPQAK.[G]	1xDimethyl [A/K];1xPhospho [T/S]	MRP_MOUSE 1xDimethyl [K]	MRP_MOUSE [145-157]	T4(Phospho): 92.35														-3.53249	2.83118									0.057	4.94e-06	0	1	1	6	0	93	0	6.39e-06	High	Unique	1463.68	1886580	108257	30.75	139.09	2
MRP_MOUSE	P28667	Marcksl1	MARCKS-related protein (Brain protein F52) (MARCKS-like protein 1) (Macrophage myristoylated alanine-rich C kinase substrate) (Mac-MARCKS) (MacMARCKS)	[K].AAATPESQEPQAK.[G]	1xDimethyl:2H(4) [A/K];1xPhospho [T4(99.3)]	MRP_MOUSE 1xPhospho [T148(99.3)]	MRP_MOUSE [145-157]	T4(Phospho): 99.26								0.745107									-0.563093	-0.41115						0.452	0.0127691	0	1	1	5	0	61	0	0.04531	High	Unique	1471.73	30634400	13860500	73.93	61.01	3
MRP_MOUSE	P28667	Marcksl1	MARCKS-related protein (Brain protein F52) (MARCKS-like protein 1) (Macrophage myristoylated alanine-rich C kinase substrate) (Mac-MARCKS) (MacMARCKS)	[K].GAEASAASKEGDTEEEAGPQAAEPSTPSGPESGPTPASAEQNE.[-]	1xDimethyl:2H(4) [G/K];1xPhospho [S25(84.8)]	MRP_MOUSE 1xPhospho [S182(84.8)]	MRP_MOUSE [158-200]	S25(Phospho): 84.83	1.49944	6.81891	1.38562		1.55366						1.66094													1.569	0.000102206	0	1	1	18	1	54	0	5.73e-05	High	Unique	4269.86	4807790	7541720	76.67	60.49	6
MRP_MOUSE	P28667	Marcksl1	MARCKS-related protein (Brain protein F52) (MARCKS-like protein 1) (Macrophage myristoylated alanine-rich C kinase substrate) (Mac-MARCKS) (MacMARCKS)	[K].GAEASAASKEGDTEEEAGPQAAEPSTPSGPESGPTPASAEQNE.[-]	1xDimethyl [G/K];1xPhospho [S/T]	MRP_MOUSE 1xDimethyl [K]	MRP_MOUSE [158-200]	S32(Phospho): 25.63;T35(Phospho): 25.63;S38(Phospho): 25.63												1.64751	2.0063				-0.0608833	-0.322547						0.476	0.00115401	0	1	1	38	1	47	0	0.0003384	High	Unique	4261.81	11226200	5342430	96.99	87.08	4
MRP_MOUSE	P28667	Marcksl1	MARCKS-related protein (Brain protein F52) (MARCKS-like protein 1) (Macrophage myristoylated alanine-rich C kinase substrate) (Mac-MARCKS) (MacMARCKS)	[R].GDVTAEEAAGASPAKANGQENGHVR.[S]	1xDimethyl:2H(4) [G/K];1xPhospho [S12(100)]	MRP_MOUSE 1xPhospho [S22(100)]	MRP_MOUSE [11-35]	S12(Phospho): 100			1.06388																					0.977	0.000185241	0	1	1	1	1	80	0	0.0001744	High	Unique	2580.23	849120	829643			1
MRP_MOUSE	P28667	Marcksl1	MARCKS-related protein (Brain protein F52) (MARCKS-like protein 1) (Macrophage myristoylated alanine-rich C kinase substrate) (Mac-MARCKS) (MacMARCKS)	[R].GDVTAEEAAGASPAKANGQENGHVR.[S]	1xDimethyl [G/K];1xPhospho [S12(100)]	MRP_MOUSE 1xDimethyl [K];1xPhospho [S22(100)]	MRP_MOUSE [11-35]	S12(Phospho): 100									-0.0109985				-2.97967					-1.06225						0.243	5.47e-05	0	1	1	3	1	51	0	0.0002015	High	Unique	2572.18	1129340	274715	112.53	130.39	3
MRP_MOUSE	P28667	Marcksl1	MARCKS-related protein (Brain protein F52) (MARCKS-like protein 1) (Macrophage myristoylated alanine-rich C kinase substrate) (Mac-MARCKS) (MacMARCKS)	[K].LSGLSFKR.[N]	1xDimethyl [L/K];1xPhospho [S5(100)]	MRP_MOUSE 1xDimethyl [K];1xPhospho [S104(100)]	MRP_MOUSE [100-107]	S5(Phospho): 99.77							0.320571										1.39677							1.151	0.228233	0.00932339	1	1	2	1	36	0	0.1103	High	Unique	1043.56	2607680	3001990	5.12	59.18	2
MARK1_MOUSE	Q8VHJ5	Mark1	Serine/threonine-protein kinase MARK1 (EC 2.7.11.1) (EC 2.7.11.26) (ELKL motif serine/threonine-protein kinase 3) (MAP/microtubule affinity-regulating kinase 1) (PAR1 homolog c) (Par-1c) (mPar-1c)	[R].SRPSSDLNNSTLQSPAHLK.[V]	1xDimethyl [S/K];1xPhospho [S14(83)]	MARK1_MOUSE 1xDimethyl [K];1xPhospho [S403(83)]	MARK1_MOUSE [390-408]	S14(Phospho): 83.03																		-0.348182						0.434	0.127851	0.00258186	1	1	1	0	51	0	0.062	High	Unique	2188.08	1201130	520753			1
MARK2_MOUSE	Q05512	Mark2	Serine/threonine-protein kinase MARK2 (EC 2.7.11.1) (EC 2.7.11.26) (ELKL motif kinase 1) (EMK-1) (MAP/microtubule affinity-regulating kinase 2) (PAR1 homolog) (PAR1 homolog b) (Par-1b) (mPar-1b)	[R].DQQNLPYGVTPASPSGHSQGR.[R]	1xDimethyl [N-Term];1xPhospho [S13(98.2)]	MARK2_MOUSE 1xPhospho [S616(98.2)]	MARK2_MOUSE [604-624]	S13(Phospho): 98.24																		0.0791073						0.583	0.00452201	0	1	1	2	0	46	0	0.002904	High	Unique	2304.04	990221	577300			1
MCM2_MOUSE	P97310	Mcm2	DNA replication licensing factor MCM2 (EC 3.6.4.12) (Minichromosome maintenance protein 2 homolog) (Nuclear protein BM28)	[R].ISDPLTSSPGR.[S]	1xDimethyl [N-Term];1xPhospho [T/S]		MCM2_MOUSE [20-30]	T6(Phospho): 33.19;S7(Phospho): 33.19;S8(Phospho): 33.19									1.54627															0.664	0.248744	0.00932339	1	1	3	0	27	0	0.1828	High	Unique	1237.58	234435	155712			1
F195B_MOUSE	Q3UGS4	Mcrip1	Mapk-regulated corepressor-interacting protein 1 (Protein FAM195B)	[R].NSSPRSPTNSSEIFTPAHEENVR.[F]	1xDimethyl [N-Term];1xPhospho [S/T]		F195B_MOUSE [16-38]	S3(Phospho): 31.17;S6(Phospho): 31.17;T8(Phospho): 31.17	0.620925	0.908387		1.01863			0.712428			0.202519							-0.239122							0.901	0.0739788	0	1	1	28	1	42	0	0.03823	High	Unique	2664.2	1301700	1173480	24.18	30.86	6
MDC1_MOUSE	Q5PSV9	Mdc1	Mediator of DNA damage checkpoint protein 1	[R].VLLAADSEEEGDFPSGR.[C]	1xDimethyl [N-Term];1xPhospho [S7(86.3)]	MDC1_MOUSE 1xPhospho [S168]	MDC1_MOUSE [162-178]																	0.729281								0.599	0.277811	0.00993072	1	1	1	0	33	0.001903	0.121	High	Unique	1899.84	2258130	1352450			1
MECP2_MOUSE	Q9Z2D6	Mecp2	Methyl-CpG-binding protein 2 (MeCp-2 protein) (MeCp2)	[K].VGDTSLDPNDFDFTVTGRGSPSR.[R]	1xDimethyl:2H(4) [N-Term];1xPhospho [T14(84.3)]	MECP2_MOUSE 1xPhospho [T158(87.1)]	MECP2_MOUSE [145-167]	T14(Phospho): 87.14							1.35586	1.14984			1.79639													1.208	0.183362	0.00466055	1	1	4	1	21	0	0.1331	High	Unique	2552.16	574779	694182	15.12	17.43	3
MEF2C_MOUSE	Q8CFN5	Mef2c	Myocyte-specific enhancer factor 2C	[R].NSPGLLVSPGNLNK.[N]	1xDimethyl [N/K];1xPhospho [S2(100)]	MEF2C_MOUSE 1xDimethyl [K];1xPhospho [S222(100)]	MEF2C_MOUSE [221-234]	S2(Phospho): 100	-2.92362	-2.62386	-2.2235	-5.38165	-5.82073	-2.9322	-5.69306			-5.26859	-5.01579	-4.3484	-2.97967		-0.39366	-1.30393		-1.37822	+	+		+		0.078	0.000454269	0	1	1	15	0	67	0	0.0004803	High	Unique	1545.8	699018	54704.9	78.77	191.96	14
MEF2C_MOUSE	Q8CFN5	Mef2c	Myocyte-specific enhancer factor 2C	[R].NSPGLLVSPGNLNK.[N]	1xPhospho [S2(100)];1xDimethyl:2H(4) [N/K]	MEF2C_MOUSE 1xPhospho [S222(100)]	MEF2C_MOUSE [221-234]	S2(Phospho): 100																	-0.368451							0.498	0.186637	0.00466055	1	1	1	0	37	0	0.06743	High	Unique	1553.85	1433470	714494			1
MFF_MOUSE	Q6PCP5	Mff	Mitochondrial fission factor	[R].NDSIVTPSPPQAR.[V]	1xDimethyl:2H(4) [N-Term];2xPhospho [T6(100);S8(100)]	MFF_MOUSE 2xPhospho [T149(100);S151(100)]	MFF_MOUSE [144-156]	T6(Phospho): 99.99;S8(Phospho): 100							1.23938																	1.221	0.0860981	0	1	1	1	0	34	0	0.04632	High	Unique	1573.7	534289	652599			1
MFF_MOUSE	Q6PCP5	Mff	Mitochondrial fission factor	[R].NDSIVTPSPPQAR.[V]	1xDimethyl:2H(4) [N-Term];1xPhospho [S3(100)]	MFF_MOUSE 1xPhospho [S146(100)]	MFF_MOUSE [144-156]	S3(Phospho): 100																	1.28125							1.564	0.0688671	0	1	1	1	0	49	0	0.02369	High	Unique	1493.73	1069320	1672350			1
MFF_MOUSE	Q6PCP5	Mff	Mitochondrial fission factor	[R].NDSIVTPSPPQAR.[V]	1xDimethyl [N-Term];1xPhospho [S3(100)]	MFF_MOUSE 1xPhospho [S146(100)]	MFF_MOUSE [144-156]	S3(Phospho): 100	-6.0936		-5.5465	-5.38165	-5.52376	-5.21222	-5.69306		-4.50728	-5.26859		-4.3484		-3.53249	-0.39366			-0.113306	+	+				0.182	0.00306765	0	1	1	12	0	53	0	0.002052	High	Unique	1489.7	504761	91876.6	101.97	338.87	12
MFF_MOUSE	Q6PCP5	Mff	Mitochondrial fission factor	[R].NDSIVTPSPPQAR.[V]	1xDimethyl [N-Term];2xPhospho [T6(100);S8(100)]	MFF_MOUSE 2xPhospho [T149(100);S151(100)]	MFF_MOUSE [144-156]	T6(Phospho): 100;S8(Phospho): 100						0.526965						0.111162												0.442	0.162572	0.0039922	1	1	3	0	30	0	0.09425	High	Unique	1569.67	1186790	524249	9.51	47.9	3
MICA3_MOUSE	Q8CJ19	Mical3	[F-actin]-methionine sulfoxide oxidase MICAL3 (EC 1.14.13.225) (Molecule interacting with CasL protein 3) (MICAL-3)	[R].GTSQVSSPSQPPEK.[Q]	1xDimethyl [G/K];2xPhospho [S3(87);S7(77.2)]	MICA3_MOUSE 1xDimethyl [K];2xPhospho [S1150(87);S1154(77.2)]	MICA3_MOUSE [1148-1161]	S3(Phospho): 86.95;S7(Phospho): 77.18			-5.5465			-5.21222			-4.50728			-4.3484		-3.53249	-0.39366									0.01	0.015	0	1	1	9	0	44	0	0.01063	High	Unique	1644.69	428429	1788.45	23.36	13.82	6
MID51_MOUSE	Q8BGV8	Mief1	Mitochondrial dynamics protein MID51 (Mitochondrial dynamics protein of 51 kDa homolog) (Mitochondrial elongation factor 1) (Smith-Magenis syndrome chromosomal region candidate gene 7 protein-like)	[R].AISAPTSPTR.[L]	1xDimethyl [N-Term];2xPhospho [S3(100);S/T]	MID51_MOUSE 2xPhospho [S55(99.9);T/S]	MID51_MOUSE [53-62]	S3(Phospho): 69.55;T6(Phospho): 30.45;S7(Phospho): 50;T9(Phospho): 50			-0.521989						-4.50728			-4.3484												0.246	0.206505	0.0053687	1	1	5	0	33	0	0.1556	High	Unique	1188.51	504002	123769	22.42	85.98	3
MINK1_MOUSE	Q9JM52	Mink1	Misshapen-like kinase 1 (EC 2.7.11.1) (GCK family kinase MiNK) (MAPK/ERK kinase kinase kinase 6) (MEK kinase kinase 6) (MEKKK 6) (Misshapen/NIK-related kinase) (Mitogen-activated protein kinase kinase kinase kinase 6)	[R].SDSVLPASHGHLPQAGSLER.[N]	1xDimethyl [N-Term];1xPhospho [S17(97.7)]	MINK1_MOUSE 1xPhospho [S729(97.7)]	MINK1_MOUSE [713-732]	S17(Phospho): 97.7							0.280976																	0.629	0.117157	0.000872981	1	1	1	0	24	0	0.06366	High	Unique	2166.03	477594	300208			1
MIO_MOUSE	Q8VE19	Mios	GATOR complex protein MIOS	[R].GFSQYGVSGSPTK.[S]	1xDimethyl [G/K];1xPhospho [S/T/Y]	MIO_MOUSE 1xDimethyl [K]	MIO_MOUSE [757-769]	S10(Phospho): 48.14;T12(Phospho): 48.14			-0.836836	0.777761		-0.805152						-0.0194578		1.35588	4.52392									0.336	0.000596348	0	1	1	7	0	75	0	0.002685	High	Unique	1450.66	269173	90481.5	29.47	62.91	6
MLF2_MOUSE	Q99KX1	Mlf2	Myeloid leukemia factor 2 (Myelodysplasia-myeloid leukemia factor 2)	[R].LAIQGPEDSPSR.[Q]	1xDimethyl [N-Term];1xPhospho [S9(93.5)]	MLF2_MOUSE 1xPhospho [S237(93.5)]	MLF2_MOUSE [229-240]	S9(Phospho): 92.21			0.129024		-0.355803	-0.328099	-0.834131	-1.09203	-0.590297	-1.62589	-0.948627	-1.95623	-0.0447464	-0.141306	0.736497	0.186589	-0.075803	-0.248337		+	+	+		0.377	0.000351312	0	1	1	18	0	80	0	0.0005604	High	Unique	1377.64	4192320	1581730	97.03	145.14	15
MLF2_MOUSE	Q99KX1	Mlf2	Myeloid leukemia factor 2 (Myelodysplasia-myeloid leukemia factor 2)	[R].LAIQGPEDSPSR.[Q]	1xDimethyl:2H(4) [N-Term];1xPhospho [S9(99.4)]	MLF2_MOUSE 1xPhospho [S237(99.4)]	MLF2_MOUSE [229-240]	S9(Phospho): 99.4		-0.280094		-0.0866023																				0.55	0.0685384	0	1	1	2	0	56	0	0.03086	High	Unique	1381.67	2135690	1174040	9.49	33.64	2
MTMR2_MOUSE	Q9Z2D1	Mtmr2	Myotubularin-related protein 2 (Phosphatidylinositol-3,5-bisphosphate 3-phosphatase) (EC 3.1.3.95) (Phosphatidylinositol-3-phosphate phosphatase) (EC 3.1.3.64)	[K].SASAISSDSISTSADNFSPDLR.[V]	1xDimethyl [N-Term];1xPhospho [S13]	MTMR2_MOUSE RecName: Full=Myotubularin-related protein 2;AltName: Full=Phosphatidylinositol-3,5-bisphosphate 3-phosphatase;EC=3.1.3.95 {ECO:0000269 1xPhospho [S53]	MTMR2_MOUSE RecName: Full=Myotubularin-related protein 2;AltName: Full=Phosphatidylinositol-3,5-bisphosphate 3-phosphatase;EC=3.1.3.95 {ECO:0000269 [41-62]				-0.248476																					0.393	0.102414	0	1	1	1	0	36	0	0.05781	High	Unique	2336.03	426006	167602			1
MYH10_MOUSE	Q61879	Myh10	Myosin-10 (Cellular myosin heavy chain, type B) (Myosin heavy chain 10) (Myosin heavy chain, non-muscle IIb) (Non-muscle myosin heavy chain B) (NMMHC-B) (Non-muscle myosin heavy chain IIb) (NMMHC II-b) (NMMHC-IIB)	[R].QLHIEGASLELSDDDTESK.[T]	1xDimethyl [Q/K];2xPhospho [S8(100);S12(99.8)]	MYH10_MOUSE 1xDimethyl [K];2xPhospho [S1952(100);S1956(99.8)]	MYH10_MOUSE [1945-1963]	S8(Phospho): 100;S12(Phospho): 99.77		-1.61947	-0.604189	-1.86956	-1.49751	-1.65856	-1.83516	-1.45825	-1.45844	-1.31574	-0.868609	-4.3484		-3.53249	-0.39366	-0.37285	0.14779			+	+			0.228	0.00915672	0	1	1	15	0	60	0	0.02089	High	Unique	2302.97	822086	187243	108.17	150.15	15
MYH10_MOUSE	Q61879	Myh10	Myosin-10 (Cellular myosin heavy chain, type B) (Myosin heavy chain 10) (Myosin heavy chain, non-muscle IIb) (Non-muscle myosin heavy chain B) (NMMHC-B) (Non-muscle myosin heavy chain IIb) (NMMHC II-b) (NMMHC-IIB)	[R].QLHIEGASLELSDDDTESK.[T]	1xDimethyl [Q/K];1xPhospho [S12(100)]	MYH10_MOUSE 1xDimethyl [K];1xPhospho [S1956(100)]	MYH10_MOUSE [1945-1963]	S12(Phospho): 99.24	-0.706879	-2.4239	-1.18616	-0.560705	-1.66772	-0.19596	-0.425432	-1.78468	0.410856		-1.74141	-0.4009	2.64143	0.753909	4.2507									0.209	1.37e-06	0	1	1	18	0	100	0	7.05e-06	High	Unique	2223.01	1006290	210769	75.31	61.53	14
MYH10_MOUSE	Q61879	Myh10	Myosin-10 (Cellular myosin heavy chain, type B) (Myosin heavy chain 10) (Myosin heavy chain, non-muscle IIb) (Non-muscle myosin heavy chain B) (NMMHC-B) (Non-muscle myosin heavy chain IIb) (NMMHC II-b) (NMMHC-IIB)	[R].QLHIEGASLELSDDDTESK.[T]	1xDimethyl:2H(4) [Q/K];1xPhospho [S/T]		MYH10_MOUSE [1945-1963]																	0.260133		0.43241						0.562	0.000454269	0	1	1	3	0	59	0	0.004654	High	Unique	2231.06	1416550	796455	75.16	42.95	3
MYH10_MOUSE	Q61879	Myh10	Myosin-10 (Cellular myosin heavy chain, type B) (Myosin heavy chain 10) (Myosin heavy chain, non-muscle IIb) (Non-muscle myosin heavy chain B) (NMMHC-B) (Non-muscle myosin heavy chain IIb) (NMMHC II-b) (NMMHC-IIB)	[R].GGPISFSSSR.[S]	1xDimethyl [N-Term];1xPhospho [S7(83)]	MYH10_MOUSE 1xPhospho [S1937(83)]	MYH10_MOUSE [1931-1940]		-1.07879		0.157318	-1.46872	0.267734	-0.638996	-1.49218		-0.686943	-3.06556	-0.790719	-1.89664	-0.092694	-0.237054	-0.39366		0.275971	0.039655						0.387	0.00480391	0	1	1	42	0	52	0	0.02001	High	Unique	1102.49	1171840	453313	75.88	162.86	15
MYH10_MOUSE	Q61879	Myh10	Myosin-10 (Cellular myosin heavy chain, type B) (Myosin heavy chain 10) (Myosin heavy chain, non-muscle IIb) (Non-muscle myosin heavy chain B) (NMMHC-B) (Non-muscle myosin heavy chain IIb) (NMMHC II-b) (NMMHC-IIB)	[R].GGPISFSSSR.[S]	1xDimethyl:2H(4) [N-Term];1xPhospho [S9(98.2)]	MYH10_MOUSE 1xPhospho [S1939(98.2)]	MYH10_MOUSE [1931-1940]	S9(Phospho): 98.84		0.385563														0.805731								0.755	0.00779298	0	1	1	2	0	66	0	0.003592	High	Unique	1106.52	1404770	1060190	75.12	39.78	2
ML12B_MOUSE	Q3THE2	Myl12b	Myosin regulatory light chain 12B (Myosin regulatory light chain 2-B, smooth muscle isoform) (Myosin regulatory light chain 20 kDa) (MLC20) (Myosin regulatory light chain MRLC2)	[R].ATSNVFAMFDQSQIQEFK.[E]	1xDimethyl [A/K];1xOxidation [M8];1xPhospho [T/S]	ML12B_MOUSE 1xDimethyl [K]	ML12B_MOUSE [18-35]	T2(Phospho): 49.8;S3(Phospho): 49.8												-1.1702			-0.39366									0.069	0.143937	0.0039922	1	2	4	0	38	0	0.08371	High	Unique	2243.01	1102770	75839	70.69	137.76	2
MYO5A_MOUSE	Q99104	Myo5a	Unconventional myosin-Va (Dilute myosin heavy chain, non-muscle)	[K].MLPELFQDDEKAISPTSATSSGR.[T]	1xDimethyl [M/K];1xOxidation [M1];1xPhospho [T/S]	MYO5A_MOUSE 1xDimethyl [K]	MYO5A_MOUSE [587-609]	S14(Phospho): 74.66		0.155598	0.775759	0.362019	0.0801659									2.8559										0.755	0.0328496	0	1	1	6	1	55	0	0.04369	High	Unique	2632.22	5341660	4035570	13.25	28.89	5
MYO5A_MOUSE	Q99104	Myo5a	Unconventional myosin-Va (Dilute myosin heavy chain, non-muscle)	[K].MLPELFQDDEKAISPTSATSSGR.[T]	1xOxidation [M1];1xDimethyl:2H(4) [M/K];1xPhospho [S/T]		MYO5A_MOUSE [587-609]	S21(Phospho): 52.36												1.81452												0.717	0.0143362	0	1	1	2	1	59	0	0.01022	High	Unique	2640.27	6711060	4808550			1
MYO5A_MOUSE	Q99104	Myo5a	Unconventional myosin-Va (Dilute myosin heavy chain, non-muscle)	[K].AISPTSATSSGR.[T]	1xDimethyl [N-Term];1xPhospho [S3(99.9)]	MYO5A_MOUSE 1xPhospho [S600(99.9)]	MYO5A_MOUSE [598-609]	S3(Phospho): 99.92														1.65989										0.366	0.273155	0.00993072	1	1	1	0	43	0.001732	0.1581	High	Unique	1242.57	308552	112821			1
NACAD_MOUSE	Q5SWP3	Nacad	NAC-alpha domain-containing protein 1	[R].EFPALEQKDEDSLEEDAQR.[A]	1xDimethyl [E/K];1xPhospho [S12(100)]	NACAD_MOUSE 1xDimethyl [K];1xPhospho [S1268(100)]	NACAD_MOUSE [1257-1275]	S12(Phospho): 100					-0.258759		-0.845716	-0.508255	-0.101566			-4.3484		-3.53249	4.06281	-0.0723672	0.123184							0.35	0.010334	0	1	1	9	1	41	0	0.005762	High	Unique	2385.05	787064	275458	98.15	121.61	9
NP1L4_MOUSE	Q78ZA7	Nap1l4	Nucleosome assembly protein 1-like 4	[R].EFITGDVEPTDAESAWHSENEEEDKLAGDMK.[N]	1xPhospho [S/T];1xOxidation [M30];Dimethyl:2H(4) [E]	NP1L4_MOUSE 1xPhospho [T/S]	NP1L4_MOUSE [108-138]			0.513672																						1.265	0.156835	0.0039922	1	1	3	1	28	0	0.07106	High	Unique	3671.64	4243460	5366030			1
NAV1_MOUSE	Q8CH77	Nav1	Neuron navigator 1 (Pore membrane and/or filament-interacting-like protein 3)	[K].SIGSPESTPK.[N]	1xDimethyl [S/K];1xPhospho [S/T]	NAV1_MOUSE 1xDimethyl [K]	NAV1_MOUSE [759-768]	S4(Phospho): 46.77;T8(Phospho): 46.77							-1.26457																	0.215	0.0160129	0	1	1	1	0	55	0	0.008781	High	Unique	1138.54	202296	43560.8			1
NAV1_MOUSE	Q8CH77	Nav1	Neuron navigator 1 (Pore membrane and/or filament-interacting-like protein 3)	[K].GQLTNIVSPTAATTPR.[I]	1xDimethyl [N-Term];1xPhospho [S8(81.9)]	NAV1_MOUSE 1xPhospho [S998(81.9)]	NAV1_MOUSE [991-1006]	S8(Phospho): 81.92				0.955474		0.613519						1.08115	-2.80194											0.555	0.00126359	0	1	1	4	0	60	0	0.0009154	High	Unique	1734.88	342885	190168	40.36	85.88	4
NAV1_MOUSE	Q8CH77	Nav1	Neuron navigator 1 (Pore membrane and/or filament-interacting-like protein 3)	[K].GQLTNIVSPTAATTPR.[I]	1xDimethyl:2H(4) [N-Term];1xPhospho [S8(97.3)]	NAV1_MOUSE 1xPhospho [S998(97.3)]	NAV1_MOUSE [991-1006]	S8(Phospho): 97.28							1.3105			1.11475														1.491	0.0024207	0	1	1	5	0	73	0	0.001411	High	Unique	1738.9	335533	500303	57.7	29.94	2
NAV1_MOUSE	Q8CH77	Nav1	Neuron navigator 1 (Pore membrane and/or filament-interacting-like protein 3)	[R].QNSSDSISSLNSITSHSSIGSSK.[D]	1xDimethyl [Q/K];1xPhospho [S/T]	NAV1_MOUSE 1xDimethyl [K]	NAV1_MOUSE [1177-1199]	S3(Phospho): 32.89;S4(Phospho): 32.89;S6(Phospho): 32.89	-1.01801			-0.534908	-0.649468	-1.16212	-1.56578	-0.590593		-0.867167	-5.01579	-1.28205	-2.97967	-3.53249	-0.39366	-0.516179								0.212	1.06e-05	0	1	1	52	0	82	0	0.0005219	High	Unique	2459.13	874954	185431	54	84.53	13
NAV1_MOUSE	Q8CH77	Nav1	Neuron navigator 1 (Pore membrane and/or filament-interacting-like protein 3)	[K].APEAAVSDDGKSDDELLSSK.[A]	Dimethyl [A];1xPhospho [S12(98.9)]	NAV1_MOUSE 1xDimethyl [];1xPhospho [S202(98.9)]	NAV1_MOUSE [191-210]	S7(Phospho): 50;S12(Phospho): 50				0	0.305863						0.123833	0.044595						-0.822764						0.352	0.00106462	0	1	1	8	1	70	0	0.002412	High	Unique	2198.01	1144840	403524	70.6	59.31	5
NAV1_MOUSE	Q8CH77	Nav1	Neuron navigator 1 (Pore membrane and/or filament-interacting-like protein 3)	[K].APEAAVSDDGKSDDELLSSK.[A]	Dimethyl [A];2xPhospho [S7(100);S12(100)]	NAV1_MOUSE 1xDimethyl [];2xPhospho [S197(100);S202(100)]	NAV1_MOUSE [191-210]	S7(Phospho): 100;S12(Phospho): 99.95		-0.564263	-0.599869				-0.519997		-0.185452		-0.9833	-0.430292		-3.53249	-0.39366	-0.913699			+					0.226	0.00137662	0	1	1	9	1	56	0	0.0123	High	Unique	2277.98	2327410	525596	105.47	98	9
NAV1_MOUSE	Q8CH77	Nav1	Neuron navigator 1 (Pore membrane and/or filament-interacting-like protein 3)	[R].QNSSDSISSLNSITSHSSIGSSK.[D]	1xDimethyl:2H(4) [Q/K];1xPhospho [S/T]		NAV1_MOUSE [1177-1199]			-0.447321	-1.07966																					0.341	0.158252	0.0039922	1	1	13	0	31	0.001421	0.1393	High	Unique	2467.18	1608540	547876	62.55	8.99	2
NBEA_MOUSE	Q9EPN1	Nbea	Neurobeachin (Lysosomal-trafficking regulator 2)	[K].TPLENVPGNLSPIKDPDR.[L]	1xDimethyl [T/K];1xPhospho [S11(100)]	NBEA_MOUSE 1xDimethyl [K];1xPhospho [S1519(100)]	NBEA_MOUSE [1509-1526]	S11(Phospho): 100			-0.643893		-0.754577			-1.21561			-0.638578		1.95584											0.275	0.0554595	0	1	1	10	1	36	0	0.04547	High	Unique	2098.06	2190660	602307	15.65	27.05	5
NBEA_MOUSE	Q9EPN1	Nbea	Neurobeachin (Lysosomal-trafficking regulator 2)	[K].TPLENVPGNLSPIKDPDR.[L]	1xDimethyl:2H(4) [T/K];1xPhospho [S11(100)]	NBEA_MOUSE 1xPhospho [S1519(100)]	NBEA_MOUSE [1509-1526]	S11(Phospho): 100		-1.81976		0.00921428		-0.529682	-0.380909			-0.0134455		-0.42902						0.940671						0.384	0.0873248	0	1	1	7	1	32	0.005754	0.1944	High	Unique	2106.11	1993330	766164	33.58	41.87	7
NCAM1_MOUSE	P13595	Ncam1	Neural cell adhesion molecule 1 (N-CAM-1) (NCAM-1) (CD antigen CD56)	[K].APPASKASPAPTPTPAGAASPLAAVAAPATDAPQAK.[Q]	1xPhospho [S/T];Dimethyl:2H(4) [A]		NCAM1_MOUSE [939-974]					0.907306			0.76741			-0.212301														0.901	0.0407984	0	1	1	10	1	41	0	0.02194	High	Unique	3395.84	1720180	1549180	59.79	43.69	3
NCAM1_MOUSE	P13595	Ncam1	Neural cell adhesion molecule 1 (N-CAM-1) (NCAM-1) (CD antigen CD56)	[K].APPASKASPAPTPTPAGAASPLAAVAAPATDAPQAK.[Q]	Dimethyl [A];2xPhospho [T14(82.8);S20(82.8)]	NCAM1_MOUSE 1xDimethyl [];2xPhospho [T952(82.8);S958(82.8)]	NCAM1_MOUSE [939-974]	T14(Phospho): 82.76;S20(Phospho): 82.76			0.138625		0.539238								-0.408066			-1.19929								0.436	2.93e-06	0	1	1	92	1	78	0	5.49e-06	High	Unique	3463.73	4221500	1840340	58.69	93.65	4
NCAM1_MOUSE	P13595	Ncam1	Neural cell adhesion molecule 1 (N-CAM-1) (NCAM-1) (CD antigen CD56)	[K].APPASKASPAPTPTPAGAASPLAAVAAPATDAPQAK.[Q]	Dimethyl:2H(4) [A];2xPhospho [S/T]		NCAM1_MOUSE [939-974]	S5(Phospho): 43.37;S8(Phospho): 43.37;S20(Phospho): 70.18	0.713371	-0.0296393		1.01347		0.426109	0.775761			1.2303		0.649591						-1.16174						0.65	0.00239642	0	1	1	60	1	69	0	0.001645	High	Unique	3475.8	4792720	3116890	41.83	32.32	8
NCAM1_MOUSE	P13595	Ncam1	Neural cell adhesion molecule 1 (N-CAM-1) (NCAM-1) (CD antigen CD56)	[K].APPASKASPAPTPTPAGAASPLAAVAAPATDAPQAK.[Q]	Dimethyl [A];1xPhospho [S/T]	NCAM1_MOUSE 1xDimethyl []	NCAM1_MOUSE [939-974]	S5(Phospho): 19.71;S8(Phospho): 19.71;T12(Phospho): 19.71;T14(Phospho): 19.71;S20(Phospho): 19.71		0.181499				0.158968						0.761782			-0.39366									0.422	0.0220687	0	1	1	23	1	43	0	0.01679	High	Unique	3383.76	825960	348771	80.66	70.8	4
NCAM1_MOUSE	P13595	Ncam1	Neural cell adhesion molecule 1 (N-CAM-1) (NCAM-1) (CD antigen CD56)	[K].NPPEAATAPASPK.[S]	1xDimethyl [N/K];2xPhospho [T7(100);S11(100)]	NCAM1_MOUSE 1xDimethyl [K];2xPhospho [T1001(100);S1005(100)]	NCAM1_MOUSE [995-1007]	T7(Phospho): 100;S11(Phospho): 100			-5.5465		-1.3594			-5.72297	-4.50728			-4.3484		-3.53249	-0.39366	-0.623236								0.117	0.0187086	0	1	1	10	0	60	0.001903	0.07473	High	Unique	1466.63	806347	94457.4	111.14	261.04	9
NCAM1_MOUSE	P13595	Ncam1	Neural cell adhesion molecule 1 (N-CAM-1) (NCAM-1) (CD antigen CD56)	[K].NPPEAATAPASPK.[S]	1xDimethyl:2H(4) [N/K];1xPhospho [S11(100)]	NCAM1_MOUSE 1xPhospho [S1005(100)]	NCAM1_MOUSE [995-1007]	S11(Phospho): 100	-0.681482	-1.42377	-1.12326	-0.231557	-0.642732	-0.891297	-0.491219	-0.838636	-0.459661	-0.96618	-0.450593	-0.882957	1.00422	-0.0203431	1.65357	-0.101117	-0.00260925	0.253786	+		+	+		0.345	4.68e-05	0	1	1	18	0	87	0	4.81e-05	High	Unique	1394.72	20492600	7075590	38.88	97.56	18
NCAM1_MOUSE	P13595	Ncam1	Neural cell adhesion molecule 1 (N-CAM-1) (NCAM-1) (CD antigen CD56)	[K].GPDPEPTQPGTVKNPPEAATAPASPK.[S]	Dimethyl [G];1xPhospho [S24(99.9)]	NCAM1_MOUSE 1xDimethyl [];1xPhospho [S1005(99.9)]	NCAM1_MOUSE [982-1007]	S24(Phospho): 99.91									1.08539		1.73359			1.92637	2.76936		-0.377605							0.46	0.000943334	0	1	1	14	1	60	0	0.009364	High	Unique	2718.34	2491220	1145900	20.78	50.26	5
NCAM1_MOUSE	P13595	Ncam1	Neural cell adhesion molecule 1 (N-CAM-1) (NCAM-1) (CD antigen CD56)	[K].GPDPEPTQPGTVKNPPEAATAPASPK.[S]	Dimethyl:2H(4) [G];1xPhospho [S24(99.8)]	NCAM1_MOUSE 1xPhospho [S1005(99.8)]	NCAM1_MOUSE [982-1007]	S24(Phospho): 99.82	1.54915	0.916404	0.0960054	1.98291	1.43779	0.227398	1.59057	1.49966		1.22543		0.482967						0.221166			+			1.038	0.00673338	0	1	1	12	1	61	0	0.002815	High	Unique	2730.41	2904760	3014130	39.65	39.11	11
NCAM1_MOUSE	P13595	Ncam1	Neural cell adhesion molecule 1 (N-CAM-1) (NCAM-1) (CD antigen CD56)	[K].GVTASSSSPASAPK.[V]	1xDimethyl:2H(4) [G/K];1xPhospho [S8(87.1)]	NCAM1_MOUSE 1xPhospho [S887(87.1)]	NCAM1_MOUSE [880-893]	S8(Phospho): 90.36				1.06371			0.720761		-1.73914									-0.479061						0.557	2.41e-06	0	1	1	4	0	105	0	2.09e-05	High	Unique	1390.71	6929410	3860040	69.3	61.21	4
NCAM1_MOUSE	P13595	Ncam1	Neural cell adhesion molecule 1 (N-CAM-1) (NCAM-1) (CD antigen CD56)	[K].NPPEAATAPASPK.[S]	1xDimethyl:2H(4) [N/K];2xPhospho [T7(100);S11(100)]	NCAM1_MOUSE 2xPhospho [T1001(100);S1005(100)]	NCAM1_MOUSE [995-1007]	T7(Phospho): 100;S11(Phospho): 100																	-0.191141							0.564	0.135059	0.0033885	1	1	1	0	50	0	0.04773	High	Unique	1474.68	3979510	2242920			1
NCOA5_MOUSE	Q91W39	Ncoa5	Nuclear receptor coactivator 5 (NCoA-5) (Coactivator independent of AF-2) (CIA)	[R].LLRSSADSLPGPISR.[Q]	2xPhospho [S];1xDimethyl:2H(4) [N-Term]		NCOA5_MOUSE [374-388]			0.996797	0.593446		1.13602													-0.367494						0.618	0.15968	0.0039922	1	1	5	1	30	0	0.08757	High	Unique	1760.86	1054070	651768	118.61	60.77	4
NCOA5_MOUSE	Q91W39	Ncoa5	Nuclear receptor coactivator 5 (NCoA-5) (Coactivator independent of AF-2) (CIA)	[R].LLRSSADSLPGPISR.[Q]	1xDimethyl [N-Term];2xPhospho [S5(84.9);S8(97)]	NCOA5_MOUSE 2xPhospho [S378(84.9);S381(97)]	NCOA5_MOUSE [374-388]	S5(Phospho): 84.87;S8(Phospho): 97.03												-3.88045					-0.105025							0.578	0.225289	0.00932339	1	1	5	1	34	0.003276	0.1571	High	Unique	1756.84	1419700	819964	131.39	141.18	2
NDRG1_MOUSE	Q62433	Ndrg1	Protein NDRG1 (N-myc downstream-regulated gene 1 protein) (Protein Ndr1)	[R].TASGSSVTSLEGTR.[S]	1xDimethyl:2H(4) [N-Term];1xPhospho [S/T]		NDRG1_MOUSE [328-341]	S3(Phospho): 41.64;S5(Phospho): 41.64		1.50285																						2.51	0.00534018	0	1	1	1	0	64	0	0.00273	High	Unique	1464.69	226276	567996			1
NDRG2_MOUSE	Q9QYG0	Ndrg2	Protein NDRG2 (N-myc downstream-regulated gene 2 protein) (Protein Ndr2)	[R].TASLTSAASIDGSR.[S]	1xDimethyl:2H(4) [N-Term];2xPhospho [S3(100);S9(99.7)]	NDRG2_MOUSE 2xPhospho [S332(100);S338(99.7)]	NDRG2_MOUSE [330-343]	S3(Phospho): 99.82;S9(Phospho): 99.67	1.33623	0.510737	1.17723	1.5805	1.28438	1.88061	1.07188	1.0943		2.18856	1.19199				6.10584	1.52755		0.525779		+	+			1.129	0.00015686	0	1	1	14	0	74	0	0.0003419	High	Unique	1528.66	779060	879187	35.57	31.05	13
NDRG2_MOUSE	Q9QYG0	Ndrg2	Protein NDRG2 (N-myc downstream-regulated gene 2 protein) (Protein Ndr2)	[R].TASLTSAASIDGSR.[S]	1xDimethyl [N-Term];1xPhospho [S9(86.9)]	NDRG2_MOUSE 1xPhospho [S338(86.9)]	NDRG2_MOUSE [330-343]	S9(Phospho): 98.97			0.910105						1.45557			1.87653		2.28694	5.5276	0.582641								0.658	7.18e-06	0	1	1	23	0	102	0	2.71e-05	High	Unique	1444.67	943757	621308	33.76	41.55	6
NDRG2_MOUSE	Q9QYG0	Ndrg2	Protein NDRG2 (N-myc downstream-regulated gene 2 protein) (Protein Ndr2)	[R].TASLTSAASIDGSR.[S]	1xDimethyl:2H(4) [N-Term];1xPhospho [S3(99.2)]	NDRG2_MOUSE 1xPhospho [S332(99.2)]	NDRG2_MOUSE [330-343]	T1(Phospho): 89.91	1.68319	0.547934	0.673278	2.49607	1.78263	2.0453	2.45164	1.55395	1.80929	2.30665	1.69978		4.81403	2.99356	6.41582			0.385848		+	+			1.624	6.26e-08	0	1	1	28	0	102	0	5.42e-07	High	Unique	1448.69	1207560	1961570	51.1	58.52	15
NDRG2_MOUSE	Q9QYG0	Ndrg2	Protein NDRG2 (N-myc downstream-regulated gene 2 protein) (Protein Ndr2)	[R].TASLTSAASIDGSR.[S]	1xDimethyl [N-Term];2xPhospho [S3(100);S9(98.4)]	NDRG2_MOUSE 2xPhospho [S332(100);S338(98.4)]	NDRG2_MOUSE [330-343]	S3(Phospho): 99.97;S9(Phospho): 98.36									1.73762			1.58107		2.34604										0.653	4.38e-05	0	1	1	18	0	85	0	0.0008448	High	Unique	1524.63	1036970	677456	19.26	24.45	3
NDRG2_MOUSE	Q9QYG0	Ndrg2	Protein NDRG2 (N-myc downstream-regulated gene 2 protein) (Protein Ndr2)	[R].SRTASLTSAASIDGSR.[S]	1xDimethyl [N-Term];2xPhospho [T3(98.5);S5(100)]	NDRG2_MOUSE 2xPhospho [T330(98.5);S332(100)]	NDRG2_MOUSE [328-343]	S1(Phospho): 53.45;T3(Phospho): 53.45;S5(Phospho): 92.66	-0.0569044	-0.385468	-0.410904	0.37029	0.194237		0.665453		1.86396		1.79272	2.01565					0.481059	0.685441				+		0.771	6.27e-05	0	1	1	31	1	81	0	0.0001392	High	Unique	1767.77	3277220	2527240	65.68	70.27	11
NDRG2_MOUSE	Q9QYG0	Ndrg2	Protein NDRG2 (N-myc downstream-regulated gene 2 protein) (Protein Ndr2)	[R].SRTASLTSAASIDGSR.[S]	1xDimethyl:2H(4) [N-Term];2xPhospho [S1(99.8);T3(98.6)]	NDRG2_MOUSE 2xPhospho [S328(99.8);T330(98.6)]	NDRG2_MOUSE [328-343]	S1(Phospho): 99.81;T3(Phospho): 98.58								0.932775	0.138874					3.33425		1.36943		0.945015						1.003	0.00390716	0	1	1	7	1	58	0.001567	0.1523	High	Unique	1771.79	5077230	5090970	99.33	90.25	6
NEDD4_MOUSE	P46935	Nedd4	E3 ubiquitin-protein ligase NEDD4 (EC 2.3.2.26) (HECT-type E3 ubiquitin transferase NEDD4) (Neural precursor cell expressed developmentally down-regulated protein 4) (NEDD-4)	[K].RPSPDDDLTDEDNDDMQLQAQR.[A]	1xDimethyl [N-Term];1xOxidation [M16];1xPhospho [T9(87.2)]	NEDD4_MOUSE 1xPhospho [T287(87.2)]	NEDD4_MOUSE [279-300]	T9(Phospho): 87.21												0.0815666												0.381	0.168499	0.0039922	1	1	2	0	37	0	0.09772	High	Unique	2698.09	1839820	701046	11.35	55	2
NED4L_MOUSE	Q8CFI0	Nedd4l	E3 ubiquitin-protein ligase NEDD4-like (EC 2.3.2.26) (HECT-type E3 ubiquitin transferase NED4L) (NEDD4.2) (Nedd4-2)	[R].SLSSPTVTLSAPLEGAK.[D]	1xDimethyl:2H(4) [S/K];1xPhospho [S3(98.4)]	NED4L_MOUSE 1xPhospho [S477(92.1)]	NED4L_MOUSE [475-491]	S3(Phospho): 98.41	0.488626			0.832361		0.823364	0.661707	0.497552												+				0.777	0.00034604	0	1	1	8	0	71	0	0.0002822	High	Unique	1801.98	511415	397177	22.81	22.49	5
NED4L_MOUSE	Q8CFI0	Nedd4l	E3 ubiquitin-protein ligase NEDD4-like (EC 2.3.2.26) (HECT-type E3 ubiquitin transferase NED4L) (NEDD4.2) (Nedd4-2)	[R].SLSSPTVTLSAPLEGAK.[D]	1xDimethyl [S/K];1xPhospho [S3(92.2)]	NED4L_MOUSE 1xDimethyl [K];1xPhospho [S477(92.2)]	NED4L_MOUSE [475-491]	S3(Phospho): 92.15			0.297988		0.691873							0.958677	1.3008		-0.39366									0.558	8.65e-05	0	1	1	19	0	98	0	0.0002131	High	Unique	1793.93	452741	252694	50.24	80.38	6
NF1_MOUSE	Q04690	Nf1	Neurofibromin (Neurofibromatosis-related protein NF-1)	[K].GSEGYLAATYPAVGQTSPR.[A]	1xDimethyl [N-Term];1xPhospho [T16(75)]	NF1_MOUSE 1xPhospho [T2516(75)]	NF1_MOUSE [2501-2519]	T16(Phospho): 75.05						0.268482																		0.447	0.0695289	0	1	1	2	0	24	0.001817	0.09588	High	Unique	2032.94	237196	105916			1
NIPBL_MOUSE	Q6KCD5	Nipbl	Nipped-B-like protein (Delangin homolog) (SCC2 homolog)	[K].AITSLLGGGSPK.[N]	1xDimethyl [A/K];1xPhospho [S10(99)]	NIPBL_MOUSE 1xDimethyl [K];1xPhospho [S2652(99)]	NIPBL_MOUSE [2643-2654]	S10(Phospho): 99.04					-0.221708																			0.485	0.0143362	0	1	1	1	0	46	0	0.01403	High	Unique	1236.66	248493	120444			1
NLGN2_MOUSE	Q69ZK9	Nlgn2	Neuroligin-2	[R].RLSPPGGSGSGVPGGGPLLPTAGR.[E]	1xDimethyl [N-Term];1xPhospho [S3(79.7)]	NLGN2_MOUSE 1xPhospho [S714(79.7)]	NLGN2_MOUSE [712-735]	S3(Phospho): 79.74					0.679829		1.51833							2.98662										1.044	0.00911069	0	1	1	7	1	34	0	0.008988	High	Unique	2252.15	1119080	1168380	29.56	11.79	3
NMT1_MOUSE	O70310	Nmt1	Glycylpeptide N-tetradecanoyltransferase 1 (EC 2.3.1.97) (Myristoyl-CoA:protein N-myristoyltransferase 1) (NMT 1) (Type I N-myristoyltransferase) (Peptide N-myristoyltransferase 1)	[R].SGLSPANDTGAK.[K]	1xDimethyl [S/K];1xPhospho [S4(99.8)]	NMT1_MOUSE RecName: Full=Glycylpeptide N-tetradecanoyltransferase 1;EC=2.3.1.97 {ECO:0000269 1xDimethyl [K];1xPhospho [S47(99.8)]	NMT1_MOUSE RecName: Full=Glycylpeptide N-tetradecanoyltransferase 1;EC=2.3.1.97 {ECO:0000269 [44-55]	S4(Phospho): 99.78									0.0182824															0.23	0.00149221	0	1	1	1	0	71	0	0.002832	High	Unique	1253.58	248160	57156.1			1
NOP56_MOUSE	Q9D6Z1	Nop56	Nucleolar protein 56 (Nucleolar protein 5A)	[K].SSPKEEVASEPEEAASPTTPK.[K]	Dimethyl [S];1xPhospho [S9(100)]	NOP56_MOUSE 1xDimethyl [];1xPhospho [S536(100)]	NOP56_MOUSE [528-548]	S9(Phospho): 100				0.618635		0.9052	0.454703			-5.26859		-0.599401	-2.97967											0.523	5.39e-06	0	1	1	11	1	79	0	2.04e-05	High	Unique	2335.1	894877	467869	63.96	98.18	6
NOP56_MOUSE	Q9D6Z1	Nop56	Nucleolar protein 56 (Nucleolar protein 5A)	[K].SSPKEEVASEPEEAASPTTPK.[K]	Dimethyl [S];2xPhospho [S9(100);S/T]	NOP56_MOUSE 1xDimethyl [];2xPhospho [S536(100);S/T]	NOP56_MOUSE [528-548]	S9(Phospho): 99.7;S16(Phospho): 97.57	0.401432	-0.217777									-0.616059	-0.563537	0.939135	1.11665	2.12237							+		0.363	1.83e-05	0	1	1	19	1	89	0	9.94e-05	High	Unique	2415.06	1353840	491050	45.56	108.66	8
NOP56_MOUSE	Q9D6Z1	Nop56	Nucleolar protein 56 (Nucleolar protein 5A)	[K].SSPKEEVASEPEEAASPTTPK.[K]	Dimethyl:2H(4) [S];2xPhospho [S9(99.8);S16(95.3)]	NOP56_MOUSE 2xPhospho [S536(99.8);S543(95.3)]	NOP56_MOUSE [528-548]	S9(Phospho): 99.82;S16(Phospho): 82.09			0.434895	0.758573	0.205612	0.655514	-0.00371295	0.0064643	0.801005							-0.0022614	-0.431331	0.0946582						0.503	0.000294504	0	1	1	11	1	75	0	0.0001412	High	Unique	2427.14	3337280	1679280	69.97	61.18	10
NOP56_MOUSE	Q9D6Z1	Nop56	Nucleolar protein 56 (Nucleolar protein 5A)	[K].SSPKEEVASEPEEAASPTTPK.[K]	Dimethyl:2H(4) [S];1xPhospho [S9(100)]	NOP56_MOUSE 1xPhospho [S536(100)]	NOP56_MOUSE [528-548]	S9(Phospho): 98.11	0.511111	0.0641587	0.446543		0.746892				-0.348597															0.749	2.99e-06	0	1	1	7	1	71	0	0.0007764	High	Unique	2347.17	1414350	1059820	9.95	36.86	5
NSF1C_MOUSE	Q9CZ44	Nsfl1c	NSFL1 cofactor p47 (p97 cofactor p47)	[K].LGSTAPQVLNTSSPAQQAENEAK.[A]	1xDimethyl [L/K];1xPhospho [T/S]	NSF1C_MOUSE 1xDimethyl [K]	NSF1C_MOUSE [260-282]			0.324039			-0.000728965							0.185666	-1.75213			0.383152	-0.256346	-0.485445						0.458	0.00512917	0	1	1	23	0	62	0	0.006714	High	Unique	2477.19	935998	428397	76.71	70.9	7
NUCKS_MOUSE	Q80XU3	Nucks1	Nuclear ubiquitous casein and cyclin-dependent kinase substrate 1 (JC7)	[K].VVDYSQFQESDDADEDYGRDSGPPAK.[K]	1xPhospho [S10(100)];1xDimethyl:2H(4) [V/K]	NUCKS_MOUSE 1xPhospho [S19(100)]	NUCKS_MOUSE [10-35]	S10(Phospho): 99.98		0.55729	0.978879	-0.162303	0.311829		-0.605528				-0.161814	-0.871439						0.124961						0.551	2.73e-07	0	1	1	10	1	94	0	9.93e-05	High	Unique	3034.31	11606600	6396400	24.55	70.73	9
NUCKS_MOUSE	Q80XU3	Nucks1	Nuclear ubiquitous casein and cyclin-dependent kinase substrate 1 (JC7)	[K].VVDYSQFQESDDADEDYGRDSGPPAK.[K]	1xDimethyl [V/K];1xPhospho [S10(98.6)]	NUCKS_MOUSE 1xDimethyl [K];1xPhospho [S19(98.6)]	NUCKS_MOUSE [10-35]	S10(Phospho): 98.63	0.527676					0.980023		-0.181927					0.943619	1.18445	2.67236	0.541051	0.217189							0.46	1.87e-05	0	1	1	16	1	87	0	0.0001102	High	Unique	3026.26	10013000	4605670	51.33	82.23	9
NUCKS_MOUSE	Q80XU3	Nucks1	Nuclear ubiquitous casein and cyclin-dependent kinase substrate 1 (JC7)	[K].VVDYSQFQESDDADEDYGR.[D]	1xDimethyl [N-Term];1xPhospho [S10(100)]	NUCKS_MOUSE 1xPhospho [S19(100)]	NUCKS_MOUSE [10-28]				-0.917643	-2.04227	-1.78049	-1.07527	-2.70602	-2.46439	-0.888805			-0.402324					-0.280403			+				0.168	1.09e-05	0	1	1	12	0	100	0	8.12e-06	High	Unique	2345.91	2925040	490259	44.66	62.57	9
NUCKS_MOUSE	Q80XU3	Nucks1	Nuclear ubiquitous casein and cyclin-dependent kinase substrate 1 (JC7)	[R].KVVDYSQFQESDDADEDYGR.[D]	1xDimethyl [K];1xPhospho [S11(100)]	NUCKS_MOUSE 1xDimethyl [K];1xPhospho [S19(100)]	NUCKS_MOUSE [9-28]	S11(Phospho): 100	-1.25869		-1.55289			-1.38203	-2.34614	-3.05327	-4.50728	-3.11499	-2.50062	-3.18519		-1.32115	-0.39366						+	+		0.114	0.000100673	0	1	1	15	1	77	0	0.0003288	High	Unique	2502.03	3018010	343565	59.15	133.33	11
NUCKS_MOUSE	Q80XU3	Nucks1	Nuclear ubiquitous casein and cyclin-dependent kinase substrate 1 (JC7)	[R].KVVDYSQFQESDDADEDYGR.[D]	1xDimethyl:2H(4) [K];1xPhospho [S11(100)]	NUCKS_MOUSE 1xPhospho [S19(100)]	NUCKS_MOUSE [9-28]	S11(Phospho): 99.93		-1.67553														-0.239745	0.297255	-0.201436						0.378	0.000158449	0	1	1	4	1	78	0	0.0001438	High	Unique	2510.08	12259700	4629370	91.32	66.37	4
NUFP2_MOUSE	Q5F2E7	Nufip2	Nuclear fragile X mental retardation-interacting protein 2 (82 kDa FMRP-interacting protein) (82-FIP) (FMRP-interacting protein 2)	[R].NDSWGSFDLR.[A]	1xDimethyl [N-Term];1xPhospho [S3(97.2)]	NUFP2_MOUSE 1xPhospho [S649(97.2)]	NUFP2_MOUSE [647-656]	S3(Phospho): 97.24																		0.0490848						0.571	0.141348	0.0039922	1	1	1	0	30	0	0.0683	High	Unique	1304.53	731278	417556			1
NUFP2_MOUSE	Q5F2E7	Nufip2	Nuclear fragile X mental retardation-interacting protein 2 (82 kDa FMRP-interacting protein) (82-FIP) (FMRP-interacting protein 2)	[K].DYEIENQNPLASPTNTLLGSAK.[E]	1xDimethyl [D/K];1xPhospho [S/T/Y]	NUFP2_MOUSE 1xDimethyl [K];1xPhospho [S626(75.2)]	NUFP2_MOUSE [615-636]				-1.44012								-1.16544	-4.3484												0.129	0.147902	0.0039922	1	1	3	0	27	0.002269	0.09501	High	Unique	2511.2	383283	49569.7	58.94	112.89	3
OSBP1_MOUSE	Q3B7Z2	Osbp	Oxysterol-binding protein 1	[K].MLAESDDSGDEESVSQTDKTELQSTLR.[T]	1xDimethyl [M/K];1xOxidation [M1];2xPhospho [S5(99.8);S8(99)]	OSBP1_MOUSE 1xDimethyl [K];2xPhospho [S188(99.8);S191(99)]	OSBP1_MOUSE [184-210]	S5(Phospho): 99.76;S8(Phospho): 98.96			1.14936						2.23945			1.99326			5.01736	-1.18629								0.74	0.0248766	0	1	1	6	1	77	0	0.006975	High	Unique	3203.32	3510940	2596610	20.07	60	5
OSBP1_MOUSE	Q3B7Z2	Osbp	Oxysterol-binding protein 1	[K].MLAESDDSGDEESVSQTDKTELQSTLR.[T]	1xOxidation [M1];1xDimethyl:2H(4) [M/K];2xPhospho [S5(91);S/T]	OSBP1_MOUSE 2xPhospho [S188;S191]	OSBP1_MOUSE [184-210]			0.796291																						1.538	0.0493627	0	1	1	1	1	43	0	0.02244	High	Unique	3211.37	2829510	4352330			1
OSB11_MOUSE	Q8CI95	Osbpl11	Oxysterol-binding protein-related protein 11 (ORP-11) (OSBP-related protein 11)	[R].SFSLASSGNSPISQR.[R]	1xDimethyl [N-Term];1xPhospho [S10(75.2)]	OSB11_MOUSE 1xPhospho [S186(75.2)]	OSB11_MOUSE [177-191]	S10(Phospho): 75.22																-0.475301								0.26	0.0715504	0	1	1	3	0	42	0	0.04445	High	Unique	1645.76	1729830	449533			1
PACS1_MOUSE	Q8K212	Pacs1	Phosphofurin acidic cluster sorting protein 1 (PACS-1)	[K].LKPFFEGMSQSSSQTEIGSLNSK.[G]	Dimethyl [L];1xPhospho [S/T];1xOxidation [M8]	PACS1_MOUSE 1xDimethyl []	PACS1_MOUSE [397-419]	S9(Phospho): 70.44						0.975172						1.74212		-3.53249										0.624	0.0817365	0	1	1	12	0	26	0.004709	0.2255	High	Unique	2682.27	481190	300067	82.34	115.33	3
PACS1_MOUSE	Q8K212	Pacs1	Phosphofurin acidic cluster sorting protein 1 (PACS-1)	[K].LKPFFEGMSQSSSQTEIGSLNSK.[G]	1xPhospho [S];1xOxidation [M8];Dimethyl:2H(4) [L]	PACS1_MOUSE 1xPhospho [S]	PACS1_MOUSE [397-419]				0.802781																					0.815	0.0470158	0	1	1	2	0	23	0	0.02743	High	Unique	2694.35	1369150	1116290			1
PAK1_MOUSE	O88643	Pak1	Serine/threonine-protein kinase PAK 1 (EC 2.7.11.1) (Alpha-PAK) (CDC42/RAC effector kinase PAK-A) (p21-activated kinase 1) (PAK-1) (p65-PAK)	[R].DVATSPISPTENNTTPPDALTR.[N]	1xDimethyl [N-Term];2xPhospho [T/S]		PAK1_MOUSE [216-237]					-0.27078											2.88059		0.108747							0.488	0.017883	0	1	1	6	0	43	0	0.007879	High	Unique	2485.09	2726370	1329630	50.19	101.28	4
PAK3_MOUSE	Q61036	Pak3	Serine/threonine-protein kinase PAK 3 (EC 2.7.11.1) (Beta-PAK) (CDC42/RAC effector kinase PAK-B) (p21-activated kinase 3) (PAK-3)	[K].TASEPPLAPPVSEEEDEEEEEEEDDNEPPPVIAPRPEHTK.[S]	1xDimethyl:2H(4) [T/K];1xPhospho [S12(99.7)]	PAK3_MOUSE 1xPhospho [S186(99.7)]	PAK3_MOUSE [175-214]				1.12206								1.0767													1.023	0.031419	0	1	1	4	0	29	0	0.01888	High	Unique	4608.08	4193680	4288910	105.58	105.93	3
PAK3_MOUSE	Q61036	Pak3	Serine/threonine-protein kinase PAK 3 (EC 2.7.11.1) (Beta-PAK) (CDC42/RAC effector kinase PAK-B) (p21-activated kinase 3) (PAK-3)	[K].TASEPPLAPPVSEEEDEEEEEEEDDNEPPPVIAPRPEHTK.[S]	1xDimethyl [T/K];1xPhospho [S12(100)]	PAK3_MOUSE 1xDimethyl [K];1xPhospho [S186(100)]	PAK3_MOUSE [175-214]	S12(Phospho): 99.98				1.35364			1.01395		1.86501				0.00533652											0.993	0.0130946	0	1	1	5	0	30	0	0.04472	High	Unique	4600.03	5806910	5767060	70.93	79.46	4
PALM_MOUSE	Q9Z0P4	Palm	Paralemmin-1 (Paralemmin)	[K].SETLVNAQQTPLGTPKENR.[T]	1xDimethyl [S/K];2xPhospho [T10(100);T14(100)]	PALM_MOUSE 1xDimethyl [K];2xPhospho [T141(100);T145(100)]	PALM_MOUSE [132-150]	T10(Phospho): 100;T14(Phospho): 100		-6.4688			-1.66525	-5.21222	-4.75648		-0.767959	1.27843		-4.3484	-2.97967	-3.53249	-0.39366	0.324986								0.23	0.000219862	0	1	1	11	1	64	0	0.0004496	High	Unique	2299.07	441762	101474	106.92	241.13	11
PARP8_MOUSE	Q3UD82	Parp8	Poly [ADP-ribose] polymerase 8 (PARP-8) (EC 2.4.2.30) (ADP-ribosyltransferase diphtheria toxin-like 16) (ARTD16)	[R].LQLHGAMYGSGIYLSPMSSISFGYSGMNK.[K]	1xDimethyl [L/K];1xOxidation [M];4xPhospho [S/Y]	PARP8_MOUSE 1xDimethyl [K]	PARP8_MOUSE [718-746]	Y8(Phospho): 41.83;S10(Phospho): 41.83;Y13(Phospho): 41.83;S15(Phospho): 56.4;S18(Phospho): 41.37;S19(Phospho): 41.37;S21(Phospho): 41.37;Y24(Phospho): 46.99;S25(Phospho): 46.99																		-3.45355						0.05	0.264047	0.00932339	1	1	8	0	24	0.001386	0.127	High	Unique	3488.39	84017.4	4232.56			1
PCLO_MOUSE	Q9QYX7	Pclo	Protein piccolo (Aczonin) (Brain-derived HLMN protein) (Multidomain presynaptic cytomatrix protein)	[R].ADPTVQLAPSPPKSPK.[V]	Dimethyl [A];2xPhospho [S10(100);S14(100)]	PCLO_MOUSE 1xDimethyl [];2xPhospho [S3545(100);S3549(100)]	PCLO_MOUSE [3536-3551]	S10(Phospho): 100;S14(Phospho): 100												1.10121												0.437	0.0573686	0	1	1	1	1	32	0	0.03543	High	Unique	1876.92	1347610	588923			1
PCLO_MOUSE	Q9QYX7	Pclo	Protein piccolo (Aczonin) (Brain-derived HLMN protein) (Multidomain presynaptic cytomatrix protein)	[K].IVDSGVQTDDEETADR.[T]	1xDimethyl [N-Term];1xPhospho [T8(91.4)]	PCLO_MOUSE 1xPhospho [T3376(91.4)]	PCLO_MOUSE [3369-3384]	T8(Phospho): 91.39									4.1292									-0.764176						0.237	0.000494903	0	1	1	3	0	56	0	0.0003995	High	Unique	1857.77	657524	155918	63.63	139.57	2
PCM1_MOUSE	Q9R0L6	Pcm1	Pericentriolar material 1 protein (PCM-1) (mPCM-1)	[R].VTNAISPESSPGVGR.[R]	1xDimethyl [N-Term];1xPhospho [S/T]		PCM1_MOUSE [60-74]	S6(Phospho): 33.3;S9(Phospho): 33.3;S10(Phospho): 33.3									1.31773															0.567	0.0656462	0	1	1	1	0	31	0	0.05876	High	Unique	1578.75	511540	289990			1
PCM1_MOUSE	Q9R0L6	Pcm1	Pericentriolar material 1 protein (PCM-1) (mPCM-1)	[R].VTNAISPESSPGVGR.[R]	1xDimethyl [N-Term];2xPhospho [S6(99.9);S9(88.8)]	PCM1_MOUSE 2xPhospho [S65(99.9);S68(88.8)]	PCM1_MOUSE [60-74]	S6(Phospho): 99.92;S9(Phospho): 88.82																	-2.18007	-1.10878						0.211	0.0222903	0	1	1	4	0	44	0	0.007704	High	Unique	1658.72	2046490	431711	29.81	66.29	2
HAP28_MOUSE	Q3UHX2	Pdap1	28 kDa heat- and acid-stable phosphoprotein (PDGF-associated protein) (PAP) (PDGFA-associated protein 1) (PAP1)	[K].SLDSDESEDEDDDYQQKR.[K]	1xDimethyl:2H(4) [S/K];2xPhospho [S4(99.8);S7(100)]	HAP28_MOUSE 2xPhospho [S60(99.8);S63(100)]	HAP28_MOUSE [57-74]	S4(Phospho): 97.53;S7(Phospho): 99.56	1.31032				0.906973	1.37763		1.2319			1.54026	1.87016												1.083	0.00180717	0	1	1	9	1	67	0	0.001747	High	Unique	2397.91	1549050	1677830	59.49	51.3	7
HAP28_MOUSE	Q3UHX2	Pdap1	28 kDa heat- and acid-stable phosphoprotein (PDGF-associated protein) (PAP) (PDGFA-associated protein 1) (PAP1)	[K].SLDSDESEDEDDDYQQK.[R]	1xDimethyl [S/K];2xPhospho [S4(99.2);S7(100)]	HAP28_MOUSE 1xDimethyl [K];2xPhospho [S60(99.2);S63(100)]	HAP28_MOUSE [57-73]	S4(Phospho): 99.93;S7(Phospho): 99.99					-0.610195	-0.246752		-0.730058	0.150884		0.440696	0.021117												0.306	5.2e-06	0	1	1	7	0	81	0	3.08e-05	High	Unique	2233.76	1292290	394985	24.02	21.65	6
PDCD5_MOUSE	P56812	Pdcd5	Programmed cell death protein 5 (TF-1 cell apoptosis-related protein 19) (Protein TFAR19)	[R].KVMDSDEDDADY.[-]	1xDimethyl [K];1xOxidation [M3];1xPhospho [S5(100)]	PDCD5_MOUSE 1xDimethyl [K];1xPhospho [S119(100)]	PDCD5_MOUSE [115-126]	S5(Phospho): 100												1.17514												0.46	0.0134962	0	1	1	2	1	51	0	0.009679	High	Unique	1554.56	879785	404693			1
PDCD5_MOUSE	P56812	Pdcd5	Programmed cell death protein 5 (TF-1 cell apoptosis-related protein 19) (Protein TFAR19)	[R].KVMDSDEDDADY.[-]	1xOxidation [M3];1xDimethyl:2H(4) [K];1xPhospho [S5(100)]	PDCD5_MOUSE 1xPhospho [S119(100)]	PDCD5_MOUSE [115-126]	S5(Phospho): 100									1.85029															0.82	0.135059	0.0033885	1	1	1	1	32	0	0.108	High	Unique	1562.61	991852	813328			1
PDS5B_MOUSE	Q4VA53	Pds5b	Sister chromatid cohesion protein PDS5 homolog B (Androgen-induced proliferation inhibitor) (Androgen-induced prostate proliferative shutoff-associated protein AS3)	[R].AESPETSAVESTQSTPQK.[G]	1xDimethyl [A/K];1xPhospho [S3(100)]	PDS5B_MOUSE 1xDimethyl [K];1xPhospho [S1356(100)]	PDS5B_MOUSE [1354-1371]	S3(Phospho): 99.11		-1.73032	-1.80059			-0.952408					-0.856579	0.175043		0.661244	2.60311				+					0.199	2.19e-05	0	1	1	13	0	75	0	0.001296	High	Unique	2012.91	1000230	198880	44.4	60.39	8
PDXD1_MOUSE	Q99K01	Pdxdc1	Pyridoxal-dependent decarboxylase domain-containing protein 1 (EC 4.1.1.-)	[K].VQGTGVTPPPTPLGTR.[S]	1xDimethyl [N-Term];2xPhospho [T]	PDXD1_MOUSE 2xPhospho [T691(79.2);T]	PDXD1_MOUSE [681-696]	T4(Phospho): 50;T7(Phospho): 50;T11(Phospho): 79.16			-1.56599																					0.158	0.281348	0.00993072	1	1	2	0	22	0	0.1582	High	Unique	1765.83	413601	65288.2			1
PEA15_MOUSE	Q62048	Pea15	Astrocytic phosphoprotein PEA-15 (15 kDa phosphoprotein enriched in astrocytes)	[K].DIIRQPSEEEIIK.[L]	1xDimethyl [D/K];1xPhospho [S7(100)]	PEA15_MOUSE 1xDimethyl [K];1xPhospho [S116(100)]	PEA15_MOUSE [110-122]	S7(Phospho): 100	-0.930689	-0.911328	-0.667205		-0.859642	-0.90518		-0.402515			-0.142487	-0.748492		0.957273	2.97101	1.08952		0.283923	+	+				0.33	0.0533517	0	1	1	19	1	54	0.004572	0.1349	High	Unique	1705.88	1894800	624737	45.05	64.25	13
PEA15_MOUSE	Q62048	Pea15	Astrocytic phosphoprotein PEA-15 (15 kDa phosphoprotein enriched in astrocytes)	[R].QPSEEEIIK.[L]	1xDimethyl [Q/K];1xPhospho [S3(100)]	PEA15_MOUSE 1xDimethyl [K];1xPhospho [S116(100)]	PEA15_MOUSE [114-122]	S3(Phospho): 100	-1.13864	-2.05177		-0.924748		-1.1733			-0.500582		-1.1761	-2.77722	0.775168	0.268314				0.438939						0.241	0.030499	0	1	1	19	0	59	0	0.007387	High	Unique	1208.58	2949670	710185	28.9	93.92	10
PEA15_MOUSE	Q62048	Pea15	Astrocytic phosphoprotein PEA-15 (15 kDa phosphoprotein enriched in astrocytes)	[K].DIIRQPSEEEIIK.[L]	1xDimethyl:2H(4) [D/K];1xPhospho [S7(100)]	PEA15_MOUSE 1xPhospho [S116(100)]	PEA15_MOUSE [110-122]						-0.905419											0.803044		0.464904						0.472	0.10434	0.000872981	1	1	4	1	45	0	0.04349	High	Unique	1713.93	1614060	762191	13.65	49.13	4
PEA15_MOUSE	Q62048	Pea15	Astrocytic phosphoprotein PEA-15 (15 kDa phosphoprotein enriched in astrocytes)	[R].QPSEEEIIK.[L]	1xDimethyl:2H(4) [Q/K];1xPhospho [S3(100)]	PEA15_MOUSE 1xPhospho [S116(100)]	PEA15_MOUSE [114-122]	S3(Phospho): 100					-0.853683		-1.45917									0.326352	0.22241							0.459	0.253035	0.00932339	1	1	4	0	33	0.007439	0.2532	High	Unique	1216.63	4986850	2287170	35.91	72.96	4
PGM2L_MOUSE	Q8CAA7	Pgm2l1	Glucose 1,6-bisphosphate synthase (EC 2.7.1.106) (Phosphoglucomutase-2-like 1)	[K].AVAGVMITASHNR.[K]	1xDimethyl [N-Term];1xOxidation [M6];1xPhospho [S10(100)]	PGM2L_MOUSE 1xPhospho [S175(100)]	PGM2L_MOUSE [166-178]	S10(Phospho): 99.98		-0.378586	-1.55685	0.0373361	-1.41552	-0.510739	-1.23649					-1.3099	1.40165			-0.111704								0.274	0.000906059	0	1	1	13	0	68	0	0.004722	High	Unique	1450.69	876900	240274	49.77	66.83	9
PGRC1_MOUSE	O55022	Pgrmc1	Membrane-associated progesterone receptor component 1	[K].EGEEPTVYSDDEEPKDETAR.[K]	1xDimethyl:2H(4) [E/K];1xPhospho [S9(100)]	PGRC1_MOUSE 1xPhospho [S181(100)]	PGRC1_MOUSE [173-192]	S9(Phospho): 99.15	-0.24352	-1.255	-0.197324	0.0642173	-0.503526	-0.0794742	-0.120911	-0.678847	0.447621	0.326721	-0.0405383		2.68748	1.66232	4.7003	1.71604	1.37548	1.20017					+	0.526	8.44e-06	0	1	1	17	1	81	0	0.000122	High	Unique	2440.05	11292000	5941180	30.74	45.05	17
PI51C_MOUSE	O70161	Pip5k1c	Phosphatidylinositol 4-phosphate 5-kinase type-1 gamma (PIP5K1-gamma) (PtdIns(4)P-5-kinase 1 gamma) (EC 2.7.1.68) (Phosphatidylinositol 4-phosphate 5-kinase type I gamma) (PIP5KIgamma)	[R].TQSSGQDGRPQEEPHAEDLQK.[I]	1xDimethyl [T/K];1xPhospho [S/T]	PI51C_MOUSE 1xDimethyl [K]	PI51C_MOUSE [552-572]	S3(Phospho): 49.99;S4(Phospho): 49.99									-4.50728			-0.274551			-0.39366									0.103	0.20292	0.0053687	1	1	5	0	35	0.005645	0.1584	High	Unique	2473.1	1207430	123801	70.35	170.4	3
PJA1_MOUSE	O55176	Pja1	E3 ubiquitin-protein ligase Praja-1 (Praja1) (EC 2.3.2.27) (RING-type E3 ubiquitin transferase Praja-1)	[K].VFFDTDDDDDVPHSTSR.[W]	1xDimethyl [N-Term];1xPhospho [T5(100)]	PJA1_MOUSE 1xPhospho [T231(100)]	PJA1_MOUSE [227-243]	T5(Phospho): 100		-0.663459			-5.15031		-1.78161		-1.40769	-5.26859	-5.01579	-4.3484		-3.53249	-0.39366	0.0457473	-0.633847	-0.211499				+		0.344	0.00201906	0	1	1	13	0	52	0	0.01219	High	Unique	2075.82	799544	275205	116.62	159	12
LPPR3_MOUSE	Q7TPB0	Plppr3	Phospholipid phosphatase-related protein type 3 (EC 3.1.3.4) (Lipid phosphate phosphatase-related protein type 3) (Plasticity-related gene 2 protein) (PRG-2)	[K].SVSTDELGPPGR.[L]	1xDimethyl [N-Term];1xPhospho [S3(99.8)]	LPPR3_MOUSE 1xPhospho [S320(99.8)]	LPPR3_MOUSE [318-329]	S3(Phospho): 91.87	-0.522411		-1.21046	-0.261409		-0.629862		-0.748992	-0.219769		-0.403499	-0.296372	1.12272	0.879028	2.55676	-0.420876	-0.55071	0.036074						0.279	6.17e-05	0	1	1	21	0	94	0	4.54e-05	High	Unique	1322.6	2358480	659042	17.3	53.86	14
LPPR3_MOUSE	Q7TPB0	Plppr3	Phospholipid phosphatase-related protein type 3 (EC 3.1.3.4) (Lipid phosphate phosphatase-related protein type 3) (Plasticity-related gene 2 protein) (PRG-2)	[K].SVSTDELGPPGR.[L]	1xDimethyl:2H(4) [N-Term];1xPhospho [S3(99.7)]	LPPR3_MOUSE 1xPhospho [S320(99.7)]	LPPR3_MOUSE [318-329]	S3(Phospho): 99.71							-0.366205			0.173851														0.538	0.0105444	0	1	1	2	0	83	0	0.01102	High	Unique	1326.62	1961090	1055260	40.59	5.66	2
LPPR4_MOUSE	Q7TME0	Plppr4	Phospholipid phosphatase-related protein type 4 (EC 3.1.3.4) (Brain-specific phosphatidic acid phosphatase-like protein 1) (Lipid phosphate phosphatase-related protein type 4) (Plasticity-related gene 1 protein) (PRG-1)	[K].GNIILIPERSNSPENTR.[N]	1xDimethyl [N-Term];1xPhospho [S/T]		LPPR4_MOUSE [735-751]	S10(Phospho): 49.97;S12(Phospho): 49.97																		-0.357701						0.431	0.0116624	0	1	1	4	1	44	0	0.006811	High	Unique	2018.01	889448	383087			1
PO3F3_MOUSE	P31361	Pou3f3	POU domain, class 3, transcription factor 3 (Brain-specific homeobox/POU domain protein 1) (Brain-1) (Brn-1) (Octamer-binding protein 8) (Oct-8) (Octamer-binding transcription factor 8) (OTF-8)	[K].WLEEADSSTGSPTSIDK.[I]	1xDimethyl [W/K];1xPhospho [S/T]	PO3F3_MOUSE 1xDimethyl [K]	PO3F3_MOUSE [380-396]	S11(Phospho): 32.61;T13(Phospho): 32.61;S14(Phospho): 32.61																		-0.0175313						0.545	0.0454369	0	1	2	1	0	37	0	0.02333	High	Unique	1958.86	1282770	699401			1
LIPA2_MOUSE	Q8BSS9	Ppfia2	Liprin-alpha-2 (Protein tyrosine phosphatase receptor type f polypeptide-interacting protein alpha-2) (PTPRF-interacting protein alpha-2)	[R].QAQSPSGVSSEVEVLK.[A]	1xDimethyl [Q/K];1xPhospho [S4(99.9)]	LIPA2_MOUSE 1xDimethyl [K];1xPhospho [S163(99.9)]	LIPA2_MOUSE [160-175]	S4(Phospho): 99.89					0.934574		1.2447					1.03989	0.933495	-3.53249	-0.39366	-0.944304	-0.486945	-0.501867						0.437	0.000212241	0	1	1	15	0	88	0	0.001083	High	Unique	1780.87	943680	412735	76.95	90.02	9
LIPA2_MOUSE	Q8BSS9	Ppfia2	Liprin-alpha-2 (Protein tyrosine phosphatase receptor type f polypeptide-interacting protein alpha-2) (PTPRF-interacting protein alpha-2)	[R].QAQSPSGVSSEVEVLK.[A]	1xDimethyl:2H(4) [Q/K];1xPhospho [S4(99.9)]	LIPA2_MOUSE 1xPhospho [S163(99.9)]	LIPA2_MOUSE [160-175]	S4(Phospho): 98.87	0.883523	0.885853	0.655962	1.27626		1.19873		1.83827	1.67818										+	+	+			0.998	0.000191892	0	1	1	8	0	80	0	0.0002844	High	Unique	1788.92	730475	728799	46.83	17.79	8
LIPA3_MOUSE	P60469	Ppfia3	Liprin-alpha-3 (Protein tyrosine phosphatase receptor type f polypeptide-interacting protein alpha-3) (PTPRF-interacting protein alpha-3)	[R].QAQSPGGVSSEVEVLK.[A]	1xDimethyl [Q/K];1xPhospho [S4(100)]	LIPA3_MOUSE 1xDimethyl [K];1xPhospho [S142(100)]	LIPA3_MOUSE [139-154]	S4(Phospho): 100	0.9493	0.561318		1.52606	0.855912		1.41658			1.67477	0.962106	1.40822	1.68973			0.510647	-0.313416	-0.49699				+		0.762	3.65e-08	0	1	1	14	0	103	0	0.0008124	High	Unique	1750.86	931513	709623	58.1	39.61	13
LIPA3_MOUSE	P60469	Ppfia3	Liprin-alpha-3 (Protein tyrosine phosphatase receptor type f polypeptide-interacting protein alpha-3) (PTPRF-interacting protein alpha-3)	[R].QAQSPGGVSSEVEVLK.[A]	1xDimethyl:2H(4) [Q/K];1xPhospho [S4(100)]	LIPA3_MOUSE 1xPhospho [S142(100)]	LIPA3_MOUSE [139-154]	S4(Phospho): 100			1.02298																					0.95	0.000141107	0	1	1	1	0	77	0	0.0001364	High	Unique	1758.91	1176700	1117580			1
PPM1H_MOUSE	Q3UYC0	Ppm1h	Protein phosphatase 1H (EC 3.1.3.16)	[R].AASLRGGVGAPGSPSTPPTR.[F]	1xDimethyl:2H(4) [N-Term];2xPhospho [S3(100);S13(96.7)]	PPM1H_MOUSE 2xPhospho [S210(100);S220(96.7)]	PPM1H_MOUSE [208-227]	S3(Phospho): 100;S13(Phospho): 96.72																		-0.20128						0.48	0.0937067	0	1	1	1	1	34	0	0.04594	High	Unique	2027.96	3464670	1663130			1
PPM1H_MOUSE	Q3UYC0	Ppm1h	Protein phosphatase 1H (EC 3.1.3.16)	[R].AASLRGGVGAPGSPSTPPTR.[F]	1xDimethyl [N-Term];2xPhospho [S3(100);S13(100)]	PPM1H_MOUSE 2xPhospho [S210(100);S220(100)]	PPM1H_MOUSE [208-227]	S3(Phospho): 100;S13(Phospho): 92.3																0.269863	0.0410967							0.561	0.00711719	0	1	1	3	1	55	0	0.004893	High	Unique	2023.94	2474540	1388280	15.24	43.45	2
PPR21_MOUSE	Q3TDD9	Ppp1r21	Protein phosphatase 1 regulatory subunit 21 (Coiled-coil domain-containing protein 128) (KLRAQ motif-containing protein 1)	[K].IASFFGNNVDYFIASLSYGPK.[T]	1xDimethyl [I/K];1xPhospho [Y11(82.7)]	PPR21_MOUSE 1xDimethyl [K]	PPR21_MOUSE [483-503]	Y11(Phospho): 72.57								-5.72297																0.01	0.0436945	0	1	1	1	0	41	0	0.02601	High	Unique	2446.17	499524	1362.72			1
NEB2_MOUSE	Q6R891	Ppp1r9b	Neurabin-2 (Neurabin-II) (Protein phosphatase 1 regulatory subunit 9B) (Spinophilin)	[R].ASSLNENVDHSALLK.[L]	1xDimethyl [A/K];1xPhospho [S]	NEB2_MOUSE 1xDimethyl [K]	NEB2_MOUSE [98-112]	S3(Phospho): 99.18	-1.16046		-0.426638	-2.86631	-5.6077	-0.613972	-2.43575	-5.72297		-0.651126	-5.01579	-4.3484	-2.97967	-3.53249	-0.39366	-0.135278	0.370018							0.224	5.18e-05	0	1	1	53	0	101	0	1.5e-05	High	Unique	1733.85	688336	154345	61.75	146.54	16
NEB2_MOUSE	Q6R891	Ppp1r9b	Neurabin-2 (Neurabin-II) (Protein phosphatase 1 regulatory subunit 9B) (Spinophilin)	[R].ASSLNENVDHSALLK.[L]	1xDimethyl:2H(4) [A/K];1xPhospho [S3(93.5)]	NEB2_MOUSE 1xPhospho [S100(93.5)]	NEB2_MOUSE [98-112]	S3(Phospho): 93.5	-1.14294																0.188833	-0.0694121						0.548	0.000131495	0	1	1	8	0	68	0	0.0001212	High	Unique	1741.9	2152100	1178360	82.13	82.36	3
PP6R2_MOUSE	Q8R3Q2	Ppp6r2	Serine/threonine-protein phosphatase 6 regulatory subunit 2 (SAPS domain family member 2)	[R].NVPGLAAPSSPTQK.[E]	1xDimethyl [N/K];1xPhospho [S10(83.4)]	PP6R2_MOUSE 1xDimethyl [K];1xPhospho [S670(83.4)]	PP6R2_MOUSE [661-674]	S10(Phospho): 83.36	-0.417874			-0.5308		-5.21222	-0.367816			-0.902737		-0.847258						0.0695874				+		0.38	0.0188026	0	1	1	8	0	39	0	0.01027	High	Unique	1502.76	453873	172665	69.74	132.73	7
PP6R2_MOUSE	Q8R3Q2	Ppp6r2	Serine/threonine-protein phosphatase 6 regulatory subunit 2 (SAPS domain family member 2)	[R].NVPGLAAPSSPTQK.[E]	1xDimethyl:2H(4) [N/K];1xPhospho [S10(75)]	PP6R2_MOUSE 1xPhospho [S670(75)]	PP6R2_MOUSE [661-674]	S10(Phospho): 75																	-0.289934							0.526	0.145248	0.0039922	1	1	1	0	27	0	0.05163	High	Unique	1510.81	998997	525787			1
PP6R3_MOUSE	Q922D4	Ppp6r3	Serine/threonine-protein phosphatase 6 regulatory subunit 3 (SAPS domain family member 3)	[R].IQQFDDGGSDEEDIWEEK.[H]	1xDimethyl [I/K];1xPhospho [S9(100)]	PP6R3_MOUSE 1xDimethyl [K];1xPhospho [S588(100)]	PP6R3_MOUSE [580-597]			-1.49922		-0.817219							-1.3062													0.255	0.0452155	0	1	1	4	0	34	0	0.0509	High	Unique	2275.93	525545	134273	47.02	76.99	3
PP6R3_MOUSE	Q922D4	Ppp6r3	Serine/threonine-protein phosphatase 6 regulatory subunit 3 (SAPS domain family member 3)	[R].IQQFDDGGSDEEDIWEEK.[H]	1xDimethyl:2H(4) [I/K];1xPhospho [S9(100)]	PP6R3_MOUSE 1xPhospho [S588(100)]	PP6R3_MOUSE [580-597]	S9(Phospho): 100																		-0.0295538						0.541	0.105806	0.000872981	1	1	1	0	45	0	0.05163	High	Unique	2283.98	4008300	2167300			1
PRIC2_MOUSE	Q80Y24	Prickle2	Prickle-like protein 2	[R].TVSDLALQNAFGER.[W]	1xDimethyl [N-Term];1xPhospho [S3(98.9)]	PRIC2_MOUSE 1xPhospho [S754(98.9)]	PRIC2_MOUSE [752-765]	S3(Phospho): 98.87				-0.518378		-0.367119	-0.407448		-0.0753384			0.111813			-0.153776									0.248	0.00265055	0	1	1	6	0	49	0	0.004482	High	Unique	1628.77	252537	62697.4	34.09	61.19	6
KAP0_MOUSE	Q9DBC7	Prkar1a	cAMP-dependent protein kinase type I-alpha regulatory subunit [Cleaved into: cAMP-dependent protein kinase type I-alpha regulatory subunit, N-terminally processed]	[R].TDSREDEISPPPPNPVVK.[G]	1xDimethyl [T/K];1xPhospho [S9(100)]	KAP0_MOUSE 1xDimethyl [K];1xPhospho [S83(100)]	KAP0_MOUSE [75-92]	S9(Phospho): 99.09		0.255913							1.32245			1.33806	3.5795		5.06881		-0.563009							0.729	0.0217402	0	1	1	15	1	40	0	0.02395	High	Unique	2113.02	1003890	731609	33.06	46.6	7
KAP0_MOUSE	Q9DBC7	Prkar1a	cAMP-dependent protein kinase type I-alpha regulatory subunit [Cleaved into: cAMP-dependent protein kinase type I-alpha regulatory subunit, N-terminally processed]	[R].TDSREDEISPPPPNPVVK.[G]	1xDimethyl:2H(4) [T/K];1xPhospho [S3(99.1)]	KAP0_MOUSE 1xPhospho [S77(99.1)]	KAP0_MOUSE [75-92]	S3(Phospho): 99.08	0.734316			1.17433	0.656189	0.889281	1.26175	1.24207			1.39514			3.351						+	+			1.014	0.00347954	0	1	1	12	1	40	0	0.004375	High	Unique	2121.07	1164060	1180930	20.39	26.45	8
KAP3_MOUSE	P31324	Prkar2b	cAMP-dependent protein kinase type II-beta regulatory subunit	[R].RASVCAEAYNPDEEEDDAESR.[I]	1xDimethyl [N-Term];1xCarbamidomethyl [C5];1xPhospho [S3(100)]	KAP3_MOUSE 1xPhospho [S112(100)]	KAP3_MOUSE [110-130]	S3(Phospho): 100																1.54797								1.056	1.66e-05	0	1	1	3	1	79	0	1.89e-05	High	Unique	2520.98	8560760	9043440			1
KAP3_MOUSE	P31324	Prkar2b	cAMP-dependent protein kinase type II-beta regulatory subunit	[R].RASVCAEAYNPDEEEDDAESR.[I]	1xDimethyl:2H(4) [N-Term];1xCarbamidomethyl [C5];1xPhospho [S3(100)]	KAP3_MOUSE 1xPhospho [S112(100)]	KAP3_MOUSE [110-130]	S3(Phospho): 100																	0.948962	0.981241					+	1.118	0.000203854	0	1	1	4	1	83	0	0.0006258	High	Unique	2525.01	23947400	26763100	131.41	126.45	3
KPCE_MOUSE	P16054	Prkce	Protein kinase C epsilon type (EC 2.7.11.13) (nPKC-epsilon)	[R].ASSATDGQLASPGENGEVRPGQAK.[R]	1xDimethyl [A/K];1xPhospho [S11(98.2)]	KPCE_MOUSE 1xDimethyl [K];1xPhospho [S388(98.2)]	KPCE_MOUSE [378-401]	S11(Phospho): 98.21			1.40602									0.994524			-0.39366									0.662	0.0335054	0	1	1	5	0	48	0	0.08966	High	Unique	2463.15	582337	385699	66.91	86.1	4
KPCE_MOUSE	P16054	Prkce	Protein kinase C epsilon type (EC 2.7.11.13) (nPKC-epsilon)	[R].ASSATDGQLASPGENGEVRPGQAK.[R]	1xDimethyl:2H(4) [A/K];1xPhospho [S11(99.6)]	KPCE_MOUSE 1xPhospho [S388(99.6)]	KPCE_MOUSE [378-401]	S11(Phospho): 99.61	1.7499			2.03083																				1.89	0.0672384	0	1	1	3	0	35	0	0.04349	High	Unique	2471.2	533318	1007950	6.74	10.64	3
PRKRA_MOUSE	Q9WTX2	Prkra	Interferon-inducible double-stranded RNA-dependent protein kinase activator A (PKR-associated protein X) (PKR-associating protein X) (RAX) (Protein activator of the interferon-induced protein kinase) (Protein kinase, interferon-inducible double-stranded RNA-dependent activator)	[R].AEAPPLQREDSGTFSLGK.[M]	1xDimethyl [A/K];1xPhospho [S11(99.9)]	PRKRA_MOUSE 1xDimethyl [K];1xPhospho [S18(99.9)]	PRKRA_MOUSE [8-25]	S11(Phospho): 90.68	-0.805683		0.103752	-1.32421		-5.21222	-5.69306	-1.14183	-2.95481	-5.26859	-5.01579	-4.3484		-3.53249		0.111008		-0.271458				+		0.296	0.0080728	0	1	1	29	1	51	0	0.01528	High	Unique	2038.98	715475	211626	83.69	142.2	13
PRKRA_MOUSE	Q9WTX2	Prkra	Interferon-inducible double-stranded RNA-dependent protein kinase activator A (PKR-associated protein X) (PKR-associating protein X) (RAX) (Protein activator of the interferon-induced protein kinase) (Protein kinase, interferon-inducible double-stranded RNA-dependent activator)	[R].AEAPPLQREDSGTFSLGK.[M]	1xDimethyl:2H(4) [A/K];1xPhospho [S/T]	PRKRA_MOUSE 1xPhospho [S18]	PRKRA_MOUSE [8-25]			0.0906605																						0.943	0.031889	0	1	1	1	1	46	0	0.01472	High	Unique	2047.03	599412	565353			1
PRKRA_MOUSE	Q9WTX2	Prkra	Interferon-inducible double-stranded RNA-dependent protein kinase activator A (PKR-associated protein X) (PKR-associating protein X) (RAX) (Protein activator of the interferon-induced protein kinase) (Protein kinase, interferon-inducible double-stranded RNA-dependent activator)	[R].EDSGTFSLGK.[M]	1xDimethyl [E/K];1xPhospho [S3(99)]	PRKRA_MOUSE 1xDimethyl [K];1xPhospho [S18(99)]	PRKRA_MOUSE [16-25]		-2.22244	-1.69033	-0.737708	-1.82242	-2.39302	-5.21222	-5.69306		-4.50728	-5.26859	-5.01579	-4.3484	-2.97967			0.122987	-0.0140655	0.0923753				+		0.238	0.000312863	0	1	1	17	0	86	0	0.0004989	High	Unique	1176.52	519556	123489	49.77	141.06	15
PRP4B_MOUSE	Q61136	Prpf4b	Serine/threonine-protein kinase PRP4 homolog (EC 2.7.11.1) (PRP4 pre-mRNA-processing factor 4 homolog) (Pre-mRNA protein kinase)	[K].VQSGMGLILQGYESGSEEEGEIHEK.[A]	1xDimethyl [V/K];1xOxidation [M5];2xPhospho [Y/S]	PRP4B_MOUSE 1xDimethyl [K]	PRP4B_MOUSE [130-154]			0.100697		-0.656803											3.05505									0.506	0.0333403	0	1	1	8	0	37	0	0.01535	High	Unique	2938.25	2378310	1203510	24.87	120.53	3
PRC2A_MOUSE	Q7TSC1	Prrc2a	Protein PRRC2A (HLA-B-associated transcript 2) (Proline-rich and coiled-coil-containing protein 2A)	[K].ETPPGGNLSPAPR.[L]	1xDimethyl [N-Term];1xPhospho [S9(100)]	PRC2A_MOUSE 1xPhospho [S1002(100)]	PRC2A_MOUSE [994-1006]	S9(Phospho): 100	-6.0936		-1.77713	-5.38165	-1.59528		-5.69306	-5.72297	-4.50728				-2.97967	0.318887	-0.39366		0.101104	-0.336788			+			0.341	0.00128932	0	1	1	12	0	67	0	0.003153	High	Unique	1400.66	829781	282927	114.62	220.87	12
PSD2_MOUSE	Q6P1I6	Psd2	PH and SEC7 domain-containing protein 2 (Pleckstrin homology and SEC7 domain-containing protein 2)	[K].THSSPALSLGHGPVTGSK.[A]	1xDimethyl [T/K];2xPhospho [S4(83.8);S8(96.5)]	PSD2_MOUSE 1xDimethyl [K];2xPhospho [S746(83.8);S750(96.5)]	PSD2_MOUSE [743-760]	S4(Phospho): 83.79;S8(Phospho): 96.49																	-6.00779	-5.73771					+	0.01	0.00752287	0	1	1	2	0	44	0	0.004599	High	Unique	1948.89	419689	3244.05	3.52	43.09	2
PSD3_MOUSE	Q2PFD7	Psd3	PH and SEC7 domain-containing protein 3 (Exchange factor for ADP-ribosylation factor guanine nucleotide factor 6) (Pleckstrin homology and SEC7 domain-containing protein 3)	[R].IGSTTNPFLDIPHDPNAAVYK.[S]	1xPhospho [S/T/Y];1xDimethyl:2H(4) [I/K]		PSD3_MOUSE [757-777]			0.689689			0.143263		0.0846625																	0.786	0.0226269	0	1	1	7	0	29	0	0.0123	High	Unique	2414.22	1046600	822565	41.14	36.37	3
PSD3_MOUSE	Q2PFD7	Psd3	PH and SEC7 domain-containing protein 3 (Exchange factor for ADP-ribosylation factor guanine nucleotide factor 6) (Pleckstrin homology and SEC7 domain-containing protein 3)	[K].SHSSPSLNPDASPVTAK.[V]	1xDimethyl [S/K];1xPhospho [S3(99.5)]	PSD3_MOUSE 1xDimethyl [K];1xPhospho [S1000(99.5)]	PSD3_MOUSE [998-1014]	S3(Phospho): 99.46														1.28653	3.28332									0.207	0.000226611	0	1	1	21	0	77	0	0.0001976	High	Unique	1830.86	523371	108244	3.17	55.93	2
PSD3_MOUSE	Q2PFD7	Psd3	PH and SEC7 domain-containing protein 3 (Exchange factor for ADP-ribosylation factor guanine nucleotide factor 6) (Pleckstrin homology and SEC7 domain-containing protein 3)	[K].SHSSPSLNPDASPVTAK.[V]	1xDimethyl:2H(4) [S/K];1xPhospho [S1(93.6)]	PSD3_MOUSE 1xPhospho [S998(93.6)]	PSD3_MOUSE [998-1014]	S3(Phospho): 99.9	1.00677	0.719006	1.33411	1.57617	0.959824	1.65395	1.54684	1.62426		1.83645		2.43909						0.665321	+	+	+			1.263	1.73e-05	0	1	1	37	0	99	0	0.0008451	High	Unique	1838.91	2008930	2537000	34.21	24.2	12
PSD3_MOUSE	Q2PFD7	Psd3	PH and SEC7 domain-containing protein 3 (Exchange factor for ADP-ribosylation factor guanine nucleotide factor 6) (Pleckstrin homology and SEC7 domain-containing protein 3)	[K].SHSSPSLNPDASPVTAK.[V]	1xDimethyl [S/K];2xPhospho [S4(92);S12(100)]	PSD3_MOUSE 1xDimethyl [K];2xPhospho [S1001(92);S1009(100)]	PSD3_MOUSE [998-1014]	S3(Phospho): 47.12;S4(Phospho): 47.12;S12(Phospho): 88.05						1.1765		0.810096	-3.66824		0.69071	0.878884	1.04026	0.618849	-0.39366	-0.142946								0.376	4.58e-06	0	1	1	151	0	84	0	0.0002973	High	Unique	1910.83	2482100	933263	61.95	87.2	9
PSD3_MOUSE	Q2PFD7	Psd3	PH and SEC7 domain-containing protein 3 (Exchange factor for ADP-ribosylation factor guanine nucleotide factor 6) (Pleckstrin homology and SEC7 domain-containing protein 3)	[K].SHSSPSLNPDASPVTAK.[V]	1xDimethyl:2H(4) [S/K];2xPhospho [S12(99.2);S/T]	PSD3_MOUSE 2xPhospho [S1009(99.2);S/T]	PSD3_MOUSE [998-1014]	S3(Phospho): 97.48;S4(Phospho): 97.48	1.21224	0.775909	1.34819	1.37881	1.36682	2.36017	1.80778	2.57572	-4.50728	1.07834	0.652559	1.76385				-0.262108	-0.10362	0.029042	+	+				0.818	3.1e-05	0	1	1	119	0	80	0	0.0003286	High	Unique	1918.88	8491250	6943190	142.85	89.93	15
PSD3_MOUSE	Q2PFD7	Psd3	PH and SEC7 domain-containing protein 3 (Exchange factor for ADP-ribosylation factor guanine nucleotide factor 6) (Pleckstrin homology and SEC7 domain-containing protein 3)	[K].SHSSPSLNPDASPVTAK.[V]	1xDimethyl [S/K];3xPhospho [S3(91.2);S4(99);T15(91.1)]	PSD3_MOUSE 1xDimethyl [K];3xPhospho [S1000(91.2);S1001(99);T1012(91.1)]	PSD3_MOUSE [998-1014]	S3(Phospho): 86.34;S4(Phospho): 86.34;S12(Phospho): 97.84							-0.851556	-0.582115	-0.425718	-2.27641		-0.824036		-3.53249	-0.39366	-1.27221	-1.18505				+			0.162	0.00853295	0	1	1	33	0	67	0	0.008946	High	Unique	1990.8	2718500	439380	46.06	85.53	9
PSD3_MOUSE	Q2PFD7	Psd3	PH and SEC7 domain-containing protein 3 (Exchange factor for ADP-ribosylation factor guanine nucleotide factor 6) (Pleckstrin homology and SEC7 domain-containing protein 3)	[K].SHSSPSLNPDASPVTAK.[V]	3xPhospho [S1(99);S4(90.6);S12(98.9)];1xDimethyl:2H(4) [S/K]	PSD3_MOUSE 3xPhospho [S998(99);S1001(90.6);S1009(98.9)]	PSD3_MOUSE [998-1014]		0.407502	0.578913	0.880952	0.114671	0.232794	0.340044		-0.935648	-0.405921							-1.13871		-0.981982	+				+	0.45	0.0021776	0	1	1	17	0	74	0	0.001179	High	Unique	1998.85	5512520	2478300	79.2	66.01	10
PSD3_MOUSE	Q2PFD7	Psd3	PH and SEC7 domain-containing protein 3 (Exchange factor for ADP-ribosylation factor guanine nucleotide factor 6) (Pleckstrin homology and SEC7 domain-containing protein 3)	[K].KSHSSPSLNPDASPVTAK.[V]	Dimethyl [K];2xPhospho [S4(88.2);S13(98.2)]	PSD3_MOUSE 1xDimethyl [];2xPhospho [S1000(88.2);S1009(98.2)]	PSD3_MOUSE [997-1014]	S4(Phospho): 84.8;S13(Phospho): 96.95																-0.376301		1.10058						0.551	0.000620881	0	1	1	7	1	68	0	0.06462	High	Unique	2066.96	1284900	707447	56.35	41.45	2
PSD3_MOUSE	Q2PFD7	Psd3	PH and SEC7 domain-containing protein 3 (Exchange factor for ADP-ribosylation factor guanine nucleotide factor 6) (Pleckstrin homology and SEC7 domain-containing protein 3)	[K].KSHSSPSLNPDASPVTAK.[V]	Dimethyl:2H(4) [K];2xPhospho [S4(88.7);S13(98.7)]	PSD3_MOUSE 2xPhospho [S1000(88.7);S1009(98.7)]	PSD3_MOUSE [997-1014]	S4(Phospho): 88.68;S13(Phospho): 98.67																	-0.495443	-0.417998						0.426	0.050824	0	1	1	5	1	40	0	0.01749	High	Unique	2079.03	6033810	2571280	56.15	50.08	2
PSD3_MOUSE	Q2PFD7	Psd3	PH and SEC7 domain-containing protein 3 (Exchange factor for ADP-ribosylation factor guanine nucleotide factor 6) (Pleckstrin homology and SEC7 domain-containing protein 3)	[K].KSHSSPSLNPDASPVTAK.[V]	Dimethyl [K];3xPhospho [S2(91.6);S13(99.3);S/T]	PSD3_MOUSE 1xDimethyl [];3xPhospho [S998(91.6);S1009(99.3);S/T]	PSD3_MOUSE [997-1014]	S2(Phospho): 91.57;S4(Phospho): 54.17;S5(Phospho): 54.17;S13(Phospho): 99.27			0.654965														-0.993336	-1.29001						0.337	0.124954	0.00258186	1	1	3	1	38	0.002579	0.1443	High	Unique	2146.92	3354800	1129970	63.08	21.29	3
PSD3_MOUSE	Q2PFD7	Psd3	PH and SEC7 domain-containing protein 3 (Exchange factor for ADP-ribosylation factor guanine nucleotide factor 6) (Pleckstrin homology and SEC7 domain-containing protein 3)	[R].IGSTTNPFLDIPHDPNAAVYK.[S]	1xDimethyl [I/K];1xPhospho [S/T/Y]	PSD3_MOUSE 1xDimethyl [K]	PSD3_MOUSE [757-777]				1.05204									0.525286												0.597	0.239322	0.00932339	1	1	12	0	29	0.003568	0.1546	High	Unique	2406.17	778253	464441	14.38	64.88	2
PSIP1_MOUSE	Q99JF8	Psip1	PC4 and SFRS1-interacting protein (Lens epithelium-derived growth factor) (mLEDGF)	[K].NLAKPGVTSTSDSEDEDDQEGEK.[K]	Dimethyl:2H(4) [N];2xPhospho [T/S]		PSIP1_MOUSE [262-284]	T10(Phospho): 49.08;S11(Phospho): 49.08;S13(Phospho): 88.56		-2.08864	-1.25036	-0.781997	-1.39498			-1.43039	-0.13346		-1.08007					0.0274543								0.264	0.0060878	0	1	1	57	0	58	0	0.005744	High	Unique	2707.17	17301600	4566400	76.63	120.22	9
PSIP1_MOUSE	Q99JF8	Psip1	PC4 and SFRS1-interacting protein (Lens epithelium-derived growth factor) (mLEDGF)	[K].NLAKPGVTSTSDSEDEDDQEGEK.[K]	Dimethyl [N];2xPhospho [S11(97.5);S13(99.6)]	PSIP1_MOUSE 1xDimethyl [];2xPhospho [S272(97.5);S274(99.6)]	PSIP1_MOUSE [262-284]	S11(Phospho): 97.51;S13(Phospho): 99.57	-1.55237						-1.02925					-0.621976	0.50581	-0.127012	2.58162									0.143	5.07e-07	0	1	1	56	0	91	0	1.16e-06	High	Unique	2695.09	12450900	1777990	34.74	39.46	6
PSIP1_MOUSE	Q99JF8	Psip1	PC4 and SFRS1-interacting protein (Lens epithelium-derived growth factor) (mLEDGF)	[K].NLAKPGVTSTSDSEDEDDQEGEK.[K]	Dimethyl:2H(4) [N];1xPhospho [T/S]		PSIP1_MOUSE [262-284]	T10(Phospho): 40.04;S11(Phospho): 40.04																	7.27993	2.6822						5.146	7e-05	0	1	1	3	0	75	0	6.91e-05	High	Unique	2627.2	313427	1612760	140.4	52.59	2
PSIP1_MOUSE	Q99JF8	Psip1	PC4 and SFRS1-interacting protein (Lens epithelium-derived growth factor) (mLEDGF)	[K].NLAKPGVTSTSDSEDEDDQEGEK.[K]	Dimethyl [N];1xPhospho [T/S]	PSIP1_MOUSE 1xDimethyl []	PSIP1_MOUSE [262-284]	T8(Phospho): 20;S9(Phospho): 20;T10(Phospho): 20;S11(Phospho): 20;S13(Phospho): 20					-0.833193						1.49147			2.86834										0.661	0.00334205	0	1	1	7	0	47	0	0.004239	High	Unique	2615.12	725915	479841	23.82	45.66	3
PSIP1_MOUSE	Q99JF8	Psip1	PC4 and SFRS1-interacting protein (Lens epithelium-derived growth factor) (mLEDGF)	[K].NLAKPGVTSTSDSEDEDDQEGEKK.[R]	Dimethyl [N];2xPhospho [S13(83.1);S/T]	PSIP1_MOUSE 1xDimethyl [];2xPhospho [S274(83.1);S/T]	PSIP1_MOUSE [262-285]	S11(Phospho): 56.92;S13(Phospho): 83.08		-1.41054	-0.273092	-0.0348581	-0.880325		-0.360958				-0.697241	-4.3484		1.3156		0.0456252	-0.252253	0.0288068						0.393	0.016586	0	1	1	22	1	69	0	0.007344	High	Unique	2851.22	2480290	975705	86.28	95.45	11
PSIP1_MOUSE	Q99JF8	Psip1	PC4 and SFRS1-interacting protein (Lens epithelium-derived growth factor) (mLEDGF)	[K].QVDTEEAGMVTAATASNVKASPK.[R]	1xPhospho [S21(100)];1xOxidation [M9];Dimethyl:2H(4) [Q]	PSIP1_MOUSE 1xPhospho [S176(100)]	PSIP1_MOUSE [156-178]	S21(Phospho): 100		0.293312	0.799483		-0.39382	1.15783		0.315706	1.32354		1.09658			2.31681										0.731	1.77e-05	0	1	1	12	1	83	0	1.28e-05	High	Unique	2497.26	1760260	1286690	21.75	50.42	8
PSIP1_MOUSE	Q99JF8	Psip1	PC4 and SFRS1-interacting protein (Lens epithelium-derived growth factor) (mLEDGF)	[K].QVDTEEAGMVTAATASNVKASPK.[R]	Dimethyl [Q];1xOxidation [M9];1xPhospho [S21(99)]	PSIP1_MOUSE 1xDimethyl [];1xPhospho [S176(99)]	PSIP1_MOUSE [156-178]	S16(Phospho): 46.94;S21(Phospho): 46.94	-0.459782			0.0325859			-0.0600621			-1.55041		0.485172	0.824683		3.55176	-0.696932		-0.188357						0.355	1.5e-07	0	1	1	21	1	108	0	1.91e-05	High	Unique	2485.19	1232340	437064	59.55	78.51	9
PSA3_MOUSE	O70435	Psma3	Proteasome subunit alpha type-3 (EC 3.4.25.1) (Macropain subunit C8) (Multicatalytic endopeptidase complex subunit C8) (Proteasome component C8) (Proteasome subunit K)	[K].ESLKEEDESDDDNM.[-]	1xOxidation [M14];1xDimethyl:2H(4) [E/K];1xPhospho [S9(99.3)]	PSA3_MOUSE 1xPhospho [S250(99.3)]	PSA3_MOUSE [242-255]	S9(Phospho): 100									1.62343		0.739527				4.74605		-1.2745							0.369	0.0377143	0	1	1	4	1	50	0	0.01294	High	Unique	1815.7	6066540	2237300	57.87	29.69	4
PSA3_MOUSE	O70435	Psma3	Proteasome subunit alpha type-3 (EC 3.4.25.1) (Macropain subunit C8) (Multicatalytic endopeptidase complex subunit C8) (Proteasome component C8) (Proteasome subunit K)	[K].ESLKEEDESDDDNM.[-]	1xDimethyl [E/K];1xOxidation [M14];1xPhospho [S9(100)]	PSA3_MOUSE 1xDimethyl [K];1xPhospho [S250(100)]	PSA3_MOUSE [242-255]	S9(Phospho): 99.95			-0.0727266	-0.882719		-0.0637001	-0.387299	0.280927		0.306008		1.01083	2.02245	2.79395		-0.0834985								0.431	0.00105926	0	1	1	14	1	79	0	0.001259	High	Unique	1807.65	3145720	1355880	67.96	59.52	10
PSMD1_MOUSE	Q3TXS7	Psmd1	26S proteasome non-ATPase regulatory subunit 1 (26S proteasome regulatory subunit RPN2) (26S proteasome regulatory subunit S1)	[K].TASAVAGKTPDASPEPK.[D]	Dimethyl [T];2xPhospho [T9(100);S13(100)]	PSMD1_MOUSE 1xDimethyl [];2xPhospho [T311(100);S315(100)]	PSMD1_MOUSE [303-319]	T9(Phospho): 99.59;S13(Phospho): 99.98			-5.5465	-5.38165	-1.16097	-5.21222	-5.69306	-2.6432	-1.38048	0.144516	-5.01579	-4.3484	-2.97967	-3.53249	-0.39366	-1.4097	-0.370545	-0.41275					+	0.185	0.00823718	0	1	1	21	1	51	0	0.008302	High	Unique	1870.86	1298280	240538	138.85	181.72	16
PSMD4_MOUSE	O35226	Psmd4	26S proteasome non-ATPase regulatory subunit 4 (26S proteasome regulatory subunit RPN10) (26S proteasome regulatory subunit S5A) (Multiubiquitin chain-binding protein)	[R].AAAASAAEAGIATPGTEDSDDALLK.[M]	1xDimethyl [A/K];1xPhospho [T/S]	PSMD4_MOUSE 1xDimethyl [K]	PSMD4_MOUSE [238-262]			0.0785334	0.751176		0.138435		0.832943		2.04995			-4.3484												0.684	0.0138401	0	1	1	8	0	42	0	0.03683	High	Unique	2452.15	376737	257875	34.9	61.7	6
PSMD9_MOUSE	Q9CR00	Psmd9	26S proteasome non-ATPase regulatory subunit 9 (26S proteasome regulatory subunit p27)	[R].LASNSPVLPQAFAR.[V]	1xDimethyl [N-Term];1xPhospho [S]		PSMD9_MOUSE [124-137]				0.786352			1.14819	0.807206					0.996827			3.38142									0.682	0.0369791	0	1	1	9	0	39	0	0.0199	High	Unique	1578.8	399255	272239	27.38	65.31	5
PTSS2_MOUSE	Q9Z1X2	Ptdss2	Phosphatidylserine synthase 2 (PSS-2) (PtdSer synthase 2) (EC 2.7.8.29) (Serine-exchange enzyme II)	[R].VAGGSGSESPLLK.[G]	1xDimethyl [V/K];1xPhospho [S9(83.2)]	PTSS2_MOUSE 1xDimethyl [K];1xPhospho [S16(83.2)]	PTSS2_MOUSE [8-20]	S9(Phospho): 83.37			0.486631			-0.121174						1.02677	2.62811	1.92352										0.454	0.0449951	0	1	1	7	0	42	0	0.03677	High	Unique	1337.67	434933	197503	28.75	32.94	6
PTSS2_MOUSE	Q9Z1X2	Ptdss2	Phosphatidylserine synthase 2 (PSS-2) (PtdSer synthase 2) (EC 2.7.8.29) (Serine-exchange enzyme II)	[R].VAGGSGSESPLLK.[G]	1xDimethyl:2H(4) [V/K];1xPhospho [S9(93.8)]	PTSS2_MOUSE 1xPhospho [S16(93.8)]	PTSS2_MOUSE [8-20]	S9(Phospho): 93.75	0.0778596				0.303124						0.106654													0.61	0.141991	0.0039922	1	1	5	0	36	0	0.09739	High	Unique	1345.72	516324	314842	20.91	48.19	3
PTPR2_MOUSE	P80560	Ptprn2	Receptor-type tyrosine-protein phosphatase N2 (R-PTP-N2) (EC 3.1.3.-) (EC 3.1.3.48) (PTP IA-2beta) (Phogrin) (Protein tyrosine phosphatase-NP) (PTP-NP) [Cleaved into: IA-2beta71;IA-2beta64;IA-2beta60]	[K].ADSVAGAIQSDPAEGSQESHGR.[G]	1xDimethyl [N-Term];1xPhospho [S]		PTPR2_MOUSE [324-345]	S16(Phospho): 49.99;S19(Phospho): 49.99			-5.29523										1.84459		-0.39366			-0.452874						0.293	0.000840092	0	1	1	6	0	50	0	0.003364	High	Unique	2276.98	439097	128488	129.73	200.2	5
PUM2_MOUSE	Q80U58	Pum2	Pumilio homolog 2	[R].TPGSRQASPTEVVER.[L]	1xDimethyl [N-Term];2xPhospho [S4(100);S8(90.4)]	PUM2_MOUSE 2xPhospho [S177(100);S181(90.4)]	PUM2_MOUSE [174-188]	S4(Phospho): 99.99;S8(Phospho): 90.45																-0.0765958								0.343	0.0576464	0	1	1	1	1	46	0	0.02415	High	Unique	1801.79	5357740	1835530			1
PURG_MOUSE	Q8R4E6	Purg	Purine-rich element-binding protein gamma	[K].HSAPSPPVSVGSEEHPHSVLK.[T]	1xDimethyl [H/K];3xPhospho [S5(99.7);S9(100);S12(100)]	PURG_MOUSE 1xDimethyl [K];3xPhospho [S159(99.7);S163(100);S166(100)]	PURG_MOUSE [155-175]	S5(Phospho): 99.72;S9(Phospho): 100;S12(Phospho): 99.96				0.0348754				0.323375																0.465	0.0634769	0	1	1	3	0	42	0	0.0266	High	Unique	2474.06	2116800	984063	95.72	76.45	2
RAB12_MOUSE	P35283	Rab12	Ras-related protein Rab-12 (Rab-13)	[R].RPAGGSLGAVSPALSGGQAR.[R]	1xDimethyl [N-Term];1xPhospho [S11(100)]	RAB12_MOUSE 1xPhospho [S20(100)]	RAB12_MOUSE [10-29]	S11(Phospho): 100		0.0751472	-0.578404	0.218963	-0.0192768	0.278835	0.343603	0.112442			0.460529	0.564369		1.04622	3.04739		-0.633442							0.455	0.000182461	0	1	1	12	0	60	0	0.0002588	High	Unique	1916.97	1235030	561660	40.16	55.19	12
RAB12_MOUSE	P35283	Rab12	Ras-related protein Rab-12 (Rab-13)	[R].RPAGGSLGAVSPALSGGQAR.[R]	1xDimethyl:2H(4) [N-Term];1xPhospho [S11(100)]	RAB12_MOUSE 1xPhospho [S20(100)]	RAB12_MOUSE [10-29]	S11(Phospho): 100										1.44928														1.053	0.017883	0	1	1	1	0	32	0	0.0135	High	Unique	1921	791425	833085			1
RAB3I_MOUSE	Q68EF0	Rab3ip	Rab-3A-interacting protein (Rab3A-interacting protein) (Rabin-3) (SSX2-interacting protein)	[K].TLVLSSSPTSPTQEPLAAAK.[T]	1xDimethyl [T/K];2xPhospho [T/S]	RAB3I_MOUSE 1xDimethyl [K]	RAB3I_MOUSE [209-228]	T9(Phospho): 55.93;S10(Phospho): 55.93									1.89603			1.75391												0.758	0.0832981	0	1	1	13	0	27	0	0.04086	High	Unique	2214.07	550040	417127	14.85	0.15	2
RAB3I_MOUSE	Q68EF0	Rab3ip	Rab-3A-interacting protein (Rab3A-interacting protein) (Rabin-3) (SSX2-interacting protein)	[K].TLVLSSSPTSPTQEPLAAAK.[T]	2xPhospho [S/T];1xDimethyl:2H(4) [T/K]		RAB3I_MOUSE [209-228]	S5(Phospho): 46.64;S6(Phospho): 27.97;S7(Phospho): 27.97;T9(Phospho): 27.97;S10(Phospho): 27.97;T12(Phospho): 27.97		0.839786	0.88277	1.52345		1.34967	1.36469	0.973743											+	+				1.06	0.17934	0.00466055	1	1	18	0	24	0	0.09842	High	Unique	2222.12	347242	368229	60.01	39.83	6
RABE1_MOUSE	O35551	Rabep1	Rab GTPase-binding effector protein 1 (Rabaptin-5) (Rabaptin-5alpha)	[R].RAQSTDSLGTSSSLQSK.[A]	1xDimethyl [R/K];2xPhospho [S7(98.4);S/T]	RABE1_MOUSE 1xDimethyl [K];2xPhospho [S410(98.4);S/T]	RABE1_MOUSE [404-420]	S4(Phospho): 50.79;T5(Phospho): 50.79;S7(Phospho): 98.43																0.368		-0.414135						0.44	0.119338	0.000872981	1	1	4	1	54	0.005309	0.1648	High	Unique	1968.87	4228670	1860200	1.7	6.67	2
RABL6_MOUSE	Q5U3K5	Rabl6	Rab-like protein 6 (GTP-binding protein Parf) (Rab-like protein 1) (RBEL1)	[K].NISLSSEEEAEGLAGHPR.[V]	1xDimethyl [N-Term];2xPhospho [S5(97.8);S6(97.8)]	RABL6_MOUSE 2xPhospho [S482(97.8);S483(97.8)]	RABL6_MOUSE [478-495]				0.0974291		0.561958	0.526819		0.713556	1.44892		0.774992	0.726222	2.22298	1.69262	-0.39366	0.0123876	-0.29916	-0.160049		+		+		0.466	1.08e-05	0	1	1	35	0	110	0	7.29e-06	High	Unique	2083.87	795526	370605	97.11	77.24	13
RABL6_MOUSE	Q5U3K5	Rabl6	Rab-like protein 6 (GTP-binding protein Parf) (Rab-like protein 1) (RBEL1)	[K].NISLSSEEEAEGLAGHPR.[V]	2xPhospho [S];1xDimethyl:2H(4) [N-Term]	RABL6_MOUSE 2xPhospho [S]	RABL6_MOUSE [478-495]			0.00515069														0.335193								0.561	0.00244522	0	1	1	4	0	67	0	0.001525	High	Unique	2087.9	1241250	695740	73.02	32.94	2
RGPA1_MOUSE	Q6GYP7	Ralgapa1	Ral GTPase-activating protein subunit alpha-1 (GAP-related-interacting partner to E12) (GRIPE) (GTPase-activating RapGAP domain-like 1) (Tuberin-like protein 1) (p240)	[R].SSSTSDILEPFTVER.[A]	1xDimethyl [N-Term];1xPhospho [S/T]		RGPA1_MOUSE [794-808]			0.0366493	0.0991167			0.602471																		0.602	0.0404	0	1	1	13	0	43	0	0.02385	High	Unique	1775.81	612757	368704	38.5	15.68	3
RGPA1_MOUSE	Q6GYP7	Ralgapa1	Ral GTPase-activating protein subunit alpha-1 (GAP-related-interacting partner to E12) (GRIPE) (GTPase-activating RapGAP domain-like 1) (Tuberin-like protein 1) (p240)	[R].SSSTSDILEPFTVER.[A]	1xDimethyl:2H(4) [N-Term];1xPhospho [S/T]		RGPA1_MOUSE [794-808]	S2(Phospho): 31.09;S3(Phospho): 31.09;T4(Phospho): 31.09										1.54862														1.128	0.0678855	0	1	1	3	0	41	0	0.04391	High	Unique	1779.84	323573	364886			1
RALY_MOUSE	Q64012	Raly	RNA-binding protein Raly (Maternally-expressed hnRNP C-related protein) (hnRNP associated with lethal yellow protein)	[R].LPAPQEDTASEAGTPQGEVQTR.[D]	1xDimethyl [N-Term];2xPhospho [S10(84.6);T14(99.8)]	RALY_MOUSE 2xPhospho [S270(84.6);T274(99.8)]	RALY_MOUSE [261-282]	S10(Phospho): 84.65;T14(Phospho): 99.79																	-0.256139							0.539	0.165511	0.0039922	1	1	2	0	27	0	0.0594	High	Unique	2470.05	3378190	1820130			1
RPGP1_MOUSE	A2ALS5	Rap1gap	Rap1 GTPase-activating protein 1 (Rap1GAP) (Rap1GAP1) (ARPP-90)	[R].RSSAIGIENIQEVQEK.[R]	1xDimethyl [R/K];1xPhospho [S2(89.6)]	RPGP1_MOUSE 1xDimethyl [K];1xPhospho [S498(89.6)]	RPGP1_MOUSE [497-512]	S2(Phospho): 89.59	-1.69792		-1.24359	-0.808783		-0.371767	-0.352764		1.31663	0.347257		-4.3484												0.267	0.00216666	0	1	1	16	1	60	0	0.003682	High	Unique	1936.97	314176	83762.3	35.66	81.27	8
RBM25_MOUSE	B2RY56	Rbm25	RNA-binding protein 25 (RNA-binding motif protein 25)	[K].LGASNSPGQPNSVK.[R]	1xDimethyl:2H(4) [L/K];1xPhospho [S6(87.9)]	RBM25_MOUSE 1xPhospho [S672(87.9)]	RBM25_MOUSE [667-680]	S6(Phospho): 98.81		0.276593																-0.256549						0.544	0.0272084	0	1	1	2	0	42	0	0.05918	High	Unique	1499.77	4335400	2360060	103.28	66.25	2
RBM25_MOUSE	B2RY56	Rbm25	RNA-binding protein 25 (RNA-binding motif protein 25)	[K].LGASNSPGQPNSVK.[R]	1xDimethyl [L/K];1xPhospho [S6(99.9)]	RBM25_MOUSE 1xDimethyl [K];1xPhospho [S672(99.9)]	RBM25_MOUSE [667-680]	S6(Phospho): 98.84			0.344896	0.118324	-0.286268	0.560309	-1.72386	-0.567191	-1.47049	-3.22415	-0.877777	-1.57633	0.633426	0.866569	2.48699		-0.188254							0.389	8.11e-05	0	1	1	16	0	79	0	0.0002367	High	Unique	1491.72	1413550	549313	100.43	164.4	14
RBMX_MOUSE	Q9WV02	Rbmx	RNA-binding motif protein, X chromosome (Heterogeneous nuclear ribonucleoprotein G) (hnRNP G) [Cleaved into: RNA-binding motif protein, X chromosome, N-terminally processed]	[R].DVYLSPRDDGYSTK.[D]	1xDimethyl [D/K];1xPhospho [S5(98.9)]	RBMX_MOUSE 1xDimethyl [K];1xPhospho [S208(98.9)]	RBMX_MOUSE [204-217]	S5(Phospho): 98.93					1.16301						0.830267							0.526921						0.884	0.0209924	0	1	2	9	1	60	0	0.008137	High	Unique	1751.79	584115	516429	40.61	53.66	4
RBMX_MOUSE	Q9WV02	Rbmx	RNA-binding motif protein, X chromosome (Heterogeneous nuclear ribonucleoprotein G) (hnRNP G) [Cleaved into: RNA-binding motif protein, X chromosome, N-terminally processed]	[R].DVYLSPRDDGYSTK.[D]	1xDimethyl:2H(4) [D/K];1xPhospho [S5(100)]	RBMX_MOUSE 1xPhospho [S208(100)]	RBMX_MOUSE [204-217]	S5(Phospho): 99.99	1.18104			1.19415			1.48575											1.29208						1.259	0.0191833	0	1	2	6	1	51	0	0.01048	High	Unique	1759.84	1147620	1444470	73.71	71.29	4
REEP1_MOUSE	Q8BGH4	Reep1	Receptor expression-enhancing protein 1	[R].SFSMQDLTTIRGDGAPAPSGPPPPGTGR.[S]	1xDimethyl [N-Term];1xOxidation [M4];1xPhospho [S/T]		REEP1_MOUSE [150-177]	S1(Phospho): 49.03;S3(Phospho): 49.03				-0.154257																				0.375	0.214779	0.00909588	1	1	1	1	27	0	0.1082	High	Unique	2891.34	1925950	721516			1
RIMS1_MOUSE	Q99NE5	Rims1	Regulating synaptic membrane exocytosis protein 1 (Rab-3-interacting molecule 1) (RIM 1) (Rab-3-interacting protein 1)	[R].SGSIEQASLVVEER.[T]	1xDimethyl [N-Term];1xPhospho [S3(100)]	RIMS1_MOUSE 1xPhospho [S1051(100)]	RIMS1_MOUSE [1049-1062]	S3(Phospho): 93.26	-0.370454		-0.397452			0.441142			0.198523			-4.3484		-3.09849	-0.39366			-0.0764152	+					0.321	0.000666269	0	1	1	9	0	63	0	0.0005206	High	Unique	1611.76	253196	81305.8	56.17	118.58	8
RIMS1_MOUSE	Q99NE5	Rims1	Regulating synaptic membrane exocytosis protein 1 (Rab-3-interacting molecule 1) (RIM 1) (Rab-3-interacting protein 1)	[R].QGSPTQSPPADTSFGSR.[R]	1xDimethyl [N-Term];1xPhospho [S3(98.2)]	RIMS1_MOUSE 1xPhospho [S1023(98.2)]	RIMS1_MOUSE [1021-1037]	S3(Phospho): 97.47						1.10716			1.25556						3.26088		-0.333194	0						0.54	0.0010973	0	1	1	6	0	52	0	0.0008144	High	Unique	1827.79	1193200	644478	54.92	62.08	5
RIMS1_MOUSE	Q99NE5	Rims1	Regulating synaptic membrane exocytosis protein 1 (Rab-3-interacting molecule 1) (RIM 1) (Rab-3-interacting protein 1)	[R].QGSPTQSPPADTSFGSR.[R]	1xDimethyl:2H(4) [N-Term];1xPhospho [S3(99.8)]	RIMS1_MOUSE 1xPhospho [S1023(99.8)]	RIMS1_MOUSE [1021-1037]	S3(Phospho): 86.33			0.747582																					0.835	0.0562702	0	1	1	3	0	27	0	0.1116	High	Unique	1831.82	791494	660982	25.5	15.42	2
FA65A_MOUSE	Q68FE6	Ripor1	Rho family-interacting cell polarization regulator 1	[R].FSTYSQSPPDTPSLR.[E]	1xDimethyl [N-Term];1xPhospho [Y/S/T]		FA65A_MOUSE [341-355]	S7(Phospho): 72.43			0.0188564	-0.0317111										-3.02864										0.393	0.0772148	0	1	1	7	0	31	0	0.05634	High	Unique	1790.8	333888	131337	60.96	95.48	3
RMD3_MOUSE	Q3UJU9	Rmdn3	Regulator of microtubule dynamics protein 3 (RMD-3) (mRMD-3) (Protein FAM82A2) (Protein FAM82C)	[R].SHSLPNSLDYAQASER.[G]	1xDimethyl:2H(4) [N-Term];1xPhospho [S1(88.4)]	RMD3_MOUSE 1xPhospho [S44(88.4)]	RMD3_MOUSE [44-59]	S1(Phospho): 88.39						1.35918		0.837188																0.946	0.149245	0.0039922	1	1	4	0	35	0.001817	0.07757	High	Unique	1886.86	270011	255399	55.39	54.92	2
RMD3_MOUSE	Q3UJU9	Rmdn3	Regulator of microtubule dynamics protein 3 (RMD-3) (mRMD-3) (Protein FAM82A2) (Protein FAM82C)	[R].SHSLPNSLDYAQASER.[G]	1xDimethyl [N-Term];1xPhospho [S/Y]		RMD3_MOUSE [44-59]	S1(Phospho): 45.04;S3(Phospho): 45.04	1.02505			1.00344																				1.099	0.270853	0.00932339	1	1	6	0	34	0.002468	0.1947	High	Unique	1882.83	314651	345710	7.17	28.38	2
MCES_MOUSE	Q9D0L8	Rnmt	mRNA cap guanine-N7 methyltransferase (EC 2.1.1.56) (RG7MT1) (mRNA (guanine-N(7)-)-methyltransferase) (mRNA cap methyltransferase)	[K].EFGEDLVEQNSSYVQDSPSK.[K]	1xDimethyl [E/K];1xPhospho [S17(91.1)]	MCES_MOUSE 1xDimethyl [K];1xPhospho [S64(91.1)]	MCES_MOUSE [48-67]	S17(Phospho): 88.63	-1.75301	-2.54276	-2.21121	-1.80758	-2.81911	-1.67826	-1.55855	-2.41029	-0.405993	-5.26859	-0.985456		-2.97967	-1.71228	-0.39366				+	+				0.111	0.00311438	0	1	1	15	0	64	0	0.002461	High	Unique	2394.04	846343	94306.2	54.11	78.18	14
MCES_MOUSE	Q9D0L8	Rnmt	mRNA cap guanine-N7 methyltransferase (EC 2.1.1.56) (RG7MT1) (mRNA (guanine-N(7)-)-methyltransferase) (mRNA cap methyltransferase)	[R].GDVSEDEPSLGR.[L]	1xDimethyl [N-Term];1xPhospho [S4(92.1)]	MCES_MOUSE 1xPhospho [S100(99.1)]	MCES_MOUSE [97-108]	S4(Phospho): 99.07			-0.128822						-4.50728			-4.3484	-2.97967					-5.78632						0.064	0.0216318	0	1	1	5	0	47	0	0.01338	High	Unique	1368.57	328730	20996.5	75.68	198.55	5
MCES_MOUSE	Q9D0L8	Rnmt	mRNA cap guanine-N7 methyltransferase (EC 2.1.1.56) (RG7MT1) (mRNA (guanine-N(7)-)-methyltransferase) (mRNA cap methyltransferase)	[K].ASVASDPESPPGGNEPAAASGQR.[L]	1xDimethyl [N-Term];1xPhospho [S9(98.8)]	MCES_MOUSE 1xPhospho [S15(98.8)]	MCES_MOUSE [7-29]	S9(Phospho): 98.79						1.44374						1.99106			5.11358	1.27397		0.584565						0.815	0.00113098	0	1	1	11	0	76	0	0.002992	High	Unique	2259.99	14510600	11826400	73.83	79.85	5
MCES_MOUSE	Q9D0L8	Rnmt	mRNA cap guanine-N7 methyltransferase (EC 2.1.1.56) (RG7MT1) (mRNA (guanine-N(7)-)-methyltransferase) (mRNA cap methyltransferase)	[K].ASVASDPESPPGGNEPAAASGQR.[L]	1xDimethyl:2H(4) [N-Term];1xPhospho [S9(99.9)]	MCES_MOUSE 1xPhospho [S15(99.9)]	MCES_MOUSE [7-29]	S9(Phospho): 99.94	1.10311	0.641593		1.38715	1.10023	1.78255	1.72753		-4.50728	4.7449	1.66697	2.0533	3.58983	2.89114			0.554786			+				1.094	5.17e-07	0	1	1	17	0	83	0	0.0001556	High	Unique	2264.01	4890310	5349570	101.25	87.96	13
MCES_MOUSE	Q9D0L8	Rnmt	mRNA cap guanine-N7 methyltransferase (EC 2.1.1.56) (RG7MT1) (mRNA (guanine-N(7)-)-methyltransferase) (mRNA cap methyltransferase)	[K].EFGEDLVEQNSSYVQDSPSK.[K]	1xDimethyl:2H(4) [E/K];1xPhospho [S17(78.2)]	MCES_MOUSE 1xPhospho [S64]	MCES_MOUSE [48-67]																	-0.377459								0.278	0.241388	0.00932339	1	1	1	0	38	0.001903	0.1041	High	Unique	2402.09	5794250	1611420			1
RLA1_MOUSE	P47955	Rplp1	60S acidic ribosomal protein P1	[K].KEESEESEDDMGFGLFD.[-]	1xOxidation [M11];1xDimethyl:2H(4) [K];1xPhospho [S4(100)]	RLA1_MOUSE 1xPhospho [S101(100)]	RLA1_MOUSE [98-114]	S4(Phospho): 99.98														5.70453										6.034	0.0123268	0	1	1	1	1	55	0	0.01151	High	Unique	2123.85	936313	5649890			1
RLA1_MOUSE	P47955	Rplp1	60S acidic ribosomal protein P1	[K].KEESEESEDDMGFGLFD.[-]	1xDimethyl [K];1xOxidation [M11];2xPhospho [S4(100);S7(100)]	RLA1_MOUSE 1xDimethyl [K];2xPhospho [S101(100);S104(100)]	RLA1_MOUSE [98-114]	S4(Phospho): 100;S7(Phospho): 100						0.165138							0.992126			-0.222188								0.327	0.0160129	0	1	1	5	1	51	0	0.008371	High	Unique	2195.77	86589800	28312400	89.37	90.16	4
RLA1_MOUSE	P47955	Rplp1	60S acidic ribosomal protein P1	[K].KEESEESEDDMGFGLFD.[-]	2xPhospho [S4(100);S7(100)];1xOxidation [M11];1xDimethyl:2H(4) [K]	RLA1_MOUSE 2xPhospho [S101(100);S104(100)]	RLA1_MOUSE [98-114]			-0.156511	-0.0591052						0.81425															0.491	0.161845	0.0039922	1	1	3	1	45	0	0.1091	High	Unique	2203.82	84645000	41589800	41.43	18.16	3
RLA1_MOUSE	P47955	Rplp1	60S acidic ribosomal protein P1	[K].KEESEESEDDMGFGLFD.[-]	1xDimethyl [K];1xOxidation [M11];1xPhospho [S7(98.5)]	RLA1_MOUSE 1xDimethyl [K];1xPhospho [S104(98.5)]	RLA1_MOUSE [98-114]				0.16541															0.607046						0.726	0.255205	0.00932339	1	1	2	1	33	0	0.1648	High	Unique	2115.8	2122250	1541760	39.41	67.82	2
RS3_MOUSE	P62908	Rps3	40S ribosomal protein S3 (EC 4.2.99.18)	[K].DEILPTTPISEQK.[G]	1xDimethyl [D/K];1xPhospho [T7(92)]	RS3_MOUSE RecName: Full=40S ribosomal protein S3;EC=4.2.99.18 {ECO:0000269 1xDimethyl [K];1xPhospho [T221(92)]	RS3_MOUSE RecName: Full=40S ribosomal protein S3;EC=4.2.99.18 {ECO:0000269 [215-227]	T7(Phospho): 91.99	-1.89551	-6.45409		-1.0009	-5.65059		-1.50563	-1.22813			-1.05438	-3.92193		1.21147										0.147	0.031419	0	1	1	9	0	43	0	0.0247	High	Unique	1606.8	251452	37059.7	31.49	79.57	9
RPTOR_MOUSE	Q8K4Q0	Rptor	Regulatory-associated protein of mTOR (Raptor) (p150 target of rapamycin (TOR)-scaffold protein)	[R].ILDTSSLTQSAPASPTNK.[G]	1xDimethyl [I/K];2xPhospho [S/T]	RPTOR_MOUSE 1xDimethyl [K]	RPTOR_MOUSE [850-867]	S6(Phospho): 70.64;S14(Phospho): 84.93		-2.01644	-1.52835		-1.69153	-5.21222	-4.80453					-4.3484	-2.97967					0.211819						0.203	0.0322062	0	1	1	9	0	35	0	0.02684	High	Unique	2046.94	465086	94271.5	56.14	185.91	9
RTN1_MOUSE	Q8K0T0	Rtn1	Reticulon-1 (Neuroendocrine-specific protein)	[K].GSVSEDELIAAIK.[E]	1xDimethyl [G/K];1xPhospho [S4(99.4)]	RTN1_MOUSE 1xDimethyl [K];1xPhospho [S352(99.4)]	RTN1_MOUSE [349-361]	S4(Phospho): 93.26		-5.22284		-5.38165										-3.30139	0.110507									0.014	0.0779518	0	1	1	5	0	43	0	0.05255	High	Unique	1467.73	139302	1896.8	10.05	40.07	4
RTN4_MOUSE	Q99P72	Rtn4	Reticulon-4 (Neurite outgrowth inhibitor) (Nogo protein)	[K].ETKLSTEPSPEFSNYSEIAK.[F]	Dimethyl [E];2xPhospho [S5(89.7);S9(100)]	RTN4_MOUSE 1xDimethyl [];2xPhospho [S686(89.7);S690(100)]	RTN4_MOUSE [682-701]			-1.74648	-1.65375	-0.402587		-1.34713	-0.612153				-0.826498		-2.97967	-3.53249	0.647411		-1.32692		+					0.214	0.000382736	0	1	1	37	1	69	0	0.003141	High	Unique	2501.11	5147190	1101910	72.35	85.91	10
RTN4_MOUSE	Q99P72	Rtn4	Reticulon-4 (Neurite outgrowth inhibitor) (Nogo protein)	[K].ETKLSTEPSPEFSNYSEIAK.[F]	Dimethyl:2H(4) [E];2xPhospho [S5(87.7);S9(88.8)]	RTN4_MOUSE 2xPhospho [S686(87.7);S690(88.8)]	RTN4_MOUSE [682-701]	S5(Phospho): 92.95;S9(Phospho): 81.04	-0.692779							-1.12275				-1.04809				-1.69999		-1.14692						0.19	0.000627171	0	1	1	24	1	54	0	0.0007386	High	Unique	2513.19	9957730	1889250	67.09	39.99	7
RTN4_MOUSE	Q99P72	Rtn4	Reticulon-4 (Neurite outgrowth inhibitor) (Nogo protein)	[R].GPLPAAPPTAPERQPSWER.[S]	1xDimethyl [N-Term];1xPhospho [T/S]		RTN4_MOUSE [90-108]	T9(Phospho): 50;S16(Phospho): 50		-1.7039		-0.288598	-0.953374	-1.32505	-0.369967	-1.08405		-0.276168	-0.945687	-0.70482	-0.744403	-0.881003	2.0678			-0.660555						0.259	0.00701039	0	1	1	20	1	51	0	0.003959	High	Unique	2165.05	5452280	1410120	53.48	86.45	13
RTN4_MOUSE	Q99P72	Rtn4	Reticulon-4 (Neurite outgrowth inhibitor) (Nogo protein)	[K].LSTEPSPEFSNYSEIAK.[F]	1xDimethyl [L/K];1xPhospho [S6(99.9)]	RTN4_MOUSE 1xDimethyl [K];1xPhospho [S690(99.9)]	RTN4_MOUSE [685-701]			-1.04965	-0.930037	-0.122149	-0.22753	-0.396965			2.14241		-0.483676	0.177195		-3.53249	-0.39366				+					0.3	0.000212241	0	1	1	13	0	70	0	0.008725	High	Unique	2034.93	1010840	303366	42.01	68.27	11
RTN4_MOUSE	Q99P72	Rtn4	Reticulon-4 (Neurite outgrowth inhibitor) (Nogo protein)	[K].LSTEPSPEFSNYSEIAK.[F]	1xPhospho [S6(99.1)];1xDimethyl:2H(4) [L/K]	RTN4_MOUSE 1xPhospho [S690(99.1)]	RTN4_MOUSE [685-701]	S6(Phospho): 99.1	-0.324873						-0.284786																	0.476	0.0208877	0	1	1	2	0	55	0	0.008072	High	Unique	2042.98	1627490	775310	20.07	2.54	2
RTN4_MOUSE	Q99P72	Rtn4	Reticulon-4 (Neurite outgrowth inhibitor) (Nogo protein)	[R].LSASPQEVGKPYLESFQPNLHITK.[D]	1xPhospho [S/Y];Dimethyl:2H(4) [L]	RTN4_MOUSE 1xPhospho [S/Y]	RTN4_MOUSE [765-788]								1.24297																	1.224	0.0128983	0	1	1	4	0	32	0	0.007134	High	Unique	2859.54	850132	1040970			1
RTN4_MOUSE	Q99P72	Rtn4	Reticulon-4 (Neurite outgrowth inhibitor) (Nogo protein)	[K].LSTEPSPEFSNYSEIAKFEK.[S]	Dimethyl:2H(4) [L];1xPhospho [S/Y/T]		RTN4_MOUSE [685-704]		3.66054						3.58878					3.4463												5.349	0.028032	0	1	1	5	1	54	0	0.01517	High	Unique	2479.24	128493	687370	46.67	76.74	3
RTN4_MOUSE	Q99P72	Rtn4	Reticulon-4 (Neurite outgrowth inhibitor) (Nogo protein)	[R].NENASFPRTPELVK.[D]	1xDimethyl [N/K];1xPhospho [T9(99.8)]	RTN4_MOUSE 1xDimethyl [K];1xPhospho [T430(99.8)]	RTN4_MOUSE [422-435]	T9(Phospho): 99.84	-1.57628										-4.82536	-4.2282										+		0.141	0.236252	0.00932339	1	1	5	1	36	0.00205	0.1121	High	Unique	1737.86	251281	35438.5	91.73	190.08	4
SAFB2_MOUSE	Q80YR5	Safb2	Scaffold attachment factor B2 (SAF-B2)	[R].APTAALSPEPQDSKEDVK.[K]	Dimethyl [A];1xPhospho [S7(100)]	SAFB2_MOUSE 1xDimethyl [];1xPhospho [S387(100)]	SAFB2_MOUSE [381-398]	S7(Phospho): 100			0.369365	0.680155			0.916613				1.18622	-4.3484	-2.97967											0.664	0.00783236	0	1	2	10	1	51	0	0.00854	High	Unique	2047	893215	593007	57.28	94.95	6
SAFB2_MOUSE	Q80YR5	Safb2	Scaffold attachment factor B2 (SAF-B2)	[R].APTAALSPEPQDSKEDVK.[K]	Dimethyl:2H(4) [A];1xPhospho [S7(100)]	SAFB2_MOUSE 1xPhospho [S387(100)]	SAFB2_MOUSE [381-398]	S7(Phospho): 99.98	0.87541	0.739544			0.992513																			1.281	0.0260171	0	1	2	3	1	61	0	0.009942	High	Unique	2059.07	907040	1162350	12.08	15.05	3
SFR19_MOUSE	Q5U4C3	Scaf1	Splicing factor, arginine/serine-rich 19 (SR-related and CTD-associated factor 1)	[R].QRSGDPAPPDSPSWEAK.[K]	1xDimethyl [Q/K];2xPhospho [S3(100);S11(84.2)]	SFR19_MOUSE 1xDimethyl [K];2xPhospho [S510(100);S518(84.2)]	SFR19_MOUSE [508-524]	S3(Phospho): 100;S11(Phospho): 84.24																		0.126082						0.602	0.0191833	0	1	1	1	1	40	0	0.01065	High	Unique	2040.85	1451810	874420			1
SCG2_MOUSE	Q03517	Scg2	Secretogranin-2 (Chromogranin-C) (Secretogranin II) (SgII) [Cleaved into: Secretoneurin (SN);Manserin]	[R].VPSPVSSEDDLQEEEQLEQAIK.[E]	1xDimethyl [V/K];1xPhospho [S]	SCG2_MOUSE 1xDimethyl [K];1xPhospho [S]	SCG2_MOUSE [527-548]				-1.13961																					0.212	0.0761217	0	1	1	3	0	31	0	0.04338	High	Unique	2606.21	1123260	238279			1
7B2_MOUSE	P12961	Scg5	Neuroendocrine protein 7B2 (Secretogranin V) (Secretogranin-5) (Secretory granule endocrine protein I) [Cleaved into: N-terminal peptide;C-terminal peptide]	[K].SVPHFSEEEKEAE.[-]	1xDimethyl [S/K];1xPhospho [S6(100)]	7B2_MOUSE 1xDimethyl [K];1xPhospho [S205(100)]	7B2_MOUSE [200-212]	S6(Phospho): 100					-0.404964																			0.427	0.154035	0.0039922	1	1	1	1	44	0	0.1047	High	Unique	1653.7	614048	262125			1
SC22B_MOUSE	O08547	Sec22b	Vesicle-trafficking protein SEC22b (ER-Golgi SNARE of 24 kDa) (ERS-24) (ERS24) (SEC22 vesicle-trafficking protein homolog B) (SEC22 vesicle-trafficking protein-like 1) (mSec22b)	[R].NLGSINTELQDVQR.[I]	1xPhospho [S4];1xDimethyl:2H(4) [N-Term]	SC22B_MOUSE 1xPhospho [S137]	SC22B_MOUSE [134-147]			0.902662																						1.656	0.211066	0.00764545	1	1	1	0	42	0.001421	0.09675	High	Unique	1698.84	124740	206555			1
SEPT2_MOUSE	P42208	2002-09-01	Septin-2 (Neural precursor cell expressed developmentally down-regulated protein 5) (NEDD-5)	[K].IYHLPDAESDEDEDFKEQTR.[L]	1xDimethyl:2H(4) [I/K];1xPhospho [S9(100)]	SEPT2_MOUSE 1xPhospho [S218(100)]	SEPT2_MOUSE [210-229]		0.773509	0.0302217	0.74296	1.20074	0.610635	0.943577	0.976026	0.669076		1.11319	1.44036	1.49166		2.97146		1.78276		1.05224		+		+		0.952	2.88e-05	0	1	1	24	1	87	0	6.33e-05	High	Unique	2581.16	9126740	8691700	48.29	46.74	14
SEPT2_MOUSE	P42208	2002-09-01	Septin-2 (Neural precursor cell expressed developmentally down-regulated protein 5) (NEDD-5)	[K].IYHLPDAESDEDEDFKEQTR.[L]	1xDimethyl [I/K];1xPhospho [S9(100)]	SEPT2_MOUSE 1xDimethyl [K];1xPhospho [S218(100)]	SEPT2_MOUSE [210-229]	S9(Phospho): 100			0.825008						1.62369		1.33009	1.38853			5.75249							+		0.762	0.000104287	0	1	1	25	1	71	0	0.001159	High	Unique	2573.11	3803470	2897390	115.56	121.64	5
SEPT7_MOUSE	O55131	2007-09-01	Septin-7 (CDC10 protein homolog)	[R].ILEQQNSSRTLEK.[N]	1xDimethyl [I/K];1xPhospho [S/T]	SEPT7_MOUSE 1xDimethyl [K]	SEPT7_MOUSE [416-428]	S7(Phospho): 33.33;S8(Phospho): 33.33;T10(Phospho): 33.33											0.0701542													0.34	0.194198	0.00466055	1	1	1	1	34	0.002269	0.122	High	Unique	1681.85	581340	197448			1
SF01_MOUSE	Q64213	Sf1	Splicing factor 1 (CW17) (Mammalian branch point-binding protein) (BBP) (mBBP) (Transcription factor ZFM1) (mZFM) (Zinc finger gene in MEN1 locus) (Zinc finger protein 162)	[R].TGDLGIPPNPEDRSPSPEPIYNSEGK.[R]	1xDimethyl [T/K];2xPhospho [S14(98);S16(98)]	SF01_MOUSE 1xDimethyl [K];2xPhospho [S80(98);S82(98)]	SF01_MOUSE [67-92]	S14(Phospho): 99.91;S16(Phospho): 97.33			0.810405								2.53595	-0.163231	3.51686		4.43941		1.14012							0.47	0.0011367	0	1	1	38	1	53	0	0.005493	High	Unique	2982.32	3914750	1838940	131	70.99	6
SF01_MOUSE	Q64213	Sf1	Splicing factor 1 (CW17) (Mammalian branch point-binding protein) (BBP) (mBBP) (Transcription factor ZFM1) (mZFM) (Zinc finger gene in MEN1 locus) (Zinc finger protein 162)	[R].TGDLGIPPNPEDRSPSPEPIYNSEGK.[R]	2xPhospho [S14(99.5);S16(99.5)];1xDimethyl:2H(4) [T/K]	SF01_MOUSE 2xPhospho [S80(99.5);S82(99.5)]	SF01_MOUSE [67-92]		0.801482	-0.19837	0.168795	0.40916	0.477365	0.69925	2.14505	0.693833		4.32897	0.391338	1.07649		1.93397		1.10531	0.61069	0.71607		+			+	0.758	0.00510339	0	1	1	29	1	45	0	0.004293	High	Unique	2990.37	6235150	4727000	75.08	82.92	16
SFR1_MOUSE	Q8BP27	Sfr1	Swi5-dependent recombination DNA repair protein 1 homolog (Meiosis protein 5 homolog)	[R].ENPPSPPTSPAAPQPR.[E]	1xDimethyl [N-Term];1xPhospho [S5(100)]	SFR1_MOUSE 1xPhospho [S67(100)];1xPhospho [S145(100)];1xPhospho [S239(100)]	SFR1_MOUSE [63-78];[79-94];[95-110]	S5(Phospho): 100						1.6986																		1.203	4.54e-07	0	1	1	6	0	94	0	2.77e-06	High	Unique	1750.82	2010180	2418800			1
SFR1_MOUSE	Q8BP27	Sfr1	Swi5-dependent recombination DNA repair protein 1 homolog (Meiosis protein 5 homolog)	[R].ENPPSPPTSPAAPQPR.[E]	1xDimethyl:2H(4) [N-Term];1xPhospho [S5(100)]	SFR1_MOUSE 1xPhospho [S67(100)];1xPhospho [S145(100)];1xPhospho [S239(100)]	SFR1_MOUSE [63-78];[79-94];[95-110]	S5(Phospho): 99.98	1.21943	0.410593	1.15711	1.9045	1.18926		2.7729	1.67001	3.44767	2.8085	2.36318	3.57135	5.99391	3.66855	7.47642	2.5285	1.04307	1.6632			+	+	+	1.796	0.000962542	0	1	1	38	0	61	0	0.005547	High	Unique	1754.84	2443710	4389370	59.76	46.28	17
SFR1_MOUSE	Q8BP27	Sfr1	Swi5-dependent recombination DNA repair protein 1 homolog (Meiosis protein 5 homolog)	[R].ENPPSPPTSPAAPQPR.[E]	1xDimethyl [N-Term];2xPhospho [S5(100);S9(92.5)]	SFR1_MOUSE 2xPhospho [S67(100);S71(92.5)];2xPhospho [S145(100);S149(92.5)];2xPhospho [S239(100);S243(92.5)]	SFR1_MOUSE [63-78];[79-94];[95-110]	S5(Phospho): 99.99;S9(Phospho): 91.86	0.952645		1.18488	1.31677		1.38617		0.801981	0.649677			-0.207755		1.94667	3.05469	0.570851	0.195353	0.0189292		+				0.618	0.000287175	0	1	1	45	0	65	0	0.0007603	High	Unique	1830.78	18421600	11386900	132.73	138.65	13
SFR1_MOUSE	Q8BP27	Sfr1	Swi5-dependent recombination DNA repair protein 1 homolog (Meiosis protein 5 homolog)	[R].ENPPSPPTSPAAPQPR.[E]	1xDimethyl:2H(4) [N-Term];2xPhospho [S5(100);S9(90.8)]	SFR1_MOUSE 2xPhospho [S67(100);S71(90.8)];2xPhospho [S145(100);S149(90.8)];2xPhospho [S239(100);S243(90.8)]	SFR1_MOUSE [63-78];[79-94];[95-110]	S5(Phospho): 100;S9(Phospho): 90.77			1.04989		0.958769		0.837554							1.86265				0.0307859						0.655	0.0293129	0	1	1	12	0	62	0	0.01772	High	Unique	1834.81	19677100	12880000	141.32	118.24	5
SGIP1_MOUSE	Q8VD37	Sgip1	SH3-containing GRB2-like protein 3-interacting protein 1 (Endophilin-3-interacting protein)	[R].RSTPTPELTSK.[K]	1xDimethyl [R/K];2xPhospho [T3(90);T5(100)]	SGIP1_MOUSE 1xDimethyl [K];2xPhospho [T180(90);T182(100)]	SGIP1_MOUSE [178-188]	T3(Phospho): 89.95;T5(Phospho): 99.99									0.648607															0.357	0.0262774	0	1	1	2	1	44	0	0.02812	High	Unique	1432.65	1197690	426993			1
SGIP1_MOUSE	Q8VD37	Sgip1	SH3-containing GRB2-like protein 3-interacting protein 1 (Endophilin-3-interacting protein)	[R].NLSSEEVARPR.[R]	1xDimethyl [N-Term];1xPhospho [S3(99.2)]	SGIP1_MOUSE 1xPhospho [S169(99.2)]	SGIP1_MOUSE [167-177]	S3(Phospho): 99.16																	0.37649	0.151092						0.682	0.018992	0	1	1	2	0	56	0	0.01235	High	Unique	1365.65	2318160	1580140	53.95	34.23	2
SGIP1_MOUSE	Q8VD37	Sgip1	SH3-containing GRB2-like protein 3-interacting protein 1 (Endophilin-3-interacting protein)	[K].TVPATPPRTGSPLTVATGNDQAATEAK.[I]	1xDimethyl [T/K];2xPhospho [T5(90.1);T/S]	SGIP1_MOUSE 1xDimethyl [K];2xPhospho [T259(90.1);T/S]	SGIP1_MOUSE [255-281]	T5(Phospho): 90.07;T9(Phospho): 30.33;S11(Phospho): 30.33;T14(Phospho): 30.33																		-0.148472						0.498	0.244517	0.00932339	1	1	1	1	20	0.001386	0.1173	High	Unique	2867.36	8344900	4155110			1
SH3K1_MOUSE	Q8R550	Sh3kbp1	SH3 domain-containing kinase-binding protein 1 (Regulator of ubiquitous kinase) (Ruk) (SH3-containing, expressed in tumorigenic astrocytes)	[R].SIEVENDFLPVEK.[T]	1xDimethyl [S/K];1xPhospho [S1(100)]	SH3K1_MOUSE 1xDimethyl [K];1xPhospho [S274(100)]	SH3K1_MOUSE [274-286]	S1(Phospho): 100	-1.5424															0.0909472								0.292	0.010923	0	1	1	4	0	48	0	0.01383	High	Unique	1654.8	373218	108989	62.1	102.75	4
SHAN2_MOUSE	Q80Z38	Shank2	SH3 and multiple ankyrin repeat domains protein 2 (Shank2) (Cortactin-binding protein 1) (CortBP1)	[R].RAPSPVVSPTELSK.[E]	1xDimethyl [R/K];2xPhospho [S4(100);S8(99.8)]	SHAN2_MOUSE 1xDimethyl [K];2xPhospho [S1334(100);S1338(99.8)]	SHAN2_MOUSE [1331-1344]	S4(Phospho): 100;S8(Phospho): 99.5					-5.74758											-1.3616	-0.183936							0.248	0.0881516	0	1	1	3	1	49	0	0.03681	High	Unique	1683.81	1037090	257301	79.26	96.22	3
SHC3_MOUSE	Q61120	Shc3	SHC-transforming protein 3 (Neuronal Shc) (N-Shc) (SHC-transforming protein C) (Src homology 2 domain-containing-transforming protein C3) (SH2 domain protein C3)	[R].QGSLDIYSTAEGK.[T]	1xDimethyl [Q/K];1xPhospho [S3(100)]	SHC3_MOUSE 1xDimethyl [K];1xPhospho [S282(100)]	SHC3_MOUSE [280-292]	S3(Phospho): 100			-5.5465						-4.50728			-4.3484			-0.0818009		-0.708157	-0.127601						0.191	0.000736923	0	1	1	7	0	76	0	0.001609	High	Unique	1504.69	204274	39062.5	33.65	165.98	7
SI1L1_MOUSE	Q8C0T5	Sipa1l1	Signal-induced proliferation-associated 1-like protein 1 (SIPA1-like protein 1)	[K].LIDLESPTPESQK.[N]	1xDimethyl [L/K];1xPhospho [S6(100)]	SI1L1_MOUSE 1xDimethyl [K];1xPhospho [S1528(100)]	SI1L1_MOUSE [1523-1535]	S6(Phospho): 99.95			-0.584272	-1.25276			-1.85104		-4.47295															0.148	0.0328496	0	1	1	4	0	57	0	0.04582	High	Unique	1592.78	201625	29933.9	24.89	64.85	4
MOT1_MOUSE	P53986	Slc16a1	Monocarboxylate transporter 1 (MCT 1) (Solute carrier family 16 member 1)	[K].AAQSPQQHSSGDPTEEESPV.[-]	1xDimethyl [N-Term];1xPhospho [S18(99.2)]	MOT1_MOUSE 1xPhospho [S491(99.2)]	MOT1_MOUSE [474-493]	S18(Phospho): 99.23												1.82635												0.722	0.0798231	0	1	1	2	0	39	0	0.04818	High	Unique	2188.9	782421	565230			1
MOT1_MOUSE	P53986	Slc16a1	Monocarboxylate transporter 1 (MCT 1) (Solute carrier family 16 member 1)	[K].AAQSPQQHSSGDPTEEESPV.[-]	1xDimethyl:2H(4) [N-Term];1xPhospho [S18(99)]	MOT1_MOUSE 1xPhospho [S491(99)]	MOT1_MOUSE [474-493]	S18(Phospho): 98.98														3.30303				1.20214						1.235	0.00726211	0	1	1	2	0	50	0	0.004442	High	Unique	2192.93	1753380	2165330	64.22	70.03	2
SATT_MOUSE	O35874	Slc1a4	Neutral amino acid transporter A (Alanine/serine/cysteine/threonine transporter 1) (ASCT-1) (SATT) (Solute carrier family 1 member 4)	[K].SEEETSPLVTHQNPAGPVAIAPELESK.[E]	1xDimethyl [S/K];1xPhospho [T10(87.6)]	SATT_MOUSE 1xDimethyl [K];1xPhospho [T511(87.6)]	SATT_MOUSE [502-528]			-6.4688		-4.56115	-5.72712	-5.21222	-0.80582	-5.72297				-2.96185		-3.53249	-0.39366					+				0.046	0.00134236	0	1	1	23	0	55	0	0.006419	High	Unique	2966.44	227950	10529.3	47.86	244.89	9
S4A10_MOUSE	Q5DTL9	Slc4a10	Sodium-driven chloride bicarbonate exchanger (Solute carrier family 4 member 10)	[R].DSGLEDGRESPSFDTPSQR.[V]	1xDimethyl [N-Term];1xPhospho [S10(88.2)]	S4A10_MOUSE 1xPhospho [S89(88.2)]	S4A10_MOUSE [80-98]	S10(Phospho): 65.24				0.996171	0.699391	0.757257	0.744523								-0.39366		-0.442194	0.40294		+				0.687	0.0308027	0	1	1	11	1	39	0	0.02668	High	Unique	2187.92	1049090	720974	55.97	71.1	7
S4A10_MOUSE	Q5DTL9	Slc4a10	Sodium-driven chloride bicarbonate exchanger (Solute carrier family 4 member 10)	[R].DSGLEDGRESPSFDTPSQR.[V]	1xDimethyl:2H(4) [N-Term];1xPhospho [S17(77.5)]	S4A10_MOUSE 1xPhospho [S96(77.5)]	S4A10_MOUSE [80-98]	S17(Phospho): 77.47	0.524608		0.850409																					0.877	0.0937067	0	1	1	3	1	44	0	0.05302	High	Unique	2191.94	853038	748060	20.16	30.96	3
S4A4_MOUSE	O88343	Slc4a4	Electrogenic sodium bicarbonate cotransporter 1 (Sodium bicarbonate cotransporter) (Na(+)/HCO3(-) cotransporter) (Solute carrier family 4 member 4)	[R].NLTSSSLNDISDKPEKDQLK.[N]	Dimethyl [N];1xPhospho [S6(80.3)]	S4A4_MOUSE 1xDimethyl [];1xPhospho [S257(80.3)]	S4A4_MOUSE [252-271]	S6(Phospho): 82.6		0.0387751						0.336792						2.48853	5.41249									0.686	0.00972756	0	1	1	13	1	64	0	0.005757	High	Unique	2424.23	1089710	748061	15.69	16.93	4
S4A4_MOUSE	O88343	Slc4a4	Electrogenic sodium bicarbonate cotransporter 1 (Sodium bicarbonate cotransporter) (Na(+)/HCO3(-) cotransporter) (Solute carrier family 4 member 4)	[R].NLTSSSLNDISDKPEKDQLK.[N]	Dimethyl:2H(4) [N];1xPhospho [S6(86.4)]	S4A4_MOUSE 1xPhospho [S257(86.4)]	S4A4_MOUSE [252-271]		0.722123				0.623985		1.81463			2.98024	1.07119													0.942	0.0371616	0	1	1	7	1	42	0	0.0311	High	Unique	2440.33	776601	731919	46.11	30.34	5
NHRF1_MOUSE	P70441	Slc9a3r1	Na(+)/H(+) exchange regulatory cofactor NHE-RF1 (NHERF-1) (Ezrin-radixin-moesin-binding phosphoprotein 50) (EBP50) (Regulatory cofactor of Na(+)/H(+) exchanger) (Sodium-hydrogen exchanger regulatory factor 1) (Solute carrier family 9 isoform A3 regulatory factor 1)	[R].SASSDTSEELNSQDSPK.[R]	1xDimethyl:2H(4) [S/K];1xPhospho [S/T]		NHRF1_MOUSE [283-299]	S3(Phospho): 31.2;S4(Phospho): 31.2;T6(Phospho): 31.2					1.12554													1.45873						1.445	0.0360794	0	1	1	8	0	47	0	0.08456	High	Unique	1925.85	671628	970317	72.68	78.75	3
NHRF1_MOUSE	P70441	Slc9a3r1	Na(+)/H(+) exchange regulatory cofactor NHE-RF1 (NHERF-1) (Ezrin-radixin-moesin-binding phosphoprotein 50) (EBP50) (Regulatory cofactor of Na(+)/H(+) exchanger) (Sodium-hydrogen exchanger regulatory factor 1) (Solute carrier family 9 isoform A3 regulatory factor 1)	[R].SASSDTSEELNSQDSPK.[R]	1xDimethyl [S/K];1xPhospho [S3(91.5)]	NHRF1_MOUSE 1xDimethyl [K];1xPhospho [S285(91.5)]	NHRF1_MOUSE [283-299]	S3(Phospho): 91.48																	0.0990055							0.689	0.000614655	0	1	1	3	0	74	0	0.0003271	High	Unique	1917.8	1177570	811548			1
NHRF1_MOUSE	P70441	Slc9a3r1	Na(+)/H(+) exchange regulatory cofactor NHE-RF1 (NHERF-1) (Ezrin-radixin-moesin-binding phosphoprotein 50) (EBP50) (Regulatory cofactor of Na(+)/H(+) exchanger) (Sodium-hydrogen exchanger regulatory factor 1) (Solute carrier family 9 isoform A3 regulatory factor 1)	[R].EALVEPASESPRPALAR.[S]	1xDimethyl [N-Term];1xPhospho [S10(91.6)]	NHRF1_MOUSE 1xPhospho [S275(91.6)]	NHRF1_MOUSE [266-282]	S10(Phospho): 91.65	0.722445										1.46959	1.26304										+		0.883	0.000306619	0	1	1	10	0	56	0	0.0005932	High	Unique	1900.95	551479	486902	33.59	54.91	3
NHRF1_MOUSE	P70441	Slc9a3r1	Na(+)/H(+) exchange regulatory cofactor NHE-RF1 (NHERF-1) (Ezrin-radixin-moesin-binding phosphoprotein 50) (EBP50) (Regulatory cofactor of Na(+)/H(+) exchanger) (Sodium-hydrogen exchanger regulatory factor 1) (Solute carrier family 9 isoform A3 regulatory factor 1)	[R].EALVEPASESPRPALAR.[S]	1xDimethyl:2H(4) [N-Term];1xPhospho [S]		NHRF1_MOUSE [266-282]	S10(Phospho): 90.7		0.696589		1.3316	1.07056		0.950689	1.34788						2.66543										1.095	0.00252028	0	1	1	8	0	57	0	0.003622	High	Unique	1904.98	616168	674799	22.33	37.03	7
SLTM_MOUSE	Q8CH25	Sltm	SAFB-like transcription modulator (Modulator of estrogen-induced transcription) (SAF-like transcription modulator)	[K].DVQDAIAQSPEKEAK.[D]	Dimethyl [D];1xPhospho [S9(100)]	SLTM_MOUSE 1xDimethyl [];1xPhospho [S289(100)]	SLTM_MOUSE [281-295]	S9(Phospho): 100																0.131661								0.396	0.0016013	0	1	1	1	1	71	0	0.0008084	High	Unique	1792.87	1109700	439215			1
SMAP_MOUSE	Q9R0P4	Smap	Small acidic protein (Sid 2057)	[R].SASPDDDLGSSNWEAADLGNEER.[K]	1xDimethyl [N-Term];1xPhospho [S]		SMAP_MOUSE [15-37]	S3(Phospho): 85.78				0.589724			0.226646	0.433028	1.08853	-0.60985	0.0907	-0.64418		1.19136	3.28858	0.263434	0.0577445	0.112409						0.52	8.65e-05	0	1	1	30	0	78	0	0.0007132	High	Unique	2543.02	8592010	4468650	134.11	157.68	12
SMAP_MOUSE	Q9R0P4	Smap	Small acidic protein (Sid 2057)	[R].SASPDDDLGSSNWEAADLGNEER.[K]	1xDimethyl:2H(4) [N-Term];1xPhospho [S]		SMAP_MOUSE [15-37]	S1(Phospho): 49.96;S3(Phospho): 49.96	0.648738	0.760082			0.655259																			1.227	0.000222089	0	1	1	6	0	66	0	0.0004548	High	Unique	2547.05	3224510	3955240	69.86	87.98	3
SMAP_MOUSE	Q9R0P4	Smap	Small acidic protein (Sid 2057)	[R].SASPDDDLGSSNWEAADLGNEERK.[Q]	1xPhospho [S3(87.9)];1xDimethyl:2H(4) [S/K]	SMAP_MOUSE 1xPhospho [S17(87.9)]	SMAP_MOUSE [15-38]			0.841513				1.35062											0.227643	0.335953						0.836	0.000555723	0	1	1	6	1	70	0	0.0003265	High	Unique	2707.2	2989190	2499540	81.39	56.17	4
SMAP_MOUSE	Q9R0P4	Smap	Small acidic protein (Sid 2057)	[R].SASPDDDLGSSNWEAADLGNEERK.[Q]	1xDimethyl [S/K];1xPhospho [S3(98.2)]	SMAP_MOUSE 1xDimethyl [K];1xPhospho [S17(98.2)]	SMAP_MOUSE [15-38]						0.904915							-4.3484				0.26565								0.543	0.00759907	0	1	1	11	1	47	0	0.00879	High	Unique	2699.15	1013980	550783	95.59	87.83	3
SMAP_MOUSE	Q9R0P4	Smap	Small acidic protein (Sid 2057)	[K].RSASPDDDLGSSNWEAADLGNEER.[K]	1xDimethyl [N-Term];1xPhospho [S]		SMAP_MOUSE [14-37]	S2(Phospho): 40.72;S4(Phospho): 40.72				0.622154	0.836172	1.29774											0.221079	0.0731689		+				0.667	0.0458827	0	1	1	19	1	41	0.001817	0.07559	High	Unique	2699.12	2334290	1556310	119.89	103.72	6
SMAP_MOUSE	Q9R0P4	Smap	Small acidic protein (Sid 2057)	[K].RSASPDDDLGSSNWEAADLGNEER.[K]	1xPhospho [S];1xDimethyl:2H(4) [N-Term]	SMAP_MOUSE 1xPhospho [S]	SMAP_MOUSE [14-37]			0.557894																						1.304	0.0219587	0	1	1	2	1	53	0	0.01034	High	Unique	2703.15	1489250	1941840			1
AP180_MOUSE	Q61548	Snap91	Clathrin coat assembly protein AP180 (91 kDa synaptosomal-associated protein) (Clathrin coat-associated protein AP180) (Phosphoprotein F1-20)	[K].SSPATTVTSPNSTPAK.[T]	1xDimethyl:2H(4) [S/K];1xPhospho [S9(90.9)]	AP180_MOUSE 1xPhospho [S313(90.9)]	AP180_MOUSE [305-320]	S9(Phospho): 98.42	1.43762	1.05705	1.1351	1.71412	1.48707	1.4518	1.57022	1.50648		1.16687	1.42522	1.30186	1.66371				-0.828629	-0.62621	+	+	+	+		0.968	7.89e-08	0	1	1	31	0	107	0	0.0001128	High	Unique	1689.85	5829080	5640160	42.1	47.98	15
AP180_MOUSE	Q61548	Snap91	Clathrin coat assembly protein AP180 (91 kDa synaptosomal-associated protein) (Clathrin coat-associated protein AP180) (Phosphoprotein F1-20)	[K].SSPATTVTSPNSTPAK.[T]	1xDimethyl [S/K];1xPhospho [S9(91.5)]	AP180_MOUSE 1xDimethyl [K];1xPhospho [S313(91.5)]	AP180_MOUSE [305-320]	S9(Phospho): 98.61														-0.130648	1.5712									0.058	4.23e-07	0	1	1	27	0	106	0	2.72e-06	High	Unique	1681.8	4925800	285730	60.93	5.24	2
AP180_MOUSE	Q61548	Snap91	Clathrin coat assembly protein AP180 (91 kDa synaptosomal-associated protein) (Clathrin coat-associated protein AP180) (Phosphoprotein F1-20)	[K].SSPATTVTSPNSTPAK.[T]	1xDimethyl [S/K];2xPhospho [S12(85.8);T13(85.8)]	AP180_MOUSE 1xDimethyl [K];2xPhospho [S316(85.8);T317(85.8)]	AP180_MOUSE [305-320]	S1(Phospho): 48.31;S2(Phospho): 48.31;S9(Phospho): 81.36												-1.06654			-0.39366			-0.415035					+	0.261	0.126105	0.00258186	1	1	4	0	42	0	0.03748	High	Unique	1761.77	1130310	294905	68.14	156.87	3
AP180_MOUSE	Q61548	Snap91	Clathrin coat assembly protein AP180 (91 kDa synaptosomal-associated protein) (Clathrin coat-associated protein AP180) (Phosphoprotein F1-20)	[K].KPGNNEGSGAPSPLSK.[S]	Dimethyl [K];1xPhospho [S12(99.9)]	AP180_MOUSE 1xDimethyl [];1xPhospho [S300(99.9)]	AP180_MOUSE [289-304]	S12(Phospho): 99.88			-0.419264																					0.35	0.231212	0.00932339	1	1	1	0	24	0	0.1296	High	Unique	1703.84	1415190	494613			1
SNX16_MOUSE	Q8C080	Snx16	Sorting nexin-16	[R].SSSFGSVSTSSTSSK.[G]	1xDimethyl [S/K];1xPhospho [S3(90)]	SNX16_MOUSE 1xDimethyl [K];1xPhospho [S29(90)]	SNX16_MOUSE [27-41]	S3(Phospho): 90.04													-1.63817											0.025	0.105806	0.000872981	1	1	1	0	51	0	0.02449	High	Unique	1571.68	69991.1	1773.68			1
SNX17_MOUSE	Q8BVL3	Snx17	Sorting nexin-17	[R].VTSSVPLPSGGTSSPSR.[G]	1xDimethyl:2H(4) [N-Term];1xPhospho [S/T]		SNX17_MOUSE [323-339]	S9(Phospho): 24.52;T12(Phospho): 24.52;S13(Phospho): 24.52;S14(Phospho): 24.52																		0.204605						0.636	0.0813505	0	1	1	4	0	33	0	0.0402	High	Unique	1727.85	2230200	1418380			1
SNX17_MOUSE	Q8BVL3	Snx17	Sorting nexin-17	[R].VTSSVPLPSGGTSSPSR.[G]	1xDimethyl [N-Term];1xPhospho [S9(78.3)]	SNX17_MOUSE 1xPhospho [S331(78.3)]	SNX17_MOUSE [323-339]	T12(Phospho): 31.2;S13(Phospho): 31.2;S14(Phospho): 31.2		-0.380714	-0.494604	-0.961792	-0.231302	-0.936475	-0.828585			-1.51994	-5.01579	-4.3484		-3.53249	-0.39366	0.0637894								0.263	0.0122033	0	1	1	49	0	45	0	0.0191	High	Unique	1723.83	655893	172622	45.44	97.09	12
SOGA3_MOUSE	Q6NZL0	Soga3	Protein SOGA3	[R].EGPIGGESDSEEVR.[N]	1xDimethyl [N-Term];1xPhospho [S8(98.3)]	SOGA3_MOUSE 1xPhospho [S779(98.3)]	SOGA3_MOUSE [772-785]	S8(Phospho): 89.82				-5.38165		-4.807						-4.3484								+				0.01	0.204706	0.0053687	1	1	3	0	26	0	0.1031	High	Unique	1568.65	189827	1442.18	26.3	32.93	3
SORT_MOUSE	Q6PHU5	Sort1	Sortilin (Neurotensin receptor 3) (NTR3) (mNTR3)	[K].SGYHDDSDEDLLE.[-]	1xDimethyl [N-Term];1xPhospho [S7(100)]	SORT_MOUSE 1xPhospho [S819(100)]	SORT_MOUSE [813-825]	S7(Phospho): 100											0.910891	0.33751				-0.465196								0.295	0.236252	0.00932339	1	1	3	0	37	0.001903	0.1014	High	Unique	1602.58	2496520	736203	73.24	49.74	3
SPTB2_MOUSE	Q62261	Sptbn1	Spectrin beta chain, non-erythrocytic 1 (Beta-II spectrin) (Embryonic liver fodrin) (Fodrin beta chain)	[R].AQTLPTSVVTITSESSPGKR.[E]	1xDimethyl [A/K];1xPhospho [S/T]	SPTB2_MOUSE 1xDimethyl [K]	SPTB2_MOUSE [2325-2344]	S15(Phospho): 49.97;S16(Phospho): 49.97			-1.14428	-2.19464	-1.07413	-2.20639	-2.86549	-2.91865		-2.55282	-5.01579	-4.3484	-2.97967	-3.53249	-0.144901	-5.17502				+	+	+		0.1	0.00468437	0	1	1	24	1	56	0	0.04991	High	Unique	2195.13	1242030	124186	74.06	128.12	13
SPTB2_MOUSE	Q62261	Sptbn1	Spectrin beta chain, non-erythrocytic 1 (Beta-II spectrin) (Embryonic liver fodrin) (Fodrin beta chain)	[R].AQTLPTSVVTITSESSPGKR.[E]	1xDimethyl:2H(4) [A/K];1xPhospho [S/T]		SPTB2_MOUSE [2325-2344]	S15(Phospho): 46.99;S16(Phospho): 46.99		-0.92459																-0.780432						0.37	0.0362576	0	1	1	2	1	47	0	0.01897	High	Unique	2203.18	2163940	799948	47.29	22.6	2
SPTB2_MOUSE	Q62261	Sptbn1	Spectrin beta chain, non-erythrocytic 1 (Beta-II spectrin) (Embryonic liver fodrin) (Fodrin beta chain)	[R].TSSKESSPVPSPTLDR.[K]	1xDimethyl:2H(4) [T/K];3xPhospho [S11(86.2);S/T]	SPTB2_MOUSE 3xPhospho [S2168(86.2);S/T]	SPTB2_MOUSE [2158-2173]	T1(Phospho): 33.65;S2(Phospho): 33.65;S3(Phospho): 33.65;S6(Phospho): 49.55;S7(Phospho): 49.55;S11(Phospho): 86.23							0.253119																	0.617	0.276641	0.00993072	1	1	1	1	27	0.003568	0.1574	High	Unique	1991.86	1312050	808958			1
SRCN1_MOUSE	Q9QWI6	Srcin1	SRC kinase signaling inhibitor 1 (SNAP-25-interacting protein) (SNIP) (p130Cas-associated protein) (p140Cap)	[R].RGSDELTVPR.[Y]	1xDimethyl:2H(4) [N-Term];1xPhospho [S3(100)]	SRCN1_MOUSE 1xPhospho [S1054(100)]	SRCN1_MOUSE [1052-1061]	S3(Phospho): 100	0.890921																							1.266	0.101937	0	1	1	1	1	44	0	0.03703	High	Unique	1241.62	588875	745714			1
SRCN1_MOUSE	Q9QWI6	Srcin1	SRC kinase signaling inhibitor 1 (SNAP-25-interacting protein) (SNIP) (p130Cas-associated protein) (p140Cap)	[K].DSGSSSVFAESPGGK.[A]	1xDimethyl [D/K];1xPhospho [S11(100)]	SRCN1_MOUSE 1xDimethyl [K];1xPhospho [S588(100)]	SRCN1_MOUSE [578-592]	S11(Phospho): 99.93	0.0945981	-0.385752	-0.232997	0.602396	0.318678	-0.244833	0.016854	0.0494369	2.19073	0.489341	0.191519	0.121932	-2.97967	-3.53249		-0.88139	-0.644249	-0.701866					+	0.38	5.28e-07	0	1	1	18	0	111	0	6.78e-05	High	Unique	1547.66	1383980	525599	70.18	66.66	17
SRF_MOUSE	Q9JM73	Srf	Serum response factor (SRF)	[K].ALIQTCLNSPDSPPRSDPTTDQR.[M]	1xDimethyl [N-Term];1xCarbamidomethyl [C6];1xPhospho [T5(78.4)]	SRF_MOUSE 1xPhospho [T213(78.4)]	SRF_MOUSE [209-231]	T5(Phospho): 78.38																		0.826975						0.979	0.149245	0.0039922	1	1	1	1	16	0	0.07202	High	Unique	2677.23	1891950	1852300			1
SRGP3_MOUSE	Q812A2	Srgap3	SLIT-ROBO Rho GTPase-activating protein 3 (srGAP3) (Rho GTPase-activating protein 14) (WAVE-associated Rac GTPase-activating protein) (WRP)	[R].SGGDTHSPPRGLGPSIDTPPR.[A]	1xDimethyl:2H(4) [N-Term];1xPhospho [S7(100)]	SRGP3_MOUSE 1xPhospho [S874(100)]	SRGP3_MOUSE [868-888]	S7(Phospho): 99.97	1.26143	0.933964			1.2118		1.96721																	1.676	0.0312638	0	1	1	4	1	42	0	0.02968	High	Unique	2213.06	1206340	2021870	25.34	36.35	4
SRGP3_MOUSE	Q812A2	Srgap3	SLIT-ROBO Rho GTPase-activating protein 3 (srGAP3) (Rho GTPase-activating protein 14) (WAVE-associated Rac GTPase-activating protein) (WRP)	[R].SSSSSSSGVGSPAVTPTEK.[M]	1xDimethyl [S/K];1xPhospho [S1(89.7)]	SRGP3_MOUSE 1xDimethyl [K];1xPhospho [S1068(89.7)]	SRGP3_MOUSE [1068-1086]	S2(Phospho): 42.85;S3(Phospho): 42.85			-1.02035		-0.743464	-1.07823		-5.72297	-4.50728			-4.3484		-3.53249	-0.39366		-1.70438	-5.78632						0.128	2.51e-05	0	1	1	61	0	71	0	0.0008225	High	Unique	1887.86	767267	98346.3	48.14	131.68	11
SRGP3_MOUSE	Q812A2	Srgap3	SLIT-ROBO Rho GTPase-activating protein 3 (srGAP3) (Rho GTPase-activating protein 14) (WAVE-associated Rac GTPase-activating protein) (WRP)	[R].SSSSSSSGVGSPAVTPTEK.[M]	1xDimethyl [S/K];2xPhospho [S/T]	SRGP3_MOUSE 1xDimethyl [K]	SRGP3_MOUSE [1068-1086]	S1(Phospho): 24.28;S2(Phospho): 24.28;S3(Phospho): 24.28;S4(Phospho): 24.28;S5(Phospho): 24.28;S6(Phospho): 24.28;S7(Phospho): 24.28;S11(Phospho): 24.28			-5.5465				-5.03533											0.484488						0.25	0.0283118	0	1	1	10	0	35	0	0.01512	High	Unique	1967.82	297201	74217.6	33.98	167.56	3
SRRM1_MOUSE	Q52KI8	Srrm1	Serine/arginine repetitive matrix protein 1 (Plenty-of-prolines 101)	[K].KPPAPPSPVQSQSPSTNWSPAVPAK.[K]	Dimethyl:2H(4) [K];2xPhospho [S/T]		SRRM1_MOUSE [804-828]	S7(Phospho): 64.1;S11(Phospho): 44.61																		0.554936						0.811	0.0328496	0	1	1	1	0	24	0	0.01731	High	Unique	2811.43	2258550	1831210			1
SRRM1_MOUSE	Q52KI8	Srrm1	Serine/arginine repetitive matrix protein 1 (Plenty-of-prolines 101)	[K].EKSPELPEPSVR.[M]	1xDimethyl [E/K];1xPhospho [S3(100)]	SRRM1_MOUSE 1xDimethyl [K];1xPhospho [S220(100)]	SRRM1_MOUSE [218-229]	S3(Phospho): 98.07	-0.42951	-0.603198	-0.263162	0.0524319	-0.183372	-0.10819		0.303259			0.795942								+					0.517	0.0147013	0	1	1	15	1	44	0.001567	0.2111	High	Unique	1503.75	881684	456043	58.54	50.78	9
SRRM1_MOUSE	Q52KI8	Srrm1	Serine/arginine repetitive matrix protein 1 (Plenty-of-prolines 101)	[R].KETESEAEDDNLDDLER.[H]	1xDimethyl [K];2xPhospho [T3(100);S5(100)]	SRRM1_MOUSE 1xDimethyl [K];2xPhospho [T913(100);S915(100)]	SRRM1_MOUSE [911-927]	T3(Phospho): 100;S5(Phospho): 100	-0.629831	-1.02723	-0.811102	-0.628926	-0.738074	-0.548104	-0.569119	-0.43764	-2.60578		-1.24776	-1.02391		0.725241		0.278218	-0.233112	0.0863829	+	+				0.387	0.00314593	0	1	1	22	1	62	0	0.0055	High	Unique	2223.86	4273120	1653350	159.61	185.96	15
SRRM1_MOUSE	Q52KI8	Srrm1	Serine/arginine repetitive matrix protein 1 (Plenty-of-prolines 101)	[R].KETESEAEDDNLDDLER.[H]	1xDimethyl:2H(4) [K];1xPhospho [S5(99.4)]	SRRM1_MOUSE 1xPhospho [S915(99.4)]	SRRM1_MOUSE [911-927]	T3(Phospho): 50;S5(Phospho): 50	0.884434	0.411209	0.56412	0.837274	0.932593			0.980974	0.375881							0.807631	0.103833	0.233434	+	+				0.771	0.00419277	0	1	1	20	1	67	0	0.002178	High	Unique	2151.94	2800500	2160500	66.75	53.16	10
SRRM1_MOUSE	Q52KI8	Srrm1	Serine/arginine repetitive matrix protein 1 (Plenty-of-prolines 101)	[R].KETESEAEDDNLDDLER.[H]	1xDimethyl [K];1xPhospho [T3(93)]	SRRM1_MOUSE 1xDimethyl [K];1xPhospho [T913(93)]	SRRM1_MOUSE [911-927]	T3(Phospho): 90.21			0.424432	0.874842			1.04328			-1.03501		0.12538			3.48875			0.244091						0.614	0.00102771	0	1	1	28	1	64	0	0.002196	High	Unique	2143.89	1590720	977027	116.72	129.79	7
SRRM1_MOUSE	Q52KI8	Srrm1	Serine/arginine repetitive matrix protein 1 (Plenty-of-prolines 101)	[K].EKSPELPEPSVR.[M]	1xDimethyl:2H(4) [E/K];1xPhospho [S3(100)]	SRRM1_MOUSE 1xPhospho [S220(100)]	SRRM1_MOUSE [218-229]	S3(Phospho): 100					-0.101077				0.659631		0.930473		3.70292	2.54978				0.937018						0.692	0.113429	0.000872981	1	1	6	1	39	0	0.08636	High	Unique	1511.8	1770540	1226060	34.16	44.86	6
SRRM1_MOUSE	Q52KI8	Srrm1	Serine/arginine repetitive matrix protein 1 (Plenty-of-prolines 101)	[R].RLSPSASPPR.[R]	1xDimethyl [N-Term];2xPhospho [S3(98.3);S7(88.3)]	SRRM1_MOUSE 2xPhospho [S387(98.3);S391(88.3)]	SRRM1_MOUSE [385-394]	S3(Phospho): 98.28;S7(Phospho): 88.32									1.69404															0.736	0.107292	0.000872981	1	1	1	1	45	0	0.08859	High	Unique	1255.56	3219920	2369340			1
SRRM1_MOUSE	Q52KI8	Srrm1	Serine/arginine repetitive matrix protein 1 (Plenty-of-prolines 101)	[K].KPPAPPSPVQSQSPSTNWSPAVPAK.[K]	Dimethyl:2H(4) [K];3xPhospho [S/T]		SRRM1_MOUSE [804-828]	S15(Phospho): 71.84;T16(Phospho): 71.84;S19(Phospho): 71.84																		-0.0421742						0.536	0.140069	0.0033885	1	1	1	0	25	0	0.06771	High	Unique	2891.39	3369620	1806100			1
SRRM1_MOUSE	Q52KI8	Srrm1	Serine/arginine repetitive matrix protein 1 (Plenty-of-prolines 101)	[R].WQSPVTK.[S]	1xDimethyl [W/K];1xPhospho [S3(100)]	SRRM1_MOUSE 1xDimethyl [K];1xPhospho [S550(100)]	SRRM1_MOUSE [548-554]	S3(Phospho): 99.97																		0.256905						0.659	0.210147	0.00688632	1	1	1	0	38	0	0.101	High	Unique	981.481	469678	309736			1
SRRM1_MOUSE	Q52KI8	Srrm1	Serine/arginine repetitive matrix protein 1 (Plenty-of-prolines 101)	[R].SPSPAPPPPPPPPPPR.[R]	1xDimethyl [N-Term];2xPhospho [S1(100);S3(100)]	SRRM1_MOUSE 2xPhospho [S572(100);S574(100)]	SRRM1_MOUSE [572-587]	S1(Phospho): 100;S3(Phospho): 100																-0.473789								0.26	0.214779	0.00909588	1	1	1	0	35	0.001903	0.0918	High	Unique	1772.82	658386	171275			1
SRRM1_MOUSE	Q52KI8	Srrm1	Serine/arginine repetitive matrix protein 1 (Plenty-of-prolines 101)	[R].APQTSSPPPVR.[R]	1xDimethyl:2H(4) [N-Term];1xPhospho [T/S]		SRRM1_MOUSE [709-719]	T4(Phospho): 33.33;S5(Phospho): 33.33;S6(Phospho): 33.33							1.14458																	1.144	0.269708	0.00932339	1	1	3	0	42	0.006589	0.1899	High	Unique	1248.63	2492390	2850700			1
SRRM2_MOUSE	Q8BTI8	Srrm2	Serine/arginine repetitive matrix protein 2	[R].SLSYSPVER.[R]	1xDimethyl [N-Term];2xPhospho [S3(89.1);S5(89.2)]	SRRM2_MOUSE 2xPhospho [S2646(89.1);S2648(89.2)]	SRRM2_MOUSE [2644-2652]	S3(Phospho): 90.64;S5(Phospho): 90.8				0.842395	0.835969				1.09938		0.681443	0.726505		2.27157		-0.195788	-0.35605	0.17919		+		+		0.455	0.0137706	0	1	1	14	0	55	0	0.008036	High	Unique	1225.49	1406940	640541	131.93	95.03	10
SRRM2_MOUSE	Q8BTI8	Srrm2	Serine/arginine repetitive matrix protein 2	[K].IHTTALTGQSPPLASGHQGEGDAPSVEPGATNIQQPSSPAPSTK.[Q]	1xDimethyl:2H(4) [I/K];2xPhospho [S/T]	SRRM2_MOUSE 2xPhospho [T316;S322]	SRRM2_MOUSE [286-329]								1.21641																	1.202	0.0290234	0	1	1	1	0	15	0	0.01566	High	Unique	4543.16	3892180	4678970			1
SRRM2_MOUSE	Q8BTI8	Srrm2	Serine/arginine repetitive matrix protein 2	[K].VSSPVLETVQQR.[T]	1xDimethyl:2H(4) [N-Term];1xPhospho [S/T]		SRRM2_MOUSE [1358-1369]	S2(Phospho): 50;S3(Phospho): 50					0.413685		1.43916																	0.975	0.0802024	0	1	1	4	0	32	0	0.04312	High	Unique	1454.76	524113	510987	44.79	2.38	2
SRRM2_MOUSE	Q8BTI8	Srrm2	Serine/arginine repetitive matrix protein 2	[K].VSSPVLETVQQR.[T]	1xDimethyl [N-Term];1xPhospho [S/T]		SRRM2_MOUSE [1358-1369]	S2(Phospho): 49.99;S3(Phospho): 49.99														1.74161			-0.105093							0.519	0.0722364	0	1	1	6	0	44	0	0.03231	High	Unique	1450.73	841432	436406	34.86	61.91	2
SRRM2_MOUSE	Q8BTI8	Srrm2	Serine/arginine repetitive matrix protein 2	[R].NHSGSRTPPVALSSSR.[M]	1xDimethyl [N-Term];3xPhospho [S3(100);S5(100);T7(100)]	SRRM2_MOUSE 3xPhospho [S2052(100);S2054(100);T2056(100)]	SRRM2_MOUSE [2050-2065]	S3(Phospho): 99.99;S5(Phospho): 99.98;T7(Phospho): 99.96		-0.280144						-0.058608								0.799658	0.359865	0.730578					+	0.68	0.112906	0.000872981	1	1	5	1	38	0	0.04713	High	Unique	1920.78	3918340	2665780	136.14	123.33	5
SRRM2_MOUSE	Q8BTI8	Srrm2	Serine/arginine repetitive matrix protein 2	[R].SLSYSPVER.[R]	2xPhospho [S3(92.2);S5(92.2)];1xDimethyl:2H(4) [N-Term]	SRRM2_MOUSE 2xPhospho [S2646(98.5);S2648(90)]	SRRM2_MOUSE [2644-2652]	S3(Phospho): 98.5;S5(Phospho): 90.01		0.704617	1.30867			1.60342	0.714366	1.03154																1.149	0.152653	0.0039922	1	1	6	0	46	0	0.08408	High	Unique	1229.52	523214	601059	28.98	36.52	5
SRRM2_MOUSE	Q8BTI8	Srrm2	Serine/arginine repetitive matrix protein 2	[K].IHTTALTGQSPPLASGHQGEGDAPSVEPGATNIQQPSSPAPSTK.[Q]	1xDimethyl [I/K];2xPhospho [T/S]	SRRM2_MOUSE 1xDimethyl [K]	SRRM2_MOUSE [286-329]	T3(Phospho): 35.31;T4(Phospho): 16.68;T7(Phospho): 16.68;S10(Phospho): 16.68;S15(Phospho): 16.68;S25(Phospho): 16.68;T31(Phospho): 22.32;S37(Phospho): 22.32;S38(Phospho): 22.32										0.40308														0.51	0.165511	0.0039922	1	1	2	0	19	0	0.1002	High	Unique	4535.11	1487240	758094			1
SRRM2_MOUSE	Q8BTI8	Srrm2	Serine/arginine repetitive matrix protein 2	[R].RSSSELSPEVVEK.[V]	2xPhospho [S2(98.3);S7(98.3)];1xDimethyl:2H(4) [R/K]	SRRM2_MOUSE 2xPhospho [S1338(98.3);S1343(98.3)]	SRRM2_MOUSE [1337-1349]	S2(Phospho): 98.31;S7(Phospho): 98.31																1.75781								1.222	0.190804	0.00466055	1	1	6	1	28	0.001903	0.08089	High	Unique	1670.79	1603180	1958720			1
SSRP1_MOUSE	Q08943	Ssrp1	FACT complex subunit SSRP1 (Facilitates chromatin transcription complex subunit SSRP1) (Recombination signal sequence recognition protein 1) (Structure-specific recognition protein 1) (T160)	[K].EGINPGYDDYADSDEDQHDAYLER.[M]	1xDimethyl [N-Term];1xPhospho [S13(98.1)]	SSRP1_MOUSE 1xPhospho [S444(98.1)]	SSRP1_MOUSE [432-455]		-0.105007	-0.281502	0.124346	-0.0727277	0.29865	0.547264	0.24467	0.169936		-0.650355		0.407417	2.03457	1.59262		0.568603	0.251968							0.534	4.08e-05	0	1	1	17	0	86	0	2.81e-05	High	Unique	2895.13	3678120	1965550	38.43	46.62	14
SSRP1_MOUSE	Q08943	Ssrp1	FACT complex subunit SSRP1 (Facilitates chromatin transcription complex subunit SSRP1) (Recombination signal sequence recognition protein 1) (Structure-specific recognition protein 1) (T160)	[K].EGINPGYDDYADSDEDQHDAYLER.[M]	1xDimethyl:2H(4) [N-Term];1xPhospho [Y/S]		SSRP1_MOUSE [432-455]	Y7(Phospho): 32.72;Y10(Phospho): 32.72;S13(Phospho): 32.72																		0.428298						0.743	0.208319	0.00688632	1	1	1	0	25	0	0.0999	High	Unique	2899.15	2081650	1545950			1
STMN1_MOUSE	P54227	Stmn1	Stathmin (Leukemia-associated gene protein) (Leukemia-associated phosphoprotein p18) (Metablastin) (Oncoprotein 18) (Op18) (Phosphoprotein p19) (pp19) (Prosolin) (Protein Pr22) (pp17)	[K].DLSLEEIQK.[K]	1xDimethyl [D/K];1xPhospho [S3(100)]	STMN1_MOUSE 1xDimethyl [K];1xPhospho [S46(100)];STMN2_MOUSE 1xDimethyl [K];1xPhospho [S80(100)]	STMN1_MOUSE [44-52];STMN2_MOUSE [78-86]	S3(Phospho): 100															2.5991									0.08	0.000205919	0	2	2	36	0	76	0	0.0002276	High	Not Unique	1210.6	48588600	3867630			1
STMN1_MOUSE	P54227	Stmn1	Stathmin (Leukemia-associated gene protein) (Leukemia-associated phosphoprotein p18) (Metablastin) (Oncoprotein 18) (Op18) (Phosphoprotein p19) (pp19) (Prosolin) (Protein Pr22) (pp17)	[K].DLSLEEIQK.[K]	1xPhospho [S3(100)];1xDimethyl:2H(4) [D/K]	STMN1_MOUSE 1xPhospho [S46(100)];STMN2_MOUSE 1xPhospho [S80(100)]	STMN1_MOUSE [44-52];STMN2_MOUSE [78-86]	S3(Phospho): 100	0.537737	0.171123	0.351007	0.872304	0.603788	0.53069	0.744279	1.13431		0.900483	1.06158	0.822629	1.09765	-0.773198		0.317251	0.716488	0.473485		+		+		0.684	0.00029899	0	2	2	22	0	70	0	0.000556	High	Not Unique	1218.65	39429700	26971000	35.85	51.83	17
STMN1_MOUSE	P54227	Stmn1	Stathmin (Leukemia-associated gene protein) (Leukemia-associated phosphoprotein p18) (Metablastin) (Oncoprotein 18) (Op18) (Phosphoprotein p19) (pp19) (Prosolin) (Protein Pr22) (pp17)	[K].DLSLEEIQKK.[L]	Dimethyl [D];1xPhospho [S3(100)]	STMN1_MOUSE 1xDimethyl [];1xPhospho [S46(100)];STMN2_MOUSE 1xDimethyl [];1xPhospho [S80(100)]	STMN1_MOUSE [44-53];STMN2_MOUSE [78-87]	S3(Phospho): 100							0.993954		1.71983					-0.548562		-0.952337								0.321	0.00121366	0	2	2	20	1	65	0	0.0008949	High	Not Unique	1366.72	1199610	384818	57.95	52.27	4
STMN1_MOUSE	P54227	Stmn1	Stathmin (Leukemia-associated gene protein) (Leukemia-associated phosphoprotein p18) (Metablastin) (Oncoprotein 18) (Op18) (Phosphoprotein p19) (pp19) (Prosolin) (Protein Pr22) (pp17)	[K].DLSLEEIQKK.[L]	Dimethyl:2H(4) [D];1xPhospho [S3(100)]	STMN1_MOUSE 1xPhospho [S46(100)];STMN2_MOUSE 1xPhospho [S80(100)]	STMN1_MOUSE [44-53];STMN2_MOUSE [78-87]	S3(Phospho): 100	0.729541	0.620172	0.30885	1.05992	0.909705	0.552277	0.866646	1.10549	-0.667793	0.124894	1.30983	0.858397	0.989429			0.106132	0.522314	0.57319	+	+				0.768	0.00041279	0	2	2	16	1	72	0	0.007922	High	Not Unique	1378.8	2445530	1877930	32.46	45.29	16
STMN1_MOUSE	P54227	Stmn1	Stathmin (Leukemia-associated gene protein) (Leukemia-associated phosphoprotein p18) (Metablastin) (Oncoprotein 18) (Op18) (Phosphoprotein p19) (pp19) (Prosolin) (Protein Pr22) (pp17)	[R].SKESVPDFPLSPPK.[K]	Dimethyl [S];1xPhospho [S11(100)]	STMN1_MOUSE 1xDimethyl [];1xPhospho [S38(100)]	STMN1_MOUSE [28-41]	S11(Phospho): 100			-1.17144			-0.921521			-0.408523			-0.661171		0.601223	2.95123	-0.0292428								0.186	0.000219862	0	1	1	52	1	88	0	0.0004377	High	Unique	1691.87	5570280	1034650	74.43	66.54	8
STMN1_MOUSE	P54227	Stmn1	Stathmin (Leukemia-associated gene protein) (Leukemia-associated phosphoprotein p18) (Metablastin) (Oncoprotein 18) (Op18) (Phosphoprotein p19) (pp19) (Prosolin) (Protein Pr22) (pp17)	[R].SKESVPDFPLSPPK.[K]	1xPhospho [S11(100)];Dimethyl:2H(4) [S]	STMN1_MOUSE 1xPhospho [S38(100)]	STMN1_MOUSE [28-41]	S11(Phospho): 100	-1.35347	-1.57469	-1.33343	-0.954241	-1.30735	-1.11325	-0.932739	-0.898313			-0.619083	-0.622132	1.37069	0.652028		0.00659013	0.172024	0.44151	+	+	+	+		0.279	0.000277221	0	1	1	32	1	63	0	0.00611	High	Unique	1703.94	16581500	4633600	48.38	51.87	15
STMN1_MOUSE	P54227	Stmn1	Stathmin (Leukemia-associated gene protein) (Leukemia-associated phosphoprotein p18) (Metablastin) (Oncoprotein 18) (Op18) (Phosphoprotein p19) (pp19) (Prosolin) (Protein Pr22) (pp17)	[K].RASGQAFELILSPR.[S]	1xDimethyl [N-Term];1xPhospho [S3(100)]	STMN1_MOUSE 1xPhospho [S16(100)]	STMN1_MOUSE [14-27]	S3(Phospho): 100			0.715162	0.189355		0.060639	-0.680259	0.142245		-3.11435	-0.198872	0.274946		-1.10009		1.32477								0.512	6.9e-05	0	1	1	17	1	90	0	6.81e-05	High	Unique	1652.85	3376360	1730230	65.73	107.69	10
STMN1_MOUSE	P54227	Stmn1	Stathmin (Leukemia-associated gene protein) (Leukemia-associated phosphoprotein p18) (Metablastin) (Oncoprotein 18) (Op18) (Phosphoprotein p19) (pp19) (Prosolin) (Protein Pr22) (pp17)	[K].ESVPDFPLSPPK.[K]	1xDimethyl [E/K];1xPhospho [S9(100)]	STMN1_MOUSE 1xDimethyl [K];1xPhospho [S38(100)]	STMN1_MOUSE [30-41]	S9(Phospho): 100	-2.39976			-1.86634	-3.3533	-1.91254		0.867414	-0.706449		-1.77401	-4.3484	0.456839	-0.236383	2.36368		0.869277			+				0.186	7.94e-05	0	1	1	26	0	82	0	0.001663	High	Unique	1448.71	1753680	326104	67.18	166.94	12
STMN1_MOUSE	P54227	Stmn1	Stathmin (Leukemia-associated gene protein) (Leukemia-associated phosphoprotein p18) (Metablastin) (Oncoprotein 18) (Op18) (Phosphoprotein p19) (pp19) (Prosolin) (Protein Pr22) (pp17)	[K].ESVPDFPLSPPK.[K]	1xDimethyl:2H(4) [E/K];1xPhospho [S9(99.3)]	STMN1_MOUSE 1xPhospho [S38(99.3)]	STMN1_MOUSE [30-41]			-2.67907					-2.06095	-2.01476								0.0502403		0.668223			+			0.288	0.0102303	0	1	1	5	0	49	0	0.01807	High	Unique	1456.76	2646060	761083	39.8	78.95	5
STMN1_MOUSE	P54227	Stmn1	Stathmin (Leukemia-associated gene protein) (Leukemia-associated phosphoprotein p18) (Metablastin) (Oncoprotein 18) (Op18) (Phosphoprotein p19) (pp19) (Prosolin) (Protein Pr22) (pp17)	[R].ASGQAFELILSPR.[S]	1xDimethyl [N-Term];1xPhospho [S11(100)]	STMN1_MOUSE 1xPhospho [S25(100)]	STMN1_MOUSE [15-27]	S11(Phospho): 100	0.394037			0.0747397			-0.799211	-0.291513				1.62411	1.24331	-0.697163	2.45381	1.28583								0.434	4.1e-06	0	1	1	33	0	103	0	0.0001658	High	Unique	1496.75	3953760	1717710	102.61	123.08	10
STMN1_MOUSE	P54227	Stmn1	Stathmin (Leukemia-associated gene protein) (Leukemia-associated phosphoprotein p18) (Metablastin) (Oncoprotein 18) (Op18) (Phosphoprotein p19) (pp19) (Prosolin) (Protein Pr22) (pp17)	[R].ASGQAFELILSPR.[S]	1xDimethyl:2H(4) [N-Term];1xPhospho [S11(100)]	STMN1_MOUSE 1xPhospho [S25(100)]	STMN1_MOUSE [15-27]	S11(Phospho): 100	1.28898	1.05593	1.07402	1.592	1.39513	1.56093	1.51129	1.72329		0.697298	1.60892	1.68101				0.227142	0.645318	0.212542	+	+	+			1.158	1.31e-05	0	1	1	36	0	107	0	1.9e-05	High	Unique	1500.78	22315900	25838900	30.45	40.24	14
STMN1_MOUSE	P54227	Stmn1	Stathmin (Leukemia-associated gene protein) (Leukemia-associated phosphoprotein p18) (Metablastin) (Oncoprotein 18) (Op18) (Phosphoprotein p19) (pp19) (Prosolin) (Protein Pr22) (pp17)	[R].ASGQAFELILSPR.[S]	1xDimethyl [N-Term];2xPhospho [S2(100);S11(100)]	STMN1_MOUSE 2xPhospho [S16(100);S25(100)]	STMN1_MOUSE [15-27]				0.680182					1.24077								0.839072		0.914712					+	0.819	0.000558531	0	1	1	7	0	81	0	0.0002996	High	Unique	1576.72	7603270	6228940	94.65	92.62	5
STMN1_MOUSE	P54227	Stmn1	Stathmin (Leukemia-associated gene protein) (Leukemia-associated phosphoprotein p18) (Metablastin) (Oncoprotein 18) (Op18) (Phosphoprotein p19) (pp19) (Prosolin) (Protein Pr22) (pp17)	[R].ASGQAFELILSPR.[S]	1xDimethyl:2H(4) [N-Term];2xPhospho [S2(100);S11(100)]	STMN1_MOUSE 2xPhospho [S16(100);S25(100)]	STMN1_MOUSE [15-27]	S2(Phospho): 100;S11(Phospho): 100						0.638643			1.04104								1.36603							1.008	0.000539171	0	1	1	3	0	80	0	0.0003451	High	Unique	1580.74	4718240	4758330	25.89	97.06	3
STMN1_MOUSE	P54227	Stmn1	Stathmin (Leukemia-associated gene protein) (Leukemia-associated phosphoprotein p18) (Metablastin) (Oncoprotein 18) (Op18) (Phosphoprotein p19) (pp19) (Prosolin) (Protein Pr22) (pp17)	[K].RASGQAFELILSPR.[S]	1xPhospho [S3(100)];1xDimethyl:2H(4) [N-Term]	STMN1_MOUSE 1xPhospho [S16(100)]	STMN1_MOUSE [14-27]	S3(Phospho): 100	0.565714	1.0307		0.30247	0.452173		1.77141									1.37223		0.682204						0.892	0.000158449	0	1	1	11	1	76	0	0.03974	High	Unique	1656.88	6830980	6091840	119.85	117.47	7
STMN1_MOUSE	P54227	Stmn1	Stathmin (Leukemia-associated gene protein) (Leukemia-associated phosphoprotein p18) (Metablastin) (Oncoprotein 18) (Op18) (Phosphoprotein p19) (pp19) (Prosolin) (Protein Pr22) (pp17)	[K].RASGQAFELILSPR.[S]	1xDimethyl [N-Term];2xPhospho [S3(100);S12(100)]	STMN1_MOUSE 2xPhospho [S16(100);S25(100)]	STMN1_MOUSE [14-27]				1.01131	0.704406		1.05247	0.392991		1.50689	0.624674	1.54078	1.10023			-0.39366	0.908332								0.658	0.0120809	0	1	1	21	1	65	0	0.02876	High	Unique	1732.82	14177200	9321860	90.29	93.8	10
STMN1_MOUSE	P54227	Stmn1	Stathmin (Leukemia-associated gene protein) (Leukemia-associated phosphoprotein p18) (Metablastin) (Oncoprotein 18) (Op18) (Phosphoprotein p19) (pp19) (Prosolin) (Protein Pr22) (pp17)	[K].RASGQAFELILSPR.[S]	2xPhospho [S3(100);S12(100)];1xDimethyl:2H(4) [N-Term]	STMN1_MOUSE 2xPhospho [S16(100);S25(100)]	STMN1_MOUSE [14-27]	S3(Phospho): 100;S12(Phospho): 100		1.35927	0.885046			1.07792											1.32547	0.872132						1.193	0.00173576	0	1	1	8	1	74	0	0.001234	High	Unique	1736.84	29928000	35702000	106.53	94.72	5
STMN2_MOUSE	P55821	Stmn2	Stathmin-2 (Superior cervical ganglion-10 protein) (Protein SCG10)	[R].NKELQVELSG.[-]	1xDimethyl [N/K];1xPhospho [S9(100)]	STMN2_MOUSE 1xDimethyl [K];1xPhospho [S178(100)]	STMN2_MOUSE [170-179]	S9(Phospho): 100																0.43774	-0.118113							0.544	0.137543	0.0033885	1	1	2	1	42	0.003276	0.1717	High	Unique	1252.62	869975	473558	8.81	22.21	2
STMN3_MOUSE	O70166	Stmn3	Stathmin-3 (Hippocampus abundant transcript 3) (SCG10-like protein) (SCG10-related protein HiAT3)	[K].DASLEELQK.[R]	1xDimethyl [D/K];1xPhospho [S3(100)]	STMN3_MOUSE 1xDimethyl [K];1xPhospho [S81(100)]	STMN3_MOUSE [79-87]	S3(Phospho): 100			-0.220773	0.561038		-0.0461338	0.620067		5.07753	0.303169		0.040957	0.691861		-0.39366									0.37	0.00121366	0	1	1	10	0	66	0	0.002776	High	Unique	1168.55	366418	135505	35.91	65.87	9
STMN3_MOUSE	O70166	Stmn3	Stathmin-3 (Hippocampus abundant transcript 3) (SCG10-like protein) (SCG10-related protein HiAT3)	[K].SPSDLSPESPVLSSPPK.[R]	1xDimethyl [S/K];2xPhospho [S]	STMN3_MOUSE 1xDimethyl [K];2xPhospho [S65;S68]	STMN3_MOUSE [60-76]																	0.912082								0.68	0.148572	0.0039922	1	1	1	0	42	0.001903	0.06237	High	Unique	1939.87	1329610	903908			1
STMN3_MOUSE	O70166	Stmn3	Stathmin-3 (Hippocampus abundant transcript 3) (SCG10-like protein) (SCG10-related protein HiAT3)	[K].DASLEELQK.[R]	1xDimethyl:2H(4) [D/K];1xPhospho [S3(100)]	STMN3_MOUSE 1xPhospho [S81(100)]	STMN3_MOUSE [79-87]	S3(Phospho): 100	0.378781																							0.888	0.229222	0.00932339	1	1	1	0	41	0	0.08459	High	Unique	1176.6	349007	309894			1
STMN4_MOUSE	P63042	Stmn4	Stathmin-4 (Stathmin-like protein B3) (RB3)	[R].DPSLEEIQK.[K]	1xDimethyl:2H(4) [D/K];1xPhospho [S3(100)]	STMN4_MOUSE 1xPhospho [S90(100)]	STMN4_MOUSE [88-96]	S3(Phospho): 100						7.32095			8.70565															77.557	0.0418109	0	1	1	2	0	56	0	0.04068	High	Unique	1202.62	1989.79	154322	3.54	36.04	2
STRP1_MOUSE	Q8C079	Strip1	Striatin-interacting protein 1 (Protein FAM40A)	[R].AASPPASASDLIEQQQKR.[G]	1xDimethyl:2H(4) [A/K];1xPhospho [S3(100)]	STRP1_MOUSE 1xPhospho [S335(100)]	STRP1_MOUSE [333-350]	S3(Phospho): 100		6.67864					2.94033																	5.71	0.0143362	0	1	1	2	1	38	0	0.007891	High	Unique	2041.06	71008.1	405433	135.75	51.35	2
STRP1_MOUSE	Q8C079	Strip1	Striatin-interacting protein 1 (Protein FAM40A)	[R].AASPPASASDLIEQQQK.[R]	1xDimethyl [A/K];1xPhospho [S3(100)]	STRP1_MOUSE 1xDimethyl [K];1xPhospho [S335(100)]	STRP1_MOUSE [333-349]	S3(Phospho): 99.99													2.92483	2.11983	4.81302									0.474	0.00861939	0	1	1	14	0	48	0	0.01332	High	Unique	1876.91	1318880	625462	23.46	14.12	3
STRP1_MOUSE	Q8C079	Strip1	Striatin-interacting protein 1 (Protein FAM40A)	[R].AASPPASASDLIEQQQK.[R]	1xDimethyl:2H(4) [A/K];1xPhospho [S3(100)]	STRP1_MOUSE 1xPhospho [S335(100)]	STRP1_MOUSE [333-349]	S3(Phospho): 99.99	0.221743	-0.642767	0.0693396		0.512521	0.688875	0.659373	0.128947		1.05295	0.657424	0.664422				-0.247039						+		0.586	0.00404745	0	1	1	18	0	50	0	0.003268	High	Unique	1884.96	1372280	804366	34.39	42.66	12
STRN_MOUSE	O55106	Strn	Striatin	[K].FLESAAADVSDEDEDEDTDGRAK.[S]	1xDimethyl [F/K];1xPhospho [S10(99.8)]	STRN_MOUSE 1xDimethyl [K];1xPhospho [S245(99.8)]	STRN_MOUSE [236-258]	S10(Phospho): 99.99					1.04733							1.21072			4.12908			-0.184361						0.45	0.0145542	0	1	1	6	1	41	0	0.01035	High	Unique	2621.08	898962	404534	76.15	74.04	4
STRN_MOUSE	O55106	Strn	Striatin	[K].FLESAAADVSDEDEDEDTDGRAK.[S]	1xDimethyl:2H(4) [F/K];1xPhospho [S10(100)]	STRN_MOUSE 1xPhospho [S245(100)]	STRN_MOUSE [236-258]	S10(Phospho): 99.98	1.83629	0.971735	0.557719	2.23932			1.76678																	1.528	0.000365765	0	1	1	7	1	73	0	0.0002271	High	Unique	2629.13	999985	1527780	28.99	35.38	6
CHIP_MOUSE	Q9WUD1	Stub1	STIP1 homology and U box-containing protein 1 (EC 2.3.2.27) (Carboxy terminus of Hsp70-interacting protein) (E3 ubiquitin-protein ligase CHIP) (RING-type E3 ubiquitin transferase CHIP)	[R].LGTGGGGSPDKSPSAQELK.[E]	Dimethyl [L];1xPhospho [S8(100)]	CHIP_MOUSE RecName: Full=STIP1 homology and U box-containing protein 1 {ECO:0000305};EC=6.3.2.- {ECO:0000269 1xDimethyl [];1xPhospho [S20(100)]	CHIP_MOUSE RecName: Full=STIP1 homology and U box-containing protein 1 {ECO:0000305};EC=6.3.2.- {ECO:0000269 [13-31]	S8(Phospho): 99.73	-0.776807	-0.764154	-0.811908	0.0519756	-0.450375	-0.156668	-0.485073	-0.66123		-0.0690216	0.0493834	0.0100422	1.83026	0.887611	-0.39366				+					0.336	0.00127639	0	1	1	16	1	66	0	0.00244	High	Unique	1949.96	1411460	473692	19.93	38.6	15
CHIP_MOUSE	Q9WUD1	Stub1	STIP1 homology and U box-containing protein 1 (EC 2.3.2.27) (Carboxy terminus of Hsp70-interacting protein) (E3 ubiquitin-protein ligase CHIP) (RING-type E3 ubiquitin transferase CHIP)	[R].LGTGGGGSPDKSPSAQELK.[E]	Dimethyl:2H(4) [L];1xPhospho [S8(99.9)]	CHIP_MOUSE RecName: Full=STIP1 homology and U box-containing protein 1 {ECO:0000305};EC=6.3.2.- {ECO:0000269 1xPhospho [S20(99.9)]	CHIP_MOUSE RecName: Full=STIP1 homology and U box-containing protein 1 {ECO:0000305};EC=6.3.2.- {ECO:0000269 [13-31]	S8(Phospho): 99.88																	0.176417	0.67934						0.824	0.276641	0.00993072	1	1	2	1	48	0.001386	0.133	High	Unique	1962.03	2108800	1738280	33.97	46.63	2
STX7_MOUSE	O70439	Stx7	Syntaxin-7	[R].TLNQLGTPQDSPELR.[Q]	1xDimethyl [N-Term];1xPhospho [T7(99.1)]	STX7_MOUSE 1xPhospho [T41(99.1)]	STX7_MOUSE [35-49]	T7(Phospho): 87.05				1.07307								0.686753	-2.72691					-1.4157						0.435	0.0277548	0	1	1	8	0	48	0	0.01497	High	Unique	1776.85	524763	228226	48.72	103.01	4
STX7_MOUSE	O70439	Stx7	Syntaxin-7	[R].TLNQLGTPQDSPELR.[Q]	1xDimethyl:2H(4) [N-Term];1xPhospho [T7(99.9)]	STX7_MOUSE 1xPhospho [T41(99.9)]	STX7_MOUSE [35-49]	T7(Phospho): 99.91	0.908318		1.03565			1.18773	1.03373			1.14809									+					0.972	0.000929179	0	1	1	6	0	59	0	0.001683	High	Unique	1780.88	554686	539047	25.21	15.9	6
STX7_MOUSE	O70439	Stx7	Syntaxin-7	[K].EFGSLPTTPSEQR.[Q]	1xDimethyl [N-Term];1xPhospho [T/S]		STX7_MOUSE [72-84]	T8(Phospho): 47.75;S10(Phospho): 47.75		-1.44098			-0.688616	-0.634541			-0.0598867											+				0.272	0.0458827	0	1	1	8	0	33	0	0.04391	High	Unique	1556.7	1291190	351332	28.79	11.41	4
STX7_MOUSE	O70439	Stx7	Syntaxin-7	[K].EFGSLPTTPSEQR.[Q]	1xDimethyl:2H(4) [N-Term];1xPhospho [T/S]		STX7_MOUSE [72-84]	T7(Phospho): 47.4;T8(Phospho): 47.4				-0.275041																				0.345	0.182551	0.00466055	1	1	3	0	25	0	0.09219	High	Unique	1560.72	2120290	730528			1
STXB1_MOUSE	O08599	Stxbp1	Syntaxin-binding protein 1 (Protein unc-18 homolog 1) (Unc18-1) (Protein unc-18 homolog A) (Unc-18A)	[R].SSASFSTTAVSAR.[Y]	1xDimethyl:2H(4) [N-Term];1xPhospho [S2(91.3)]	STXB1_MOUSE 1xPhospho [S507(91.3)]	STXB1_MOUSE [506-518]	S2(Phospho): 98.58	1.38844						1.52166																	1.604	0.00726211	0	1	1	3	0	61	0	0.003028	High	Unique	1383.65	501993	805090	30.69	17.99	2
STXB1_MOUSE	O08599	Stxbp1	Syntaxin-binding protein 1 (Protein unc-18 homolog 1) (Unc18-1) (Protein unc-18 homolog A) (Unc-18A)	[R].SSASFSTTAVSAR.[Y]	1xDimethyl [N-Term];1xPhospho [S2(91.2)]	STXB1_MOUSE 1xPhospho [S507(91.2)]	STXB1_MOUSE [506-518]	S2(Phospho): 91.2			0.779982												3.17094									0.484	0.113955	0.000872981	1	1	2	0	55	0	0.05152	High	Unique	1379.62	505842	244984	9.87	109.28	2
STXB1_MOUSE	O08599	Stxbp1	Syntaxin-binding protein 1 (Protein unc-18 homolog 1) (Unc18-1) (Protein unc-18 homolog A) (Unc-18A)	[K].LNKTDEEISS.[-]	1xDimethyl [L/K];1xPhospho [S10(92.1)]	STXB1_MOUSE 1xDimethyl [K];1xPhospho [S594(92.1)]	STXB1_MOUSE [585-594]	S10(Phospho): 92.13									1.94453			1.79172												0.794	0.123244	0.00258186	1	1	4	1	32	0.005498	0.2298	High	Unique	1271.58	1581720	1256290	6.54	21.65	2
SYN1_MOUSE	O88935	Syn1	Synapsin-1 (Synapsin I)	[K].SQSLTNAFNLPEPAPPRPSLSQDEVK.[A]	1xDimethyl [S/K];1xPhospho [S3(79.4)]	SYN1_MOUSE 1xDimethyl [K];1xPhospho [S666(79.4)]	SYN1_MOUSE [664-689]					-0.48435			-0.788654																	0.299	0.000896972	0	1	1	3	0	69	0	0.0005407	High	Unique	2958.46	1917570	572876	0.83	1.18	2
SYN1_MOUSE	O88935	Syn1	Synapsin-1 (Synapsin I)	[R].QSRPVAGGPGAPPAARPPASPSPQR.[Q]	1xDimethyl [N-Term];2xPhospho [S20(100);S22(100)]	SYN1_MOUSE 2xPhospho [S551(100);S553(100)]	SYN1_MOUSE [532-556]	S20(Phospho): 100;S22(Phospho): 100					-1.20658	-1.12615	-0.952844	-0.692191		-0.378416		-0.610782		0.469752		-0.921216	-0.546576	-0.969917		+				0.307	0.0530936	0	1	1	15	0	36	0	0.05736	High	Unique	2594.24	12907500	3964300	107.55	123.31	10
SYN1_MOUSE	O88935	Syn1	Synapsin-1 (Synapsin I)	[R].QSRPVAGGPGAPPAARPPASPSPQR.[Q]	1xDimethyl [N-Term];1xPhospho [S20(88.3)]	SYN1_MOUSE 1xPhospho [S551(88.3)]	SYN1_MOUSE [532-556]	S22(Phospho): 97.82				0.771802			0.294142					0.816782		-3.53249										0.586	0.0183371	0	1	1	5	0	30	0.00242	0.164	High	Unique	2514.27	3107180	1821340	122.44	156.74	4
SYN1_MOUSE	O88935	Syn1	Synapsin-1 (Synapsin I)	[R].DASPGRGSHSQSSSPGALTLGR.[Q]	1xDimethyl [N-Term];1xPhospho [S3(100)]	SYN1_MOUSE 1xPhospho [S427(100)]	SYN1_MOUSE [425-446]	S3(Phospho): 99.99			2.17882		-0.373	1.15426		1.61609			1.13878	1.44851	-0.0720763	8.74876	0.708095	-0.177282		-0.542693						0.472	5.69e-07	0	1	1	53	1	91	0	3.94e-05	High	Unique	2233.04	12084900	5708960	129.51	118.41	11
SYN1_MOUSE	O88935	Syn1	Synapsin-1 (Synapsin I)	[R].DASPGRGSHSQSSSPGALTLGR.[Q]	1xDimethyl:2H(4) [N-Term];1xPhospho [S3(99.9)]	SYN1_MOUSE 1xPhospho [S427(99.9)]	SYN1_MOUSE [425-446]	S3(Phospho): 99.98	1.01257	0.836254	0.942486	1.32245	0.788936		1.30417	1.21575		1.50601									+		+			1.277	1.17e-05	0	1	1	21	1	87	0	0.0003677	High	Unique	2237.06	15684500	20024000	42.92	44.1	8
SYN1_MOUSE	O88935	Syn1	Synapsin-1 (Synapsin I)	[R].DASPGRGSHSQSSSPGALTLGR.[Q]	1xDimethyl [N-Term];2xPhospho [S13(75.2);S14(96)]	SYN1_MOUSE 2xPhospho [S437(75.2);S438(96)]	SYN1_MOUSE [425-446]	S13(Phospho): 75.22;S14(Phospho): 96.03	0.506287		-0.03874									0.200738				-0.654585	-0.74824	-0.446801					+	0.355	0.0161746	0	1	1	6	1	79	0	0.01084	High	Unique	2313	3484880	1236460	70.34	48.3	6
SYN1_MOUSE	O88935	Syn1	Synapsin-1 (Synapsin I)	[R].DASPGRGSHSQSSSPGALTLGR.[Q]	1xDimethyl [N-Term];3xPhospho [S3(99.5);S14(92.9);S/T]	SYN1_MOUSE 3xPhospho [S427(99.5);S438(92.9);S/T]	SYN1_MOUSE [425-446]	S3(Phospho): 99.47;S8(Phospho): 34.04;S10(Phospho): 34.04;S13(Phospho): 34.14;S14(Phospho): 92.9				-1.02978												-0.82884								0.204	0.040999	0	1	1	2	1	41	0	0.01733	High	Unique	2392.97	3451240	702401	95.49	95.34	2
SYN1_MOUSE	O88935	Syn1	Synapsin-1 (Synapsin I)	[R].QASISGPAPTK.[A]	1xDimethyl:2H(4) [Q/K];1xPhospho [S3(100)]	SYN1_MOUSE 1xPhospho [S568(100)]	SYN1_MOUSE [566-576]	S3(Phospho): 100	-0.0894323	0.46551	0.441819	-0.254544	-0.280968	-0.149587	-0.131063	-0.281751	0.0269179	-0.724827	-0.148737	-0.532587					-0.262885			+				0.444	0.00327536	0	1	1	13	0	65	0	0.01615	High	Unique	1200.65	2269620	1007870	42.25	59.99	13
SYN1_MOUSE	O88935	Syn1	Synapsin-1 (Synapsin I)	[R].QASISGPAPTK.[A]	1xDimethyl [Q/K];1xPhospho [S3(100)]	SYN1_MOUSE 1xDimethyl [K];1xPhospho [S568(100)]	SYN1_MOUSE [566-576]	S3(Phospho): 100													-2.97967	-3.53249	-0.39366	-0.286836		0.141619						0.25	0.000262272	0	1	1	18	0	70	0	0.04166	High	Unique	1192.6	2017870	505096	60.63	136.98	5
SYN1_MOUSE	O88935	Syn1	Synapsin-1 (Synapsin I)	[R].LPSPTAAPQQSASQATPVTQGQGR.[Q]	1xDimethyl [N-Term];1xPhospho [S/T]		SYN1_MOUSE [508-531]	S3(Phospho): 50;T5(Phospho): 50	-1.22743	-2.01394	-1.31728	-0.566689	-1.60343	-0.839837	-0.822225	-1.15394		0.203682	-1.13694	-0.314667	-0.350559	-0.62054	2.27194	-1.02424	0.0510817	-0.616372	+					0.27	2.56e-06	0	1	1	39	0	80	0	2.57e-05	High	Unique	2486.2	24296300	6559940	68.61	116.94	17
SYN2_MOUSE	Q64332	Syn2	Synapsin-2 (Synapsin II)	[R].TPALSPQRPLTTQQPQSGTLKEPDSSK.[T]	Dimethyl [T];1xPhospho [T1(75.9)]	SYN2_MOUSE 1xDimethyl [];1xPhospho [T422(75.9)]	SYN2_MOUSE [422-448]	T1(Phospho): 75.92					-5.58388		0.1482			-2.44245		-1.63227			-0.39366									0.294	0.0685384	0	1	1	6	1	26	0	0.03677	High	Unique	3056.57	618122	181825	68.52	184.07	5
SYN3_MOUSE	Q8JZP2	Syn3	Synapsin-3 (Synapsin III)	[R].LSPQGQQPVSPQSGSPQQQR.[S]	1xDimethyl [N-Term];1xPhospho [S10(99.6)]	SYN3_MOUSE 1xPhospho [S469(99.6)]	SYN3_MOUSE [460-479]	S10(Phospho): 99.6			0.640764		0.0846929	0.159822		0.00830549				0.665085		-3.53249	2.60685	-0.792971	-2.08855							0.36	0.00473183	0	1	1	9	0	48	0	0.003353	High	Unique	2242.06	2239490	805541	78.66	79.8	9
SYN3_MOUSE	Q8JZP2	Syn3	Synapsin-3 (Synapsin III)	[K].SQSLTNSLSTSDTSHR.[G]	1xDimethyl [N-Term];1xPhospho [S3(100)]	SYN3_MOUSE 1xPhospho [S540(100)]	SYN3_MOUSE [538-553]	S3(Phospho): 99.99	0.284861		0.103776	0.37427	0.336422	-0.123591	-0.0341124	0.156478	-0.0109932	0.576466	0.732069	-0.603656	-2.97967	-3.53249	-0.39366		0.0448489	-1.26023						0.445	3.12e-08	0	1	1	16	0	122	0	5.88e-08	High	Unique	1828.81	1395890	620638	44.33	74.72	16
SYNJ1_MOUSE	Q8CHC4	Synj1	Synaptojanin-1 (EC 3.1.3.36) (Synaptic inositol 1,4,5-trisphosphate 5-phosphatase 1)	[K].EFGGVGAPPSPGVAR.[R]	1xDimethyl [N-Term];1xPhospho [S10(100)]	SYNJ1_MOUSE 1xPhospho [S1147(100)]	SYNJ1_MOUSE [1138-1152]	S10(Phospho): 100				-0.282658			-0.590454						-2.97967					-0.434882						0.342	0.00602675	0	1	1	4	0	57	0	0.003805	High	Unique	1505.71	973981	333284	49.2	69.77	4
SYNJ1_MOUSE	Q8CHC4	Synj1	Synaptojanin-1 (EC 3.1.3.36) (Synaptic inositol 1,4,5-trisphosphate 5-phosphatase 1)	[R].NQPSPQAGLAGPGPAGYGAARPTIPAR.[A]	1xDimethyl [N-Term];1xPhospho [S4(99.2)]	SYNJ1_MOUSE 1xPhospho [S1175(99.2)]	SYNJ1_MOUSE [1172-1198]	S4(Phospho): 99.24				0.851272								0.199039												0.325	0.0328496	0	1	1	2	0	39	0	0.01784	High	Unique	2680.34	186857	60636.4	91.94	26.74	2
TAOK1_MOUSE	Q5F2E8	Taok1	Serine/threonine-protein kinase TAO1 (EC 2.7.11.1) (Thousand and one amino acid protein 1)	[R].ASDPQSPPQVSR.[H]	1xDimethyl [N-Term];1xPhospho [S6(100)]	TAOK1_MOUSE 1xPhospho [S421(100)]	TAOK1_MOUSE [416-427]	S6(Phospho): 99.99			1.5325			1.5081											0.206237	0.489642						0.869	0.00269093	0	1	1	5	0	71	0	0.04409	High	Unique	1376.62	2664030	2315900	63.45	47.2	5
TAOK1_MOUSE	Q5F2E8	Taok1	Serine/threonine-protein kinase TAO1 (EC 2.7.11.1) (Thousand and one amino acid protein 1)	[R].ASDPQSPPQVSR.[H]	1xDimethyl:2H(4) [N-Term];1xPhospho [S6(96)]	TAOK1_MOUSE 1xPhospho [S421(96)]	TAOK1_MOUSE [416-427]	S6(Phospho): 95.97										2.18451														1.752	0.132012	0.0033885	1	1	1	0	45	0	0.08112	High	Unique	1380.65	582771	1021180			1
TBC25_MOUSE	A1A5B6	Tbc1d25	TBC1 domain family member 25	[R].QASLDGLQQLR.[D]	1xDimethyl [N-Term];1xPhospho [S3(100)]	TBC25_MOUSE 1xPhospho [S560(100)]	TBC25_MOUSE [558-568]	S3(Phospho): 100			0.189828			0.299832	1.10801																	0.559	0.146569	0.0039922	1	1	4	0	39	0.004572	0.1255	High	Unique	1336.66	287250	160523	33.55	10.75	4
ITF2_MOUSE	Q60722	Tcf4	Transcription factor 4 (TCF-4) (Class A helix-loop-helix transcription factor ME2) (Immunoglobulin transcription factor 2) (ITF-2) (MITF-2) (SL3-3 enhancer factor 2) (SEF-2)	[R].NGGQASSSPNYEGPLHSLQSR.[I]	1xDimethyl [N-Term];1xPhospho [S/Y]		ITF2_MOUSE [364-384]	S6(Phospho): 31.08;S7(Phospho): 31.08;S8(Phospho): 31.08																		-0.479283						0.396	0.2607	0.00932339	1	1	3	0	16	0.001386	0.1254	High	Unique	2294.02	1123840	444919			1
TE2IP_MOUSE	Q91VL8	Terf2ip	Telomeric repeat-binding factor 2-interacting protein 1 (TERF2-interacting telomeric protein 1) (TRF2-interacting telomeric protein 1) (Repressor/activator protein 1 homolog) (RAP1 homolog)	[K].YLLGNAPVSPSSQK.[L]	1xDimethyl [Y/K];1xPhospho [S9(99.2)]	TE2IP_MOUSE 1xDimethyl [K];1xPhospho [S200(99.2)]	TE2IP_MOUSE [192-205]	S9(Phospho): 99.17				0.683066	0.681095	0.949558						-4.3484				0.259301				+				0.543	1.82e-05	0	1	1	11	0	85	0	2.06e-05	High	Unique	1596.8	448331	243354	76.51	68.56	5
TE2IP_MOUSE	Q91VL8	Terf2ip	Telomeric repeat-binding factor 2-interacting protein 1 (TERF2-interacting telomeric protein 1) (TRF2-interacting telomeric protein 1) (Repressor/activator protein 1 homolog) (RAP1 homolog)	[K].YLLGNAPVSPSSQK.[L]	1xPhospho [S/Y];1xDimethyl:2H(4) [Y/K]		TE2IP_MOUSE [192-205]	S9(Phospho): 82.09		0.878732	0.829242														-0.0783672	-0.133882	+					0.704	0.0156943	0	1	1	4	0	70	0	0.02432	High	Unique	1604.85	805610	567336	58.11	20.25	4
TR150_MOUSE	Q569Z6	Thrap3	Thyroid hormone receptor-associated protein 3 (Thyroid hormone receptor-associated protein complex 150 kDa component) (Trap150)	[R].IDISPSTFR.[K]	1xDimethyl [N-Term];1xPhospho [S4(84.4)]	TR150_MOUSE 1xPhospho [S679(82.4)]	TR150_MOUSE [676-684]	S4(Phospho): 85.02		0.020496	0.636207		0.700902							1.27054		2.01799				0.616566						0.756	0.0261469	0	1	1	7	0	40	0	0.01406	High	Unique	1143.54	715748	540837	47.24	61.27	7
TR150_MOUSE	Q569Z6	Thrap3	Thyroid hormone receptor-associated protein 3 (Thyroid hormone receptor-associated protein complex 150 kDa component) (Trap150)	[R].MDSFDEDLARPSGLLAQER.[K]	1xDimethyl [N-Term];1xOxidation [M1];1xPhospho [S3(100)]	TR150_MOUSE 1xPhospho [S572(100)]	TR150_MOUSE [570-588]	S3(Phospho): 99.99					0.854648		1.33072	1.6986																1.335	0.0865052	0	1	1	5	0	57	0	0.04433	High	Unique	2274.01	575030	767865	10.91	24.35	3
TR150_MOUSE	Q569Z6	Thrap3	Thyroid hormone receptor-associated protein 3 (Thyroid hormone receptor-associated protein complex 150 kDa component) (Trap150)	[R].ASVSDLSPR.[E]	1xDimethyl [N-Term];1xPhospho [S7(100)]	TR150_MOUSE 1xPhospho [S243(100)]	TR150_MOUSE [237-245]	S7(Phospho): 100	-0.882078	-1.13393	-0.463098	-0.38789	-1.07456	-0.201614	-0.383845	-0.520113	0.272885	-1.47554	-0.177973	-0.409991	1.76028	0.700191	2.32716	0.320668		0.157996						0.355	0.000143981	0	1	1	19	0	75	0	0.007324	High	Unique	1039.48	1274900	452213	60.69	96.58	17
TR150_MOUSE	Q569Z6	Thrap3	Thyroid hormone receptor-associated protein 3 (Thyroid hormone receptor-associated protein complex 150 kDa component) (Trap150)	[R].ASVSDLSPR.[E]	1xDimethyl:2H(4) [N-Term];1xPhospho [S7(98.7)]	TR150_MOUSE 1xPhospho [S243(98.7)]	TR150_MOUSE [237-245]	S7(Phospho): 98.66																	0.564655							0.952	0.191648	0.00466055	1	1	1	0	55	0	0.0697	High	Unique	1043.51	2296410	2185510			1
TR150_MOUSE	Q569Z6	Thrap3	Thyroid hormone receptor-associated protein 3 (Thyroid hormone receptor-associated protein complex 150 kDa component) (Trap150)	[R].IDISPSTFR.[K]	1xPhospho [S4(88.4)];1xDimethyl:2H(4) [N-Term]	TR150_MOUSE 1xPhospho [S679(88.4)]	TR150_MOUSE [676-684]	S4(Phospho): 88.41							0.769571	0.755426													+			0.887	0.241388	0.00932339	1	1	2	0	37	0	0.1316	High	Unique	1147.57	703281	623835	6.95	7.73	2
TR150_MOUSE	Q569Z6	Thrap3	Thyroid hormone receptor-associated protein 3 (Thyroid hormone receptor-associated protein complex 150 kDa component) (Trap150)	[R].MDSFDEDLARPSGLLAQER.[K]	1xOxidation [M1];1xDimethyl:2H(4) [N-Term];1xPhospho [S3(100)]	TR150_MOUSE 1xPhospho [S572(100)]	TR150_MOUSE [570-588]	S3(Phospho): 99.98		1.8293	2.21788	1.21916																				2.031	0.237271	0.00932339	1	1	3	0	43	0.001275	0.1347	High	Unique	2278.04	580627	1179090	21.58	53.94	3
THUM1_MOUSE	Q99J36	Thumpd1	THUMP domain-containing protein 1	[K].FIDKDQQPSGSEGEDDDAEAALK.[K]	Dimethyl [F];2xPhospho [S9(100);S11(100)]	THUM1_MOUSE 1xDimethyl [];2xPhospho [S86(100);S88(100)]	THUM1_MOUSE [78-100]	S9(Phospho): 100;S11(Phospho): 100																-0.339287								0.286	0.0227401	0	1	1	1	1	67	0	0.009897	High	Unique	2709.12	5251850	1499730			1
LAP2A_MOUSE	Q61033	Tmpo	Lamina-associated polypeptide 2, isoforms alpha/zeta (Thymopoietin isoforms alpha/zeta) (TP alpha/zeta)	[R].EQGTESRSSTPLPTVSSSAENTR.[Q]	1xDimethyl [N-Term];2xPhospho [S/T]		LAP2A_MOUSE [150-172]	T4(Phospho): 49.22;S6(Phospho): 49.22;S8(Phospho): 32.74;S9(Phospho): 64.8																0.605107	0.335554							0.632	0.0193765	0	1	2	7	1	77	0	0.008509	High	Unique	2609.11	2695710	1702620	52.97	27.71	2
LAP2A_MOUSE	Q61033	Tmpo	Lamina-associated polypeptide 2, isoforms alpha/zeta (Thymopoietin isoforms alpha/zeta) (TP alpha/zeta)	[R].SSTPLPTVSSSAENTR.[Q]	1xDimethyl [N-Term];1xPhospho [T3(87)]	LAP2A_MOUSE 1xPhospho [T159(87)]	LAP2A_MOUSE [157-172]	T3(Phospho): 87								-0.465074																0.383	0.149245	0.0039922	1	2	1	0	35	0	0.08235	High	Unique	1741.8	418329	160067			1
TMX1_MOUSE	Q8VBT0	Tmx1	Thioredoxin-related transmembrane protein 1 (Thioredoxin domain-containing protein 1)	[K].VEEEQEADEEDVSEEEAEDREGASK.[A]	1xDimethyl [V/K];1xPhospho [S]	TMX1_MOUSE 1xDimethyl [K]	TMX1_MOUSE [233-257]	S13(Phospho): 50;S24(Phospho): 50		-0.722207			0.000729024		0.617654	-0.12196	0.926133	0.948492	0.7766	0.820407			4.73782							+		0.538	0.000997104	0	1	1	11	1	73	0	0.0005642	High	Unique	2974.18	2488160	1338310	22.69	24.85	9
TMX1_MOUSE	Q8VBT0	Tmx1	Thioredoxin-related transmembrane protein 1 (Thioredoxin domain-containing protein 1)	[K].VEEEQEADEEDVSEEEAEDREGASK.[A]	1xDimethyl:2H(4) [V/K];1xPhospho [S13(98.3)]	TMX1_MOUSE 1xPhospho [S245(86.9)]	TMX1_MOUSE [233-257]	S13(Phospho): 86.94				0.903276																				0.78	0.0122033	0	1	1	1	1	54	0	0.007209	High	Unique	2982.23	2318670	1807970			1
TNIK_MOUSE	P83510	Tnik	Traf2 and NCK-interacting protein kinase (EC 2.7.11.1)	[R].TTSISPALAR.[K]	1xDimethyl [N-Term];1xPhospho [S5(98.8)]	TNIK_MOUSE 1xPhospho [S651(98.8)]	TNIK_MOUSE [647-656]	S5(Phospho): 98.77	-0.692557													-3.53249										0.307	0.0832981	0	1	1	3	0	41	0	0.0454	High	Unique	1124.57	362983	111429	62.42	139.16	2
TNIK_MOUSE	P83510	Tnik	Traf2 and NCK-interacting protein kinase (EC 2.7.11.1)	[R].ANSKSEGSPVLPHEPSK.[V]	Dimethyl [A];2xPhospho [S3(92.6);S8(92.6)]	TNIK_MOUSE 1xDimethyl [];2xPhospho [S735(92.6);S740(92.6)]	TNIK_MOUSE [733-749]	S3(Phospho): 92.61;S8(Phospho): 92.61							-4.9979								3.82133									0.123	0.0367974	0	1	1	4	1	46	0	0.01032	High	Unique	2007.92	270592	33351.7	37.21	127.73	2
TNIK_MOUSE	P83510	Tnik	Traf2 and NCK-interacting protein kinase (EC 2.7.11.1)	[R].QNSDPTSENPPLPTR.[I]	1xDimethyl:2H(4) [N-Term];1xPhospho [S3(99.1)]	TNIK_MOUSE 1xPhospho [S611(99.1)]	TNIK_MOUSE [609-623]	S3(Phospho): 99.13	-0.914744																0.537425	0.26904						0.697	0.0107591	0	1	1	4	0	53	0	0.003807	High	Unique	1764.81	1899760	1323350	44.48	61.35	3
TNIK_MOUSE	P83510	Tnik	Traf2 and NCK-interacting protein kinase (EC 2.7.11.1)	[R].QNSDPTSENPPLPTR.[I]	1xDimethyl [N-Term];1xPhospho [S3(100)]	TNIK_MOUSE 1xPhospho [S611(100)]	TNIK_MOUSE [609-623]	S3(Phospho): 100			-1.10914	-0.677381		-1.29972			-0.888836		-5.01579	-4.3484	-2.97967			0.433527						+		0.229	4.95e-05	0	1	1	15	0	97	0	0.000238	High	Unique	1760.79	921317	210689	62.4	163.16	9
TNIK_MOUSE	P83510	Tnik	Traf2 and NCK-interacting protein kinase (EC 2.7.11.1)	[R].VEMPRQNSDPTSENPPLPTR.[I]	1xDimethyl [N-Term];1xOxidation [M3];1xPhospho [S8(94.1)]	TNIK_MOUSE 1xPhospho [S611(94.1)]	TNIK_MOUSE [604-623]	S8(Phospho): 88.44									0.808905			0.031554			-0.39366									0.194	0.174619	0.00466055	1	1	3	1	32	0	0.05355	High	Unique	2389.09	275342	53551.6	36.82	83.48	3
TB182_MOUSE	P58871	Tnks1bp1	182 kDa tankyrase-1-binding protein	[R].ASRVPSSDEEVVEEPQSR.[R]	1xDimethyl [N-Term];2xPhospho [S6(92.3);S7(92.3)]	TB182_MOUSE 2xPhospho [S1611(92.3);S1612(92.3)]	TB182_MOUSE [1606-1623]	S6(Phospho): 92.34;S7(Phospho): 92.34						1.11025						1.00931				0.322457								0.533	0.0596268	0	1	1	9	1	42	0	0.02494	High	Unique	2188.92	1794120	956663	100.15	78.23	5
TM1L2_MOUSE	Q5SRX1	Tom1l2	TOM1-like protein 2 (Target of Myb-like protein 2)	[K].AAETVPDLPSPPTEAPAPASNTSTR.[K]	1xDimethyl [N-Term];1xPhospho [T4(97.4)]	TM1L2_MOUSE 1xPhospho [T473(97.4)]	TM1L2_MOUSE [470-494]	T4(Phospho): 97.41	0.386805		0.574895	0.81465	-0.304563	0.772608	0.857923	0.931791	-2.6625	0		0.870595	1.69326	0.452649		-0.282768		-0.083137						0.617	0.00590648	0	1	1	17	0	51	0	0.01975	High	Unique	2585.21	3122230	1925130	38.89	57.68	14
TOM70_MOUSE	Q9CZW5	Tomm70	Mitochondrial import receptor subunit TOM70 (Mitochondrial precursor proteins import receptor) (Translocase of outer membrane 70 kDa subunit) (Translocase of outer mitochondrial membrane protein 70)	[R].ASPALGSGHHDGSGDSLEMSSLDR.[A]	1xDimethyl [N-Term];1xOxidation [M19];1xPhospho [S2(100)]	TOM70_MOUSE 1xPhospho [S94(100)]	TOM70_MOUSE [93-116]	S2(Phospho): 93.71		-1.02659			-1.78403		-1.93374																	0.227	0.156835	0.0039922	1	1	3	0	32	0.007813	0.2731	High	Unique	2507.05	1858050	421028	16.52	48.32	3
[truncated: 64 more rows]
[truncated: 129 more columns]
