# Supplementary material for: Quantitative proteomic analyses of dynamic signalling events in cortical neurons undergoing excitotoxic cell death
Source: Cell Death Dis. 2019 Mar 1;10(3):213. doi: 10.1038/s41419-019-1445-0 (PMC6397184; doi:10.1038/s41419-019-1445-0)
Supplement: Supplementary file 4 — Supplemental Table S3 [file 41419_2019_1445_MOESM4_ESM.xlsx]

## Sheet: Supp-Table S3
Supplemental-Table S3: Phosphoproteins, identified phosphosites, phosphopeptide sequences and ratios presented in Figure 3 heatmap
Identified selected phosphopeptide sequences (presented in Figure 3 heatmap) and corresponding normalised M/L ratios are presented in this table. Identified phosphosites are highlighted in red in the phosphopeptide sequence column.
Neuronal Protein	Phosphopeptide Sequence	mean_5min	sd_5min	N_5min	mean_15min	sd_15min	N_15min	mean_30min	sd_30min	N_30min	mean_60min	sd_60min	N_60min	mean_240min	sd_240min	N_240min
Casc4 (S365)	[R].FFDENESPVDPQHGSK.[L]	1.165		1	1.431	0.382	2	1.382	0.112	2	1.496		1	2.136	3.687	3
Ccny (S326)	[R].SASADNLILPR.[W]	0.621	0.397	3	1.41	0.188	3	1.443	0.48	3	1.684	0.122	3	3.637	2.194	4
Chgb (S100)	[R].WASSREDAGAPVEDSQGQTK.[V]	0.723	0.429	2	1.649	0.595	3	1.75	0.392	2	2.532	0.456	2	4.211	0.239	2
Clasp2 (S376)	[R].SRSDIDVNAAAGAK.[A]	0.349	0.311	3	0.794	0.235	3	1.077	0.181	2	1.072	0.181	2	-0.12		1
Comt (S261)	[K].AVYQGPGSSPVKS.[-]	0.877	0.227	3	1.327	0.261	3	1.233	0.333	2	1.847	0.151	3	2.035	1.78	4
Ctnna2 (S640)	[R].TPEELEDDSDFEQEDYDVR.[S]	1.316	1.077	2	2.301	0.625	3	2.621	0.987	3	3.002	0.837	2	4.085	2.712	6
Ctnnd2 (S458)	[R].TSTAPSSPGVDSVPLQR.[T]	0.705	0.26	3	1.069	0.274	2	1.348	0.093	2	1.596	0.022	2	-0.145		1
Dclk1 (S742)	[R].YKAQPAPPELNSESEDYSPSSSETVR.[S]	1.496		1	1.86		1	2.052	0.161	3	1.73		1	0.432		1
Dclk1(S337)	[K].SPSPSPTSPGSLR.[K]	-0.805	0.271	3	-0.551	0.083	2	-1.405		1				-1.355	1.9	3
Eif5b (S215)	[K].SVPTVDSGNEDDDSSFKIK.[T]	2.99	0.46	3	3.224	0.506	3	3.296	0.333	3	3.247	0.709	3	3.014	1.98	2
Git1 (S371)	[K].SLSSPTDNLELSAR.[S]	1.062	0.257	3	1.252	0.207	3	1.731	0.341	2	1.635	0.347	2	2.578		1
Huwe1 (S1907)	[R].GSGTASDDEFENLR.[I]	0.594	0.346	3	1.599		1	1.412	0.12	2	1.485	0.233	3	-0.358	0.214	2
Map1b (S1260)	[K].SPSLSPSPPSPIEKTPLGER.[S]	2.747	0.132	2	3.014	0.148	2	2.624	0.119	2	1.244		1
Map1b (S1251, S1257)	[R].LSPAKSPSLSPSPPSPIEK.[T]	-4.69	1.977	3	-3.108	2.001	3	-2.797	1.481	3	-4.038	0.439	2	-1.612	1.736	5
Map1b (S1255, S1260)	[K].SPSLSPSPPSPIEK.[T]	-1.245	0.065	2	-1.502	0.759	3	-1.929	0.158	3	-3.666	2.032	3	-1.963	2.219	2
Map1b (S1438)	[K].QGFPDRESPVSDLTSTGLYQDK.[Q]	-2.328	0.282	3	-2.687	0.07	2	-2.173		1	-2.266	0.247	2	-2.241	1.779	3
Map1b (S1497)	[K].LGGDVSPTQIDVSQFGSFKEDTK.[M]	-2.16		1	-1.683		1	-1.909	0.067	2	-1.7		1	-1.963	2.219	2
Map4 (S901)	[R].LATTVSAPDLK.[S]	1.307	0.21	3	1.575	0.223	3	1.501	0.205	2	1.206	0.522	3	0.287	0.283	3
Map4 (S785)	[K].ATSPSTLVSTGPSSR.[S]	0.715	0.028	2	0.788	0.22	2	0.885	0.018	2	0.96		1	0.054		1
Mapt (S490, S494)	[R].SGYSSPGSPGTPGSR.[S]	1.223	0.314	3	1.186	0.253	3	1.271	0.519	3	1.609	0.84	3	1.056	1.39	2
Mapt (S494)	[R].SGYSSPGSPGTPGSR.[S]	1.125	0.683	3	1.588	0.31	3	1.755	0.311	3	1.945		1
Mapt (S696)	[K].SPVVSGDTSPR.[H]	-0.427	0.537	2	-0.834	0.733	2	-0.805	0.215	3	-1.401	0.752	3	-0.635	1.161	4
Mapt (T555)	[K].IGSTENLK.[H]	-5.547		1	-1.777	0.4	2	-1.587	0.394	3	-1.284		1	-1.237	1.517	2
Mapk1 (T183, Y185)	[R].VADPDHDHTGFLTEYVATR.[W]	2.432	0.352	3	2.882	0.888	2	2.637	0.549	3	2.779	1.055	3	2.285	1.894	4
Mapk8ip3 (S366)	[R].TGSSPTQGIVNK.[A]	0.812	0.21	3	1.14	0.088	3	1.296	0.207	2	1.452	0.029	3	1.591	1.69	6
Ndrg2 (S332)	[R].TASLTSAASIDGSR.[S]	0.968	0.622	3	2.108	0.361	3	1.938	0.463	3	2.003	0.429	2	3.652	2.588	4
Ndrg2 (S332, S338)	[R].TASLTSAASIDGSR.[S]	1.008	0.438	3	1.582	0.298	3	1.083	0.016	2	1.69	0.705	2	2.72	2.975	3
Ppfia3 (S142)	[R].QAQSPGGVSSEVEVLK.[A]	0.755	0.274	2	1.191	0.474	2	1.417		1	1.348	0.36	3	0.347	0.996	4
Prkar1a (S77)	[R].TDSREDEISPPPPNPVVK.[G]	0.734		1	0.907	0.26	3	1.252	0.014	2	1.395		1	3.351		1
Psd3 (S998)	[K].KSHSSPSLNPDASPVTAK.[V]	1.02	0.308	3	1.397	0.38	3	1.586	0.055	2	2.138	0.426	2	0.665		1
Sept2 (S218)	[K].IYHLPDAESDEDEDFKEQTR.[L]	0.516	0.421	3	0.918	0.296	3	0.823	0.217	2	1.348	0.205	3	1.935	0.969	3
Sfr1 (S67)	[R].ENPPSPPTSPAAPQPR.[E]	0.929	0.45	3	1.547	0.506	2	2.63	0.897	3	2.914	0.611	3	3.729	2.534	6
Sfr1 (S67, S71)	[R].ENPPSPPTSPAAPQPR.[E]	1.069	0.164	2	1.351	0.049	2	0.726	0.108	2	-0.208		1	1.157	1.303	5
Stmn1 (S25)	[R].ASGQAFELILSPR.[S]	1.14	0.13	3	1.516	0.106	3	1.617	0.15	2	1.329	0.548	3	0.362	0.246	3
Stmn1 (S38)	[R].SKESVPDFPLSPPK.[K]	-1.421	0.134	3	-1.125	0.177	3	-0.916	0.024	2	-0.621	0.002	2	0.529	0.532	5
Strip1 (S335)	[R].AASPPASASDLIEQQQKR.[G]	-0.117	0.461	3	0.601	0.125	2	0.394	0.375	2	0.792	0.226	3	-0.247		1
Trim2 (S428)	[R].SADVSPTTEGVK.[R]	0.531	0.263	2	0.92	0.299	3	1.171	0.249	3	1.252	0.339	3	0.807	1.349	4
